# Supplementary material for: Molecular and neuronal homology between the olfactory systems of zebrafish and mouse
Source: Sci Rep. 2015 Jun 25;5:11487. doi: 10.1038/srep11487 (PMC4480006; doi:10.1038/srep11487)
Supplement: Supplementary Dataset S1 [file srep11487-s2.xls]

## Sheet: dr OM transcriptome
								FPKM					FPKM log (x+1)
Ensembl Gene ID	Chromosome Name	Gene Start (bp)	Gene End (bp)	Status (gene)	CDS length	Associated Gene Name	Description	dr OM I	dr OM II	dr OM III	dr OM Mean	dr OM Std Err	dr OM I	dr OM II	dr OM III	dr OM Mean	dr OM Std Err
ENSDARG00000063908	MT	8130	8820	KNOWN	691	mt-co2	cytochrome c oxidase II, mitochondrial [Source:ZFIN;Acc:ZDB-GENE-011205-15]	23362.7	21047.8	26979.9	23796.8	1726.15	4.36854	4.32323	4.43106	4.37654	0.0312592
ENSDARG00000063905	MT	6425	7975	KNOWN	1551	mt-co1	cytochrome c oxidase I, mitochondrial [Source:ZFIN;Acc:ZDB-GENE-011205-14]	21674.3	21329	22983.2	21995.5	503.806	4.33596	4.32899	4.36143	4.34235	0.00985818
ENSDARG00000063912	MT	9735	10520	KNOWN	786	mt-co3	cytochrome c oxidase III, mitochondrial [Source:ZFIN;Acc:ZDB-GENE-011205-16]	19100	17515.2	22094.7	19570	1342.71	4.28106	4.24344	4.34431	4.29161	0.0294297
ENSDARG00000063911	MT	9052	9735	KNOWN	684	mt-atp6	ATP synthase 6, mitochondrial [Source:ZFIN;Acc:ZDB-GENE-011205-18]	7852.6	8576.28	9869.35	8766.08	589.869	3.89507	3.93335	3.99433	3.94285	0.0289037
ENSDARG00000063924	MT	15308	16448	KNOWN	1141	mt-cyb	cytochrome b, mitochondrial [Source:ZFIN;Acc:ZDB-GENE-011205-17]	7383.54	7305.64	8869.83	7853	508.912	3.86832	3.86372	3.94796	3.89509	0.027347
ENSDARG00000095556	18	7029382	7031332	KNOWN	561	si:dkey-238c7.12	si:dkey-238c7.12 [Source:ZFIN;Acc:ZDB-GENE-030131-8330]	7006.53	5563.31	5697.93	6089.25	460.28	3.84556	3.74541	3.75579	3.78464	0.0317958
ENSDARG00000063917	MT	11299	12679	KNOWN	1381	mt-nd4	NADH dehydrogenase 4, mitochondrial [Source:ZFIN;Acc:ZDB-GENE-011205-10]	4845.3	5063	6598.63	5502.31	551.752	3.68541	3.70449	3.81952	3.74062	0.0418865
ENSDARG00000088976	5	1189500	1189591	NOVEL	92	BX537263.10		8822.12	1819.95	4937.01	5193.03	2025.4	3.94562	3.2603	3.69355	3.7155	0.200127
ENSDARG00000040295	16	26200037	26202754	KNOWN	2116	apoeb	apolipoprotein Eb [Source:ZFIN;Acc:ZDB-GENE-980526-368]	5694.99	4665.4	4652.59	5004.33	345.349	3.75557	3.66898	3.66779	3.69943	0.0290632
ENSDARG00000032836	3	61818100	61827262	KNOWN	1186	pvalb5	parvalbumin 5 [Source:ZFIN;Acc:ZDB-GENE-050417-336]	3827.51	4556.92	5530.92	4638.45	493.419	3.58303	3.65877	3.74288	3.66647	0.0461646
ENSDARG00000063895	MT	3803	4777	KNOWN	975	mt-nd1	NADH dehydrogenase 1, mitochondrial [Source:ZFIN;Acc:ZDB-GENE-011205-7]	3908.75	4646.94	5252.6	4602.77	388.566	3.59215	3.66726	3.72046	3.66311	0.0372191
ENSDARG00000063922	MT	14714	15232	KNOWN	519	mt-nd6	NADH dehydrogenase 6, mitochondrial [Source:ZFIN;Acc:ZDB-GENE-011205-13]	3771.71	3616.34	4434.94	3941	251.009	3.57665	3.55839	3.64699	3.59572	0.0270075
ENSDARG00000063899	MT	4993	6039	KNOWN	1047	mt-nd2	NADH dehydrogenase 2, mitochondrial [Source:ZFIN;Acc:ZDB-GENE-011205-8]	3351.9	3715.27	4509.28	3858.82	341.728	3.52542	3.57011	3.6542	3.58657	0.037752
ENSDARG00000009087	14	3122605	3136493	KNOWN	1273	cd74a	CD74 molecule, major histocompatibility complex, class II invariant chain a [Source:ZFIN;Acc:ZDB-GENE-000901-1]	3489.31	3197.69	3175.92	3287.64	101.03	3.54286	3.50497	3.50201	3.51702	0.0131528
ENSDARG00000096403	20	55449015	55449904	KNOWN	890	si:dkey-153m14.1	si:dkey-153m14.1 [Source:ZFIN;Acc:ZDB-GENE-120215-41]	4669.73	1399.9	2736.26	2935.29	949.151	3.66938	3.14641	3.43732	3.4678	0.151289
ENSDARG00000037870	3	40520889	40524586	KNOWN	2167	actb2	actin, beta 2 [Source:ZFIN;Acc:ZDB-GENE-000329-3]	2610.64	2334.11	2575.82	2506.86	86.9572	3.41691	3.36831	3.41108	3.3993	0.0153233
ENSDARG00000077777	9	56198178	56199762	KNOWN_BY_PROJECTION	677	TMSB10	thymosin beta 10 [Source:HGNC Symbol;Acc:11879]	2705.22	2154.79	2114.09	2324.7	190.623	3.43236	3.33361	3.32533	3.36655	0.0343817
ENSDARG00000063921	MT	12897	14717	KNOWN	1821	mt-nd5	NADH dehydrogenase 5, mitochondrial [Source:ZFIN;Acc:ZDB-GENE-011205-12]	1986.03	2211.71	2534.94	2244.23	159.287	3.29821	3.34492	3.40414	3.35126	0.0306511
ENSDARG00000005039	4	29632402	29639074	KNOWN	836	gstp1	glutathione S-transferase pi 1 [Source:ZFIN;Acc:ZDB-GENE-020806-4]	1793.3	1956.7	2333.06	2027.69	159.808	3.25389	3.29175	3.36811	3.30721	0.0335909
ENSDARG00000009978	16	25670482	25671845	KNOWN	408	icn	ictacalcin [Source:ZFIN;Acc:ZDB-GENE-030131-8599]	1665.15	2063.96	2331.4	2020.17	193.574	3.22171	3.31491	3.3678	3.3056	0.0427043
ENSDARG00000063914	MT	10590	10940	KNOWN	351	mt-nd3	NADH dehydrogenase 3, mitochondrial [Source:ZFIN;Acc:ZDB-GENE-011205-9]	1743.43	1594.08	2153.85	1830.46	167.348	3.24165	3.20278	3.33342	3.2628	0.0387277
ENSDARG00000088430	5	1190769	1190872	NOVEL	104	BX537263.6		3200.44	28.8458	1926.73	1718.67	921.453	3.50535	1.47488	3.28505	3.23545	0.643256
ENSDARG00000053136	4	11857920	11860013	KNOWN	1314	b2m	beta-2-microglobulin [Source:ZFIN;Acc:ZDB-GENE-980526-88]	1868.33	1466.41	1739.15	1691.3	118.468	3.27169	3.16655	3.24059	3.22848	0.0311825
ENSDARG00000089936	3	19993031	19995518	KNOWN	1155	sepw2b	selenoprotein W, 2b [Source:ZFIN;Acc:ZDB-GENE-030428-2]	1397.52	1724.24	1912.11	1677.96	150.343	3.14567	3.23685	3.28174	3.22504	0.0400314
ENSDARG00000058451	8	2668862	2681452	KNOWN	976	rpl6	ribosomal protein L6 [Source:ZFIN;Acc:ZDB-GENE-030131-8671]	1859.44	1661.16	1510.28	1676.96	101.103	3.26961	3.22067	3.17934	3.22478	0.0260898
ENSDARG00000032725	6	6187548	6190332	KNOWN	619	rps27a	ribosomal protein S27a [Source:ZFIN;Acc:ZDB-GENE-030131-10018]	1891.43	1474.05	1452.83	1606.1	142.794	3.27702	3.16881	3.16251	3.20604	0.037164
ENSDARG00000039641	14	53369688	53374265	KNOWN	588	rpl26	ribosomal protein L26 [Source:ZFIN;Acc:ZDB-GENE-040426-2117]	1736.41	1506.53	1162.15	1468.37	166.871	3.2399	3.17827	3.06564	3.16713	0.0510196
ENSDARG00000020850	19	45287383	45303320	KNOWN	3214	eef1a1l1	eukaryotic translation elongation factor 1 alpha 1, like 1 [Source:ZFIN;Acc:ZDB-GENE-990415-52]	1687	1380.59	1240.75	1436.11	131.78	3.22737	3.14038	3.09403	3.15749	0.0390834
ENSDARG00000051783	5	2059988	2072826	KNOWN	1173	rplp0	ribosomal protein, large, P0 [Source:ZFIN;Acc:ZDB-GENE-000629-1]	1837.32	1317.43	1081.5	1412.08	223.258	3.26442	3.12006	3.03443	3.15017	0.0671105
ENSDARG00000005791	16	55535267	55539621	KNOWN	504	rpl28	ribosomal protein L28 [Source:ZFIN;Acc:ZDB-GENE-040930-10]	1676.19	1397.99	1155.08	1409.75	150.546	3.22458	3.14582	3.06299	3.14945	0.0466532
ENSDARG00000077291	3	18127816	18132119	KNOWN	1453	rps2	ribosomal protein S2 [Source:ZFIN;Acc:ZDB-GENE-040426-2454]	1735.24	1337.15	999.098	1357.16	212.74	3.23961	3.12651	3.00004	3.13295	0.0691927
ENSDARG00000041062	18	20979473	20999562	KNOWN	1365	calb2a	calbindin 2a [Source:ZFIN;Acc:ZDB-GENE-040426-1677]	946.394	1359.92	1662.21	1322.84	207.468	2.97653	3.13383	3.22095	3.12184	0.0715199
ENSDARG00000092807	23	25592770	25593942	KNOWN	461	si:dkey-151g10.6	si:dkey-151g10.6 [Source:ZFIN;Acc:ZDB-GENE-030131-7528]	1534.57	1032.29	1244.49	1270.45	145.575	3.18627	3.01422	3.09534	3.1043	0.0496928
ENSDARG00000058206	14	11656673	11659628	KNOWN	847	sb:cb252	sb:cb252 [Source:ZFIN;Acc:ZDB-GENE-030131-9744]	1034.38	1444.49	1208.16	1229.01	118.847	3.0151	3.16001	3.08248	3.08991	0.0418678
ENSDARG00000015551	7	13752097	13760863	KNOWN	1083	fth1a	ferritin, heavy polypeptide 1a [Source:ZFIN;Acc:ZDB-GENE-000831-2]	1413.83	1180.31	1083.79	1225.98	97.9731	3.1507	3.07236	3.03534	3.08884	0.0340062
ENSDARG00000079193	Zv9_NA883	34777	37930	KNOWN	1026	ptmab	prothymosin, alpha b [Source:ZFIN;Acc:ZDB-GENE-030131-8681]	1141.4	1179.74	1323.7	1214.95	55.4922	3.05782	3.07215	3.12212	3.08491	0.0194885
ENSDARG00000036628	21	32377028	32381287	KNOWN	1484	cd74b	CD74 molecule, major histocompatibility complex, class II invariant chain b [Source:ZFIN;Acc:ZDB-GENE-990910-10]	1216.6	1148.6	1257.22	1207.47	31.6845	3.0855	3.06055	3.09976	3.08224	0.011458
ENSDARG00000015050	12	26460440	26465160	KNOWN	1095	calm2a	calmodulin 2a (phosphorylase kinase, delta) [Source:ZFIN;Acc:ZDB-GENE-030804-3]	1055.13	1190.48	1241.52	1162.37	55.6107	3.02372	3.07609	3.0943	3.06572	0.0211566
ENSDARG00000041435	2	56552145	56561814	KNOWN	496	uba52	ubiquitin A-52 residue ribosomal protein fusion product 1 [Source:ZFIN;Acc:ZDB-GENE-051023-7]	1405.65	976.687	1063.66	1148.67	130.922	3.14819	2.9902	3.02721	3.06057	0.0477052
ENSDARG00000054818	22	33728358	33733333	KNOWN	513	rpl32	ribosomal protein L32 [Source:ZFIN;Acc:ZDB-GENE-060331-105]	1366.12	1063.92	989.197	1139.75	115.224	3.13581	3.02732	2.99572	3.05719	0.0424212
ENSDARG00000070849	11	5961412	5966184	KNOWN	497	rps15	ribosomal protein S15 [Source:ZFIN;Acc:ZDB-GENE-030131-9092]	1368.33	1062.04	962.984	1131.12	122.004	3.13651	3.02655	2.98407	3.05389	0.0454193
ENSDARG00000092191	18	7047761	7050665	KNOWN	821	si:dkey-238c7.13	si:dkey-238c7.13 [Source:ZFIN;Acc:ZDB-GENE-030131-7311]	1108.07	1472.59	749.21	1109.96	208.825	3.04496	3.16838	2.87518	3.0457	0.08499
ENSDARG00000043453	15	38602104	38608917	KNOWN	781	rps5	ribosomal protein S5 [Source:ZFIN;Acc:ZDB-GENE-020419-12]	1347.66	1025.56	917.227	1096.82	129.262	3.1299	3.01138	2.96295	3.04053	0.0495901
ENSDARG00000070212	20	55786255	55787467	KNOWN	1213	zgc:158463	zgc:158463 [Source:ZFIN;Acc:ZDB-GENE-070410-9]	1661.22	503.066	1086.5	1083.59	334.334	3.22069	2.70249	3.03643	3.03527	0.151658
ENSDARG00000042389	11	45983278	45988442	KNOWN_BY_PROJECTION	391	RPL37A	ribosomal protein L37a [Source:HGNC Symbol;Acc:10348]	1147.53	1018.68	1043.48	1069.9	39.4699	3.06014	3.00846	3.0189	3.02975	0.0157766
ENSDARG00000043509	19	45317840	45323807	KNOWN	608	rpl11	ribosomal protein L11 [Source:ZFIN;Acc:ZDB-GENE-040625-147]	1287.28	1073.44	844.695	1068.47	127.787	3.11001	3.03118	2.92721	3.02917	0.0529348
ENSDARG00000042566	20	30398260	30403129	KNOWN	688	rps7	ribosomal protein S7 [Source:ZFIN;Acc:ZDB-GENE-040426-1718]	1195.67	1050.88	922.628	1056.39	78.8687	3.07797	3.02197	2.9655	3.02424	0.0324695
ENSDARG00000018334	21	5737709	5745539	KNOWN	453	rpl35	ribosomal protein L35 [Source:ZFIN;Acc:ZDB-GENE-020419-2]	1264.17	1070.67	812.688	1049.18	130.774	3.10215	3.03006	2.91046	3.02126	0.0559002
ENSDARG00000041619	14	6912871	6919881	KNOWN	1058	gnb2l1	guanine nucleotide binding protein (G protein), beta polypeptide 2-like 1 [Source:ZFIN;Acc:ZDB-GENE-990415-89]	1165.38	1028.87	885.184	1026.48	80.8944	3.06684	3.01278	2.94752	3.01177	0.0344941
ENSDARG00000088510	5	1202416	1202519	NOVEL	104	BX537263.7		1869.98	198.176	988.619	1018.92	482.845	3.27207	2.29924	2.99547	3.00857	0.28941
ENSDARG00000041623	18	17193795	17195147	KNOWN	594	mt2	metallothionein 2 [Source:ZFIN;Acc:ZDB-GENE-030131-4174]	744.221	789.448	1450.65	994.773	228.312	2.87229	2.89787	3.16186	2.99816	0.092556
ENSDARG00000036298	7	28167183	28169871	KNOWN	574	rps13	ribosomal protein S13 [Source:ZFIN;Acc:ZDB-GENE-040625-52]	1115.65	839.594	926.411	960.552	81.4988	3.04792	2.92459	2.96727	2.98297	0.0361604
ENSDARG00000019778	1	45499247	45505056	KNOWN	833	rps6	ribosomal protein S6 [Source:ZFIN;Acc:ZDB-GENE-040801-8]	1230.81	920.642	695.48	948.977	155.184	3.09054	2.96456	2.84291	2.97771	0.0714897
ENSDARG00000013307	3	15849892	15852423	KNOWN	975	rpl19	ribosomal protein L19 [Source:ZFIN;Acc:ZDB-GENE-040426-2290]	1150.26	863.067	799.37	937.567	107.926	3.06117	2.93655	2.90329	2.97247	0.0480539
ENSDARG00000037921	3	35674508	35687529	KNOWN	1663	gng13b	guanine nucleotide binding protein (G protein), gamma 13b [Source:ZFIN;Acc:ZDB-GENE-040718-97]	807.1	974.774	996.347	926.074	59.8118	2.90747	2.98935	2.99885	2.96711	0.0290073
ENSDARG00000030585	7	69521681	69530454	KNOWN	977	rpl13	ribosomal protein L13 [Source:ZFIN;Acc:ZDB-GENE-031007-1]	1061.48	884.772	762.57	902.94	86.7634	3.02632	2.94732	2.88285	2.95614	0.0414869
ENSDARG00000035136	5	65060414	65066854	KNOWN	869	sepw1	selenoprotein W, 1 [Source:ZFIN;Acc:ZDB-GENE-030410-5]	824.104	890.038	981.546	898.562	45.6489	2.91651	2.9499	2.99235	2.95403	0.0219464
ENSDARG00000029533	16	19039486	19053508	KNOWN	742	rpl18	ribosomal protein L18 [Source:ZFIN;Acc:ZDB-GENE-040801-165]	1149.15	853.887	655.128	886.055	143.516	3.06075	2.93191	2.81699	2.94795	0.0704075
ENSDARG00000030408	6	49466043	49471398	KNOWN	414	rps26l	ribosomal protein S26, like [Source:ZFIN;Acc:ZDB-GENE-040426-1706]	1061.48	862.17	716.922	880.191	99.8734	3.02632	2.9361	2.85608	2.94507	0.0491748
ENSDARG00000046157	25	244029	248858	KNOWN_BY_PROJECTION	466	RPS17	ribosomal protein S17 [Source:HGNC Symbol;Acc:10397]	968.541	871.627	782.188	874.119	53.8099	2.98657	2.94083	2.89387	2.94207	0.026761
ENSDARG00000021113	6	29467937	29508825	KNOWN	1544	ptmaa	prothymosin, alpha a [Source:ZFIN;Acc:ZDB-GENE-030131-7647]	837.269	807.384	910.849	851.834	30.7426	2.92338	2.90762	2.95992	2.93086	0.015491
ENSDARG00000014690	7	53088995	53094879	KNOWN	1388	rps4x	ribosomal protein S4, X-linked [Source:ZFIN;Acc:ZDB-GENE-040927-19]	972.242	833.661	720.378	842.094	72.8291	2.98822	2.92151	2.85816	2.92588	0.0375487
ENSDARG00000003016	2	56950887	56976839	KNOWN	2845	eef2b	eukaryotic translation elongation factor 2b [Source:ZFIN;Acc:ZDB-GENE-030131-5128]	990.494	819.733	715.011	841.746	80.2832	2.99629	2.9142	2.85492	2.9257	0.0409868
ENSDARG00000082753	MT	1020	1971	KNOWN	952	AC024175.17		740.064	867.511	899.384	835.653	48.6721	2.86986	2.93878	2.95443	2.92255	0.025978
ENSDARG00000041811	10	40466686	40471984	KNOWN	573	rps25	ribosomal protein S25 [Source:ZFIN;Acc:ZDB-GENE-040426-1788]	1038.23	729.88	708.047	825.386	106.609	3.01671	2.86385	2.85068	2.91718	0.0532862
ENSDARG00000011201	7	13785985	13795706	KNOWN	434	rplp2l	ribosomal protein, large P2, like [Source:ZFIN;Acc:ZDB-GENE-070327-2]	1148.14	730.218	517.29	798.551	185.289	3.06037	2.86405	2.71457	2.90285	0.100129
ENSDARG00000019230	5	34902042	34905589	KNOWN	1475	rpl7a	ribosomal protein L7a [Source:ZFIN;Acc:ZDB-GENE-031001-9]	932.145	753.179	690.05	791.791	72.5045	2.96995	2.87747	2.83951	2.89916	0.0387352
ENSDARG00000037746	1	7725183	7728816	KNOWN	2237	actb1	actin, beta 1 [Source:ZFIN;Acc:ZDB-GENE-000329-1]	879.151	779.024	716.223	791.466	47.4427	2.94456	2.89211	2.85565	2.89898	0.0258021
ENSDARG00000076532	11	42153695	42156997	KNOWN	1178	AL954137.2	Uncharacterized protein [Source:UniProtKB/TrEMBL;Acc:E7F290]	874.818	814.417	666.042	785.092	62.0264	2.94241	2.91138	2.82415	2.89547	0.0354003
ENSDARG00000010516	24	22229602	22233473	KNOWN	617	rpl21	ribosomal protein L21 [Source:ZFIN;Acc:ZDB-GENE-030131-8512]	927.529	756.747	638.417	774.231	83.916	2.9678	2.87952	2.80578	2.88943	0.0468313
ENSDARG00000036629	21	32382381	32386664	KNOWN	507	rps14	ribosomal protein S14 [Source:ZFIN;Acc:ZDB-GENE-030131-8631]	1133.89	680.722	486.061	766.892	191.912	3.05496	2.83361	2.68758	2.8853	0.106792
ENSDARG00000040534	13	8206229	8208820	KNOWN	1476	epcam	epithelial cell adhesion molecule [Source:ZFIN;Acc:ZDB-GENE-040426-2209]	667.903	787.583	819.274	758.253	46.092	2.82536	2.89685	2.91396	2.88039	0.0271333
ENSDARG00000036044	7	59990938	59995522	KNOWN	514	rps20	ribosomal protein S20 [Source:ZFIN;Acc:ZDB-GENE-040426-2284]	977.776	665.166	627.871	756.937	110.943	2.99068	2.82358	2.79856	2.87963	0.0603045
ENSDARG00000034897	6	54129854	54135857	KNOWN	1081	rps10	ribosomal protein S10 [Source:ZFIN;Acc:ZDB-GENE-040426-1481]	919.223	726.643	610.142	752.003	90.1206	2.96389	2.86192	2.78614	2.8768	0.0514978
ENSDARG00000069503	21	25119353	25121469	KNOWN	2018	cldnh	claudin h [Source:ZFIN;Acc:ZDB-GENE-010328-8]	805.157	731.845	714.321	750.441	27.8217	2.90642	2.86501	2.8545	2.87589	0.0158475
ENSDARG00000036174	19	49957402	49964134	KNOWN	1022	rpl14	ribosomal protein L14 [Source:ZFIN;Acc:ZDB-GENE-030131-2085]	855.422	723.813	669.735	749.657	55.139	2.93269	2.86023	2.82655	2.87544	0.0313137
ENSDARG00000071567	14	30639027	30643319	KNOWN_BY_PROJECTION	354	TSTD1	thiosulfate sulfurtransferase (rhodanese)-like domain containing 1 [Source:HGNC Symbol;Acc:35410]	630.833	688.877	860.013	726.574	68.7911	2.8006	2.83877	2.93501	2.86188	0.0399888
ENSDARG00000091817	16	5042670	5059022	NOVEL	5608	CR391998.1	Uncharacterized protein [Source:UniProtKB/TrEMBL;Acc:E7FGR0]	629.455	691.716	812.144	711.105	53.6215	2.79965	2.84056	2.91017	2.85254	0.0322594
ENSDARG00000055996	2	26646616	26650038	KNOWN	1711	rps8a	ribosomal protein S8a [Source:ZFIN;Acc:ZDB-GENE-030131-8626]	871.36	647.935	595.96	705.085	84.4805	2.9407	2.8122	2.77595	2.84886	0.0499822
ENSDARG00000021864	19	1975483	1978773	KNOWN	1222	rplp1	ribosomal protein, large, P1 [Source:ZFIN;Acc:ZDB-GENE-030131-8663]	950.412	558.61	594.385	701.136	125.065	2.97837	2.74789	2.7748	2.84642	0.0727581
ENSDARG00000015862	6	28800390	28811189	KNOWN	1060	rpl5b	ribosomal protein L5b [Source:ZFIN;Acc:ZDB-GENE-040625-93]	856.293	708.451	523.564	696.103	96.2489	2.93313	2.85092	2.7198	2.8433	0.0621206
ENSDARG00000068992	10	30757254	30761585	KNOWN	2519	hspa8	heat shock protein 8 [Source:ZFIN;Acc:ZDB-GENE-990415-92]	758.649	716.731	543.799	673.06	65.7536	2.88061	2.85596	2.73624	2.8287	0.0445887
ENSDARG00000023298	19	9365796	9371107	KNOWN	588	rps27.1	ribosomal protein S27, isoform 1 [Source:ZFIN;Acc:ZDB-GENE-050522-549]	884.982	627.617	481.378	664.659	117.973	2.94742	2.79839	2.68339	2.82325	0.0764319
ENSDARG00000043128	15	2630161	2632095	KNOWN	1935	cldne	claudin e [Source:ZFIN;Acc:ZDB-GENE-010328-5]	699.309	623.129	668.126	663.521	22.1115	2.84529	2.79527	2.82551	2.82251	0.0145429
ENSDARG00000087068	5	1188599	1188688	NOVEL	90	BX537263.1		1267.54	202.402	512.764	660.903	316.276	3.10331	2.30835	2.71076	2.82079	0.229489
ENSDARG00000042049	2	59487737	59495440	KNOWN	1412	zgc:112425	zgc:112425 [Source:ZFIN;Acc:ZDB-GENE-050417-329]	634.555	604.618	738.632	659.268	40.6118	2.80315	2.7822	2.86902	2.81972	0.0261556
ENSDARG00000003599	3	30018332	30022483	KNOWN	1695	rpl3	ribosomal protein L3 [Source:ZFIN;Acc:ZDB-GENE-030131-1291]	902.331	604.954	469.224	658.836	127.897	2.95585	2.78244	2.67231	2.81944	0.0825279
ENSDARG00000038729	21	7136709	7156370	KNOWN	1112	s100z	S100 calcium binding protein Z [Source:ZFIN;Acc:ZDB-GENE-050522-69]	464.97	707.981	794.371	655.774	98.6075	2.66836	2.85063	2.90057	2.81742	0.0705692
ENSDARG00000058371	23	10280085	10284347	KNOWN	2472	krt5	keratin 5 [Source:ZFIN;Acc:ZDB-GENE-991110-23]	857.641	641.003	463.258	653.967	114.033	2.93381	2.80754	2.66676	2.81622	0.0771292
ENSDARG00000009285	19	19373861	19381684	KNOWN	1288	rpl15	ribosomal protein L15 [Source:ZFIN;Acc:ZDB-GENE-040801-183]	761.242	663.297	525.383	649.974	68.412	2.88209	2.82236	2.7213	2.81356	0.0469249
ENSDARG00000055064	21	26050891	26058312	KNOWN	867	prdx5	peroxiredoxin 5 [Source:ZFIN;Acc:ZDB-GENE-050522-159]	626.491	616.908	674.992	639.464	17.9783	2.79761	2.79092	2.82994	2.80649	0.0120475
ENSDARG00000046119	18	47351163	47362807	KNOWN	1061	rps3	ribosomal protein S3 [Source:ZFIN;Acc:ZDB-GENE-030131-8494]	862.194	542.076	481.785	628.685	118.045	2.93611	2.73486	2.68375	2.79912	0.0770264
ENSDARG00000004757	8	49299968	49308225	KNOWN	1983	ybx1	Y box binding protein 1 [Source:ZFIN;Acc:ZDB-GENE-000629-3]	691.519	610.519	569.584	623.874	35.8272	2.84043	2.78641	2.75632	2.79579	0.0246064
ENSDARG00000020197	2	10478581	10494926	KNOWN	1039	rpl5a	ribosomal protein L5a [Source:ZFIN;Acc:ZDB-GENE-030131-5161]	779.607	661.205	427.771	622.861	103.36	2.89243	2.82099	2.63223	2.79509	0.0776188
ENSDARG00000007098	6	9926179	9937512	KNOWN	1859	itm2ba	integral membrane protein 2Ba [Source:ZFIN;Acc:ZDB-GENE-030131-2352]	589.663	651.498	595.699	612.287	19.683	2.77134	2.81458	2.77576	2.78766	0.0137365
ENSDARG00000090908	12	170941	173483	NOVEL	258	CABZ01099881.1	Uncharacterized protein [Source:UniProtKB/TrEMBL;Acc:E7FED2]	695.7	526.436	598.7	606.945	49.0359	2.84305	2.72217	2.77793	2.78386	0.0349286
ENSDARG00000037071	23	27916218	27921487	KNOWN	452	rps26	ribosomal protein S26 [Source:ZFIN;Acc:ZDB-GENE-030131-8606]	741.971	539.71	534.798	605.493	68.2537	2.87097	2.73296	2.729	2.78283	0.046677
ENSDARG00000094719	18	7032704	7035514	KNOWN	1364	si:dkeyp-1h4.9	si:dkeyp-1h4.9 [Source:ZFIN;Acc:ZDB-GENE-030131-8538]	437.101	958.225	416.839	604.055	177.181	2.64157	2.98192	2.62101	2.78179	0.117027
ENSDARG00000094581	17	40576215	40583765	KNOWN	3041	si:ch211-198j3.1	si:ch211-198j3.1 [Source:ZFIN;Acc:ZDB-GENE-030219-188]	512.577	446.911	826.599	595.362	117.162	2.71061	2.65119	2.91782	2.77551	0.0808147
ENSDARG00000035692	1	23130372	23134510	KNOWN	1874	rps3a	ribosomal protein S3A [Source:ZFIN;Acc:ZDB-GENE-030131-9184]	737.067	581.627	458.947	592.547	80.4716	2.8681	2.76539	2.66271	2.77345	0.0592903
ENSDARG00000038068	3	25371128	25376670	KNOWN	3463	ddx5	DEAD (Asp-Glu-Ala-Asp) box polypeptide 5 [Source:ZFIN;Acc:ZDB-GENE-030131-925]	531.093	557.933	688.065	592.364	48.474	2.72599	2.74736	2.83826	2.77332	0.0344198
ENSDARG00000011405	16	34143993	34146577	KNOWN	1239	rps9	ribosomal protein S9 [Source:ZFIN;Acc:ZDB-GENE-010724-15]	775.093	574.565	424.868	591.508	101.456	2.88991	2.76009	2.62927	2.77269	0.0752402
ENSDARG00000058105	5	24293967	24298514	KNOWN	951	rpl36a	ribosomal protein L36A [Source:ZFIN;Acc:ZDB-GENE-020423-1]	707.46	614.331	428.995	583.595	81.8418	2.85032	2.78911	2.63346	2.76686	0.0645483
ENSDARG00000025073	4	101572	108726	KNOWN	1281	rpl18a	ribosomal protein L18a [Source:ZFIN;Acc:ZDB-GENE-040426-1071]	672.44	533.051	538.938	581.476	45.5136	2.8283	2.72758	2.73234	2.76528	0.0328073
ENSDARG00000036700	6	6906269	6909861	KNOWN	1409	si:ch211-114n24.6	si:ch211-114n24.6 [Source:ZFIN;Acc:ZDB-GENE-120214-26]	676.42	566.076	483.515	575.337	55.8788	2.83086	2.75364	2.68531	2.76068	0.0420428
ENSDARG00000056119	14	27728715	27738387	KNOWN	1594	eef1g	eukaryotic translation elongation factor 1 gamma [Source:ZFIN;Acc:ZDB-GENE-020423-3]	678.013	548.659	494.249	573.641	54.4988	2.83188	2.74009	2.69482	2.7594	0.0403166
ENSDARG00000036588	1	47652531	47659103	KNOWN	2323	mhc1zba	major histocompatibility complex class I ZBA [Source:ZFIN;Acc:ZDB-GENE-040426-2149]	640.031	568.249	495.859	568.046	41.619	2.80688	2.7553	2.69623	2.75515	0.0319651
ENSDARG00000055475	16	26027909	26039777	KNOWN	1105	rps27.2	ribosomal protein S27, isoform 2 [Source:ZFIN;Acc:ZDB-GENE-040426-1735]	634.907	554.323	512.953	567.394	35.8067	2.80339	2.74455	2.71092	2.75465	0.0270229
ENSDARG00000074057	21	26120532	26125572	KNOWN	2015	calm3a	calmodulin 3a (phosphorylase kinase, delta) [Source:ZFIN;Acc:ZDB-GENE-030131-5590]	528.77	577.203	593.984	566.652	19.5509	2.72409	2.76208	2.77451	2.75408	0.0151654
ENSDARG00000019181	6	7628873	7637147	KNOWN	2452	rpsa	ribosomal protein SA [Source:ZFIN;Acc:ZDB-GENE-040426-811]	675.195	570.081	447.897	564.391	65.6769	2.83007	2.7567	2.65215	2.75235	0.0516247
ENSDARG00000077717	11	1361347	1365669	KNOWN_BY_PROJECTION	315	RPL29	ribosomal protein L29 [Source:HGNC Symbol;Acc:10331]	570.608	539.051	575.697	561.785	11.462	2.7571	2.73243	2.76095	2.75034	0.00893234
ENSDARG00000021838	11	43635484	43640229	KNOWN	507	rps23	ribosomal protein S23 [Source:ZFIN;Acc:ZDB-GENE-080220-50]	727.504	489.696	449.895	555.699	86.6678	2.86243	2.69081	2.65408	2.74562	0.0642112
ENSDARG00000003754	6	49047648	49099807	KNOWN	3506	tspan2	tetraspanin 2 [Source:ZFIN;Acc:ZDB-GENE-050522-511]	505.69	548.869	603.755	552.771	28.3762	2.70474	2.74026	2.78158	2.74333	0.0222021
ENSDARG00000080337	MT	2043	3725	KNOWN	1683	AC024175.4		498.161	514.409	626.972	546.514	40.5017	2.69824	2.71215	2.79794	2.7384	0.0311745
ENSDARG00000067755	11	21577566	21580026	KNOWN	1785	ubc	ubiquitin C [Source:ZFIN;Acc:ZDB-GENE-061110-88]	456.7	583.372	534.375	524.816	36.8783	2.66058	2.76669	2.72866	2.72083	0.0310377
ENSDARG00000029150	20	51532469	51546551	KNOWN	3533	hsp90ab1	heat shock protein 90, alpha (cytosolic), class B member 1 [Source:ZFIN;Acc:ZDB-GENE-990415-95]	679.87	530.504	344.989	518.454	96.8591	2.83306	2.72551	2.53906	2.71555	0.0858831
ENSDARG00000035871	19	34230603	34236244	KNOWN	681	rpl30	ribosomal protein L30 [Source:ZFIN;Acc:ZDB-GENE-030131-8657]	692.834	456.747	399.689	516.423	89.73	2.84126	2.66063	2.60281	2.71385	0.0718129
ENSDARG00000035400	5	36605346	36611143	KNOWN	957	btf3	basic transcription factor 3 [Source:ZFIN;Acc:ZDB-GENE-030131-8731]	641.617	522.299	379.43	514.449	75.7886	2.80795	2.71875	2.58027	2.71219	0.0662359
ENSDARG00000042247	10	46005421	46011991	KNOWN	723	ppiab	peptidylprolyl isomerase Ab (cyclophilin A) [Source:ZFIN;Acc:ZDB-GENE-030131-7459]	517.266	548.31	474.918	513.498	21.27	2.71455	2.73982	2.67753	2.71138	0.0180866
ENSDARG00000080675	16	24136379	24192557	KNOWN_BY_PROJECTION	4609	OTOA	otoancorin [Source:HGNC Symbol;Acc:16378]	413.478	516.756	596.2	508.811	52.8966	2.6175	2.71412	2.77612	2.70741	0.0461513
ENSDARG00000093817	16	54736927	54740193	KNOWN	1852	hmgn2	high-mobility group nucleosomal binding domain 2 [Source:ZFIN;Acc:ZDB-GENE-051030-81]	487.608	461.697	568.671	505.992	32.2199	2.68896	2.6653	2.75562	2.705	0.0270423
ENSDARG00000080804	19	31763853	31763971	NOVEL	119	5S_rRNA	5S ribosomal RNA [Source:RFAM;Acc:RF00001]	407.109	492.076	608.271	502.485	58.3034	2.61078	2.69291	2.78481	2.70199	0.0502658
ENSDARG00000009212	8	47908734	47913950	KNOWN	1811	ppiaa	peptidylprolyl isomerase Aa (cyclophilin A) [Source:ZFIN;Acc:ZDB-GENE-030131-8556]	551.341	495.874	458.306	501.84	27.0223	2.74221	2.69625	2.6621	2.70143	0.0232083
ENSDARG00000017339	6	19951106	19955767	KNOWN	2346	glulb	glutamate-ammonia ligase (glutamine synthase) b [Source:ZFIN;Acc:ZDB-GENE-030131-8417]	306.289	558.897	618.162	494.449	95.6232	2.48755	2.74811	2.7918	2.695	0.094978
ENSDARG00000040764	11	19124535	19125635	KNOWN	994	id1	inhibitor of DNA binding 1 [Source:ZFIN;Acc:ZDB-GENE-990415-96]	627.196	412.011	399.151	479.453	73.9651	2.7981	2.61596	2.60222	2.68165	0.0631257
ENSDARG00000092693	1	34248737	34346481	KNOWN	2382	tpt1	tumor protein, translationally-controlled 1 [Source:ZFIN;Acc:ZDB-GENE-990603-10]	580.309	488.871	365.474	478.218	62.246	2.76441	2.69008	2.56404	2.68053	0.0584788
ENSDARG00000017219	16	58353403	58375366	KNOWN	2831	pabpc1a	poly A binding protein, cytoplasmic 1 a [Source:ZFIN;Acc:ZDB-GENE-030131-3238]	561.275	463.174	400.894	475.114	46.6816	2.74995	2.66668	2.60411	2.67771	0.0422409
ENSDARG00000088091	23	44715043	44720225	KNOWN	1540	pfn1	profilin 1 [Source:ZFIN;Acc:ZDB-GENE-031002-33]	510.343	421.58	492.033	474.652	27.0574	2.70871	2.62591	2.69288	2.67729	0.025377
ENSDARG00000091101	17	53937834	53939013	KNOWN	547	fabp10b	fatty acid binding protein 10b, liver basic [Source:ZFIN;Acc:ZDB-GENE-100217-2]	398.104	419.504	582.696	466.768	58.2923	2.60109	2.62377	2.76619	2.67003	0.0516695
ENSDARG00000039914	16	47879730	47904970	KNOWN	1452	gapdhs	glyceraldehyde-3-phosphate dehydrogenase, spermatogenic [Source:ZFIN;Acc:ZDB-GENE-020913-1]	398.57	509.689	474.637	460.965	32.7977	2.60159	2.70816	2.67728	2.66461	0.0316557
ENSDARG00000069054	2	19460034	19463977	KNOWN	2176	glula	glutamate-ammonia ligase (glutamine synthase) a [Source:ZFIN;Acc:ZDB-GENE-030131-688]	268.556	481.809	630.513	460.293	105.04	2.43065	2.68378	2.80038	2.66398	0.109131
ENSDARG00000041182	18	19231781	19236980	KNOWN	2521	rpl4	ribosomal protein L4 [Source:ZFIN;Acc:ZDB-GENE-030131-9034]	562.077	433.053	377.147	457.426	54.7579	2.75057	2.63754	2.57766	2.66127	0.0506937
ENSDARG00000055447	8	36288188	36289984	KNOWN	1198	si:busm1-194e12.12	si:busm1-194e12.12 [Source:ZFIN;Acc:ZDB-GENE-030616-319]	734.545	317.388	310.301	454.078	140.249	2.86661	2.50296	2.49318	2.65809	0.122879
ENSDARG00000063916	MT	11009	11305	KNOWN	297	mt-nd4l	NADH dehydrogenase 4L, mitochondrial [Source:ZFIN;Acc:ZDB-GENE-011205-11]	414.183	450.607	495.471	453.42	23.508	2.61824	2.65476	2.69589	2.65746	0.0224301
ENSDARG00000030602	16	26429258	26434619	KNOWN	1052	rps19	ribosomal protein S19 [Source:ZFIN;Acc:ZDB-GENE-040426-1716]	562.258	449.605	339.339	450.401	64.3525	2.75071	2.6538	2.53191	2.65456	0.063298
ENSDARG00000069476	15	19200783	19212158	KNOWN	2024	spint2	serine peptidase inhibitor, Kunitz type, 2 [Source:ZFIN;Acc:ZDB-GENE-061013-323]	443.537	408.167	486.703	446.136	22.7086	2.64791	2.6119	2.68816	2.65044	0.0220242
ENSDARG00000031100	20	34345243	34365791	KNOWN	3708	ivns1abpa	influenza virus NS1A binding protein a [Source:ZFIN;Acc:ZDB-GENE-031222-2]	448.093	349.577	526.093	441.254	51.0706	2.65234	2.54478	2.72189	2.64567	0.0515165
ENSDARG00000041723	5	34636662	34639912	KNOWN	1586	zgc:55461	zgc:55461 [Source:ZFIN;Acc:ZDB-GENE-040426-2879]	394.798	496.563	414.707	435.356	31.1383	2.59747	2.69685	2.61879	2.63984	0.0302057
ENSDARG00000082968	6	40583993	40584102	KNOWN	110	dre-mir-429b	dre-mir-429b [Source:miRBase;Acc:MI0010836]	354.509	376.962	567.399	432.957	67.5331	2.55085	2.57745	2.75465	2.63745	0.0639639
ENSDARG00000014830	20	54591834	54601610	KNOWN	798	faua	Finkel-Biskis-Reilly murine sarcoma virus (FBR-MuSV) ubiquitously expressed a [Source:ZFIN;Acc:ZDB-GENE-040426-1700]	561.426	406.101	309.621	425.716	73.3485	2.75007	2.6097	2.49223	2.63014	0.0745282
ENSDARG00000006316	21	25465361	25468127	KNOWN	1311	rpl23a	ribosomal protein L23a [Source:ZFIN;Acc:ZDB-GENE-030131-7479]	526.448	420.091	311.256	419.265	62.1221	2.72218	2.62438	2.49451	2.62352	0.0659394
ENSDARG00000037350	1	22043597	22048598	KNOWN	1904	rpl9	ribosomal protein L9 [Source:ZFIN;Acc:ZDB-GENE-030131-8646]	514.547	429.68	298.33	414.186	62.8954	2.71227	2.63415	2.47615	2.61824	0.0694498
ENSDARG00000006691	5	34500586	34504918	KNOWN	1542	rpl12	ribosomal protein L12 [Source:ZFIN;Acc:ZDB-GENE-030131-5297]	519.391	383.442	338.874	413.902	54.2908	2.71633	2.58483	2.53132	2.61795	0.0549672
ENSDARG00000075666	14	29048608	29051837	KNOWN	1683	tsc22d3	TSC22 domain family, member 3 [Source:ZFIN;Acc:ZDB-GENE-040426-1433]	272.975	447.462	518.904	413.113	73.0413	2.43771	2.65173	2.71592	2.61712	0.0841049
ENSDARG00000052856	13	45629554	45641972	KNOWN	2289	khdrbs1a	KH domain containing, RNA binding, signal transduction associated 1a [Source:ZFIN;Acc:ZDB-GENE-000210-25]	398.749	402.978	437.373	413.033	12.2309	2.60179	2.60636	2.64184	2.61704	0.0126594
ENSDARG00000014867	9	34356412	34363095	KNOWN	1703	rpl8	ribosomal protein L8 [Source:ZFIN;Acc:ZDB-GENE-040426-1670]	577.844	380.966	270.244	409.685	89.9499	2.76256	2.58203	2.43336	2.61351	0.0951805
ENSDARG00000071403	22	21034970	21040773	KNOWN	1199	oaz1a	ornithine decarboxylase antizyme 1a [Source:ZFIN;Acc:ZDB-GENE-020731-4]	389.398	359.899	476.696	408.664	35.0655	2.59151	2.55739	2.67915	2.61243	0.036265
ENSDARG00000091996	5	32253549	32254918	KNOWN	812	si:ch211-117m20.5	si:ch211-117m20.5 [Source:ZFIN;Acc:ZDB-GENE-030131-12]	363.303	487.697	357.096	402.699	42.5368	2.56146	2.68904	2.554	2.60606	0.0438224
ENSDARG00000015490	1	603953	609572	KNOWN	1723	rpl24	ribosomal protein L24 [Source:ZFIN;Acc:ZDB-GENE-020419-25]	489.913	399.597	307.749	399.086	52.5869	2.691	2.60271	2.48961	2.60215	0.0582858
ENSDARG00000007693	17	12806046	12810148	KNOWN	1627	nfkbiab	nuclear factor of kappa light polypeptide gene enhancer in B-cells inhibitor, alpha b [Source:ZFIN;Acc:ZDB-GENE-030131-1819]	231.494	451.924	496.279	393.232	81.8764	2.36641	2.65603	2.6966	2.59575	0.103962
ENSDARG00000045487	4	20584700	20588333	KNOWN	1323	rps16	ribosomal protein S16 [Source:ZFIN;Acc:ZDB-GENE-050506-107]	440.691	352.713	373.874	389.093	26.5127	2.64512	2.54865	2.57388	2.59117	0.028884
ENSDARG00000013351	22	18766097	18770361	KNOWN	3142	cirbp	cold inducible RNA binding protein [Source:ZFIN;Acc:ZDB-GENE-030131-5841]	392.346	373.582	397.545	387.824	7.27774	2.59477	2.57355	2.60048	2.58975	0.00819361
ENSDARG00000092866	21	24622219	24623187	KNOWN	969	si:dkey-92k1.9	si:dkey-92k1.9 [Source:ZFIN;Acc:ZDB-GENE-081031-102]	357.849	388.764	415.067	387.227	16.5355	2.55491	2.5908	2.61916	2.58909	0.0185904
ENSDARG00000025850	23	9327325	9335467	KNOWN	747	rps21	ribosomal protein S21 [Source:ZFIN;Acc:ZDB-GENE-040426-1102]	453.978	338.62	357.986	383.528	35.6658	2.65799	2.53099	2.55508	2.58493	0.038944
ENSDARG00000053457	3	33558104	33561921	KNOWN	1622	rpl23	ribosomal protein L23 [Source:ZFIN;Acc:ZDB-GENE-030131-8756]	483.842	384.732	273.526	380.7	60.7465	2.6856	2.58629	2.43858	2.58172	0.0717623
ENSDARG00000042905	8	24591065	24595928	KNOWN	1353	rpl10a	ribosomal protein L10a [Source:ZFIN;Acc:ZDB-GENE-030131-2025]	525.93	373.151	242.915	380.666	81.7858	2.72175	2.57305	2.38724	2.58168	0.0967639
ENSDARG00000036875	23	31670535	31674501	KNOWN	628	rps12	ribosomal protein S12 [Source:ZFIN;Acc:ZDB-GENE-030131-8951]	501.725	348.814	287.761	379.433	63.6351	2.70133	2.54384	2.46054	2.58028	0.070602
ENSDARG00000012972	13	33831214	33833902	KNOWN	1098	cfl1l	cofilin 1 (non-muscle), like [Source:ZFIN;Acc:ZDB-GENE-040426-2770]	404.225	347.713	370.812	374.25	16.404	2.6077	2.54247	2.57032	2.57432	0.0188965
ENSDARG00000020153	19	18309520	18318937	KNOWN	1500	rps18	ribosomal protein S18 [Source:ZFIN;Acc:ZDB-GENE-020419-20]	485.434	334.871	298.378	372.894	57.2474	2.68702	2.52617	2.47622	2.57275	0.0635988
ENSDARG00000036840	11	11635467	11764765	KNOWN	1584	krt15	keratin 15 [Source:ZFIN;Acc:ZDB-GENE-040426-2931]	443.621	366.855	300.183	370.22	41.441	2.64799	2.56568	2.47883	2.56963	0.0488379
ENSDARG00000015128	3	30045085	30050349	KNOWN	717	rpl27	ribosomal protein L27 [Source:ZFIN;Acc:ZDB-GENE-030131-4343]	503.122	346.17	260.783	370.025	70.9668	2.70254	2.54054	2.41794	2.5694	0.0824173
ENSDARG00000079105	8	37546100	37548453	KNOWN	1435	mhc2dab	major histocompatibility complex class II DAB gene [Source:ZFIN;Acc:ZDB-GENE-980526-200]	362.884	379.9	366.149	369.644	5.21392	2.56096	2.58081	2.56484	2.56896	0.00607379
ENSDARG00000029500	7	60125197	60140343	KNOWN	1490	rpl34	ribosomal protein L34 [Source:ZFIN;Acc:ZDB-GENE-040426-1033]	426.607	353.235	319.737	366.527	31.5582	2.63104	2.54929	2.50615	2.56529	0.0366239
ENSDARG00000033655	16	37064927	37068618	KNOWN	1687	stmn1b	stathmin 1b [Source:ZFIN;Acc:ZDB-GENE-050417-397]	336.904	352.81	402.919	364.211	19.891	2.52879	2.54877	2.60629	2.56254	0.0232311
ENSDARG00000035756	7	55225531	55231871	KNOWN	751	rps17	ribosomal protein S17 [Source:ZFIN;Acc:ZDB-GENE-040426-1852]	430.051	348.051	312.782	363.628	34.7369	2.63453	2.54289	2.49663	2.56185	0.0405205
ENSDARG00000068096	5	32053267	32057653	KNOWN	2336	atf5a	activating transcription factor 5a [Source:ZFIN;Acc:ZDB-GENE-060526-205]	335.481	465.367	287.073	362.641	53.2303	2.52696	2.66873	2.4595	2.56067	0.0616547
ENSDARG00000001832	8	37574076	37576393	KNOWN	1061	si:ch1073-403i13.1	si:ch1073-403i13.1 [Source:ZFIN;Acc:ZDB-GENE-100921-25]	506.011	349.072	230.584	361.889	79.7665	2.70502	2.54416	2.36471	2.55977	0.0982872
ENSDARG00000015887	8	53210637	53219002	KNOWN	3531	b2ml	beta-2-microglobulin, like [Source:ZFIN;Acc:ZDB-GENE-040426-2136]	456.161	382.262	240.341	359.588	63.3251	2.66007	2.5835	2.38263	2.55701	0.0827254
ENSDARG00000074390	16	49734597	49747407	KNOWN	1519	tmem176l.4	transmembrane protein 176l.4 [Source:ZFIN;Acc:ZDB-GENE-030131-3532]	433.471	386.845	254.686	358.334	53.5435	2.63796	2.58866	2.40771	2.5555	0.0699966
ENSDARG00000010250	7	57966520	57985583	KNOWN	1743	nqo1	NAD(P)H dehydrogenase, quinone 1 [Source:ZFIN;Acc:ZDB-GENE-030131-1226]	287.645	342.484	444.327	358.152	45.9036	2.46036	2.53591	2.64868	2.55528	0.0547147
ENSDARG00000022684	8	51430612	51433344	KNOWN	1070	fkbp1aa	FK506 binding protein 1Aa [Source:ZFIN;Acc:ZDB-GENE-030131-7275]	325.726	309.405	435.693	356.941	39.6566	2.51418	2.49193	2.64018	2.55381	0.0461558
ENSDARG00000093936	18	7054756	7056956	KNOWN	1676	si:dkeyp-1h4.6	si:dkeyp-1h4.6 [Source:ZFIN;Acc:ZDB-GENE-060503-841]	446.651	294.465	327.344	356.153	46.2335	2.65094	2.47051	2.51633	2.55285	0.0541479
ENSDARG00000039499	13	27263282	27267224	KNOWN	1561	soul2	heme-binding protein soul2 [Source:ZFIN;Acc:ZDB-GENE-030131-2524]	370.606	314.883	381.708	355.733	20.6746	2.57008	2.49953	2.58287	2.55234	0.0259138
ENSDARG00000021789	20	15024669	15030838	KNOWN	2495	myoc	myocilin [Source:ZFIN;Acc:ZDB-GENE-050425-2]	279.718	380.048	401.481	353.749	37.5291	2.44827	2.58098	2.60475	2.54992	0.0486833
ENSDARG00000070437	11	30529296	30534787	KNOWN	798	rpl22	ribosomal protein L22 [Source:ZFIN;Acc:ZDB-GENE-051113-276]	419.765	327.064	312.25	353.026	33.6422	2.62404	2.51596	2.49589	2.54904	0.0397954
ENSDARG00000013968	13	4681560	4705600	KNOWN	2430	psap	prosaposin [Source:ZFIN;Acc:ZDB-GENE-020108-1]	365.901	333.003	355.585	351.496	9.71444	2.56455	2.52375	2.55216	2.54715	0.0120767
ENSDARG00000052082	7	72187370	72194082	KNOWN_BY_PROJECTION	357	GABARAP (2 of 2)	GABA(A) receptor-associated protein [Source:HGNC Symbol;Acc:4067]	333.446	400.811	301.792	345.35	29.1975	2.52433	2.60402	2.48114	2.53952	0.03599
ENSDARG00000017320	5	31469685	31487262	KNOWN	1902	f11r	F11 receptor [Source:ZFIN;Acc:ZDB-GENE-030131-2416]	317.499	322.438	396.086	345.341	25.4126	2.50311	2.50979	2.59888	2.5395	0.0308721
ENSDARG00000007320	2	29892308	29897185	KNOWN	1039	rpl7	ribosomal protein L7 [Source:ZFIN;Acc:ZDB-GENE-030131-8654]	522.992	320.302	187.618	343.638	97.5146	2.71932	2.50691	2.27558	2.53736	0.128136
ENSDARG00000068436	15	46780326	46787157	KNOWN	2088	si:ch1073-429i10.3	si:ch1073-429i10.3 [Source:ZFIN;Acc:ZDB-GENE-120214-5]	314.158	322.996	380.993	339.382	20.9613	2.49853	2.51054	2.58206	2.53197	0.0260722
ENSDARG00000095598	9	35342164	35349636	KNOWN	2925	si:ch211-218d20.13	si:ch211-218d20.13 [Source:ZFIN;Acc:ZDB-GENE-070912-192]	291.935	310.963	414.801	339.233	38.1813	2.46677	2.4941	2.61889	2.53178	0.0468192
ENSDARG00000095273	21	27890588	27895098	KNOWN	599	cox8a	cytochrome c oxidase subunit 8a [Source:ZFIN;Acc:ZDB-GENE-030131-9136]	300.242	325.081	391.168	338.83	27.1333	2.47892	2.51333	2.59347	2.53126	0.0339366
ENSDARG00000079772	10	37242189	37246980	KNOWN	1267	hmgb1a	high-mobility group box 1a [Source:ZFIN;Acc:ZDB-GENE-030131-341]	313.725	320.116	366.087	333.309	16.4924	2.49793	2.50666	2.56477	2.52415	0.0209762
ENSDARG00000041232	20	54434492	54441100	KNOWN	346	rps29	ribosomal protein S29 [Source:ZFIN;Acc:ZDB-GENE-040622-5]	398.116	325.849	273.375	332.447	36.1605	2.6011	2.51435	2.43834	2.52303	0.0470175
ENSDARG00000090454	8	55178337	55194188	KNOWN	1023	gnb1a	guanine nucleotide binding protein (G protein), beta polypeptide 1a [Source:ZFIN;Acc:ZDB-GENE-030131-823]	266.012	401.586	327.428	331.675	39.1944	2.42653	2.60486	2.51644	2.52202	0.0514795
ENSDARG00000058354	2	9473203	9485168	KNOWN	1288	selt1a	selenoprotein T, 1a [Source:ZFIN;Acc:ZDB-GENE-030327-6]	277.967	322.175	393.169	331.104	33.5543	2.44555	2.50944	2.59568	2.52127	0.0434987
ENSDARG00000092725	13	38031202	38033445	KNOWN	851	si:dkey-188i13.8	si:dkey-188i13.8 [Source:ZFIN;Acc:ZDB-GENE-090312-93]	291.668	325.371	372.769	329.936	23.5227	2.46638	2.51371	2.5726	2.51974	0.0307256
ENSDARG00000039515	6	217573	220923	KNOWN	1406	atf4b1	activating transcription factor 4b1 (tax-responsive enhancer element B67) [Source:ZFIN;Acc:ZDB-GENE-040426-2340]	370.369	289.022	326.023	328.471	23.5145	2.56981	2.46243	2.51458	2.51782	0.0310004
ENSDARG00000016470	1	21428978	21439189	KNOWN	1869	anxa5b	annexin A5b [Source:ZFIN;Acc:ZDB-GENE-030131-9076]	263.932	298.166	417.608	326.569	46.5802	2.42313	2.47591	2.62181	2.5153	0.0594148
ENSDARG00000006260	6	6889599	6892922	KNOWN	1721	tuba8l4	tubulin, alpha 8 like 4 [Source:ZFIN;Acc:ZDB-GENE-040426-860]	333.217	385.614	260.835	326.555	36.1741	2.52403	2.58728	2.41803	2.51528	0.0493748
ENSDARG00000025757	3	14215992	14243092	KNOWN	1747	zgc:64085	zgc:64085 [Source:ZFIN;Acc:ZDB-GENE-040426-1362]	285.398	304.095	389.316	326.27	31.982	2.45697	2.48443	2.59142	2.51491	0.0410117
ENSDARG00000036161	14	40345952	40347380	KNOWN	1429	hnrnpa0l	heterogeneous nuclear ribonucleoprotein A0, like [Source:ZFIN;Acc:ZDB-GENE-030131-618]	342.264	324.712	304.095	323.691	11.0302	2.53563	2.51283	2.48444	2.51147	0.0148076
ENSDARG00000012688	19	6042209	6045813	KNOWN	1565	eif1b	eukaryotic translation initiation factor 1B [Source:ZFIN;Acc:ZDB-GENE-030131-956]	292.849	318.908	350.623	320.793	16.7043	2.46812	2.50502	2.54608	2.50758	0.0225134
ENSDARG00000014433	7	74427740	74435529	KNOWN	1202	myl12.1	myosin, light chain 12, genome duplicate 1 [Source:ZFIN;Acc:ZDB-GENE-030131-4918]	332.742	306.229	309.531	316.167	8.34198	2.52341	2.48746	2.4921	2.50129	0.011289
ENSDARG00000038559	24	39080414	39081731	KNOWN	1318	h1f0	H1 histone family, member 0 [Source:ZFIN;Acc:ZDB-GENE-030131-337]	259.294	299.927	388.507	315.909	38.1469	2.41546	2.47846	2.59052	2.50093	0.05119
ENSDARG00000078140	13	33124960	33129908	KNOWN_BY_PROJECTION	2047	C13H2orf50	chromosome 2 open reading frame 50 [Source:HGNC Symbol;Acc:26324]	308.613	289.283	347.354	315.083	17.073	2.49082	2.46282	2.54202	2.4998	0.0231877
ENSDARG00000070083	11	13393384	13398512	KNOWN_BY_PROJECTION	1755	ATP5B	ATP synthase, H+ transporting, mitochondrial F1 complex, beta polypeptide [Source:HGNC Symbol;Acc:830]	297.02	339.353	298.316	311.563	13.9002	2.47425	2.53193	2.47613	2.49494	0.018922
ENSDARG00000028618	6	39291241	39296331	KNOWN_BY_PROJECTION	1889	KRT18 (3 of 3)	keratin 18 [Source:HGNC Symbol;Acc:6430]	282.821	353.472	296.546	310.946	21.6288	2.45304	2.54958	2.47355	2.49408	0.0293639
ENSDARG00000077934	11	209716	214312	NOVEL	1215	tegt	testis enhanced gene transcript (BAX inhibitor 1) [Source:ZFIN;Acc:ZDB-GENE-030826-10]	295.02	318.669	318.997	310.895	7.93807	2.47132	2.5047	2.50515	2.49401	0.0112012
ENSDARG00000017624	6	39239362	39243891	KNOWN	2469	krt4	keratin 4 [Source:ZFIN;Acc:ZDB-GENE-000607-83]	364.128	289.405	279.119	310.884	26.7872	2.56245	2.463	2.44734	2.49399	0.0360421
ENSDARG00000057556	21	17812615	17882629	KNOWN	1834	rpl17	ribosomal protein L17 [Source:ZFIN;Acc:ZDB-GENE-030131-8585]	429.74	296.189	202.911	309.613	65.8231	2.63422	2.47303	2.30944	2.49222	0.0937553
ENSDARG00000025428	3	58237025	58239849	KNOWN	1935	socs3a	suppressor of cytokine signaling 3a [Source:ZFIN;Acc:ZDB-GENE-030131-7349]	208.847	340.239	379.38	309.489	51.5737	2.3219	2.53306	2.58022	2.49205	0.0794204
ENSDARG00000010160	3	26666187	26672111	KNOWN	1312	rps15a	ribosomal protein S15a [Source:ZFIN;Acc:ZDB-GENE-030131-8708]	372.663	302.013	249.639	308.105	35.6444	2.57248	2.48146	2.39905	2.49011	0.050086
ENSDARG00000040287	16	26920470	26935184	KNOWN	1882	ywhabl	tyrosine 3-monooxygenase/tryptophan 5-monooxygenase activation protein, beta polypeptide like [Source:ZFIN;Acc:ZDB-GENE-030131-448]	296.677	305.855	317.849	306.794	6.1298	2.47375	2.48693	2.50359	2.48826	0.00863329
ENSDARG00000025581	23	20001107	20004409	KNOWN	2173	rpl10	ribosomal protein L10 [Source:ZFIN;Acc:ZDB-GENE-030131-8656]	397.21	281.529	239.158	305.966	47.2334	2.60011	2.45106	2.3805	2.48709	0.0647327
ENSDARG00000069296	20	43115508	43138186	KNOWN	2062	moxd1l	monooxygenase, DBH-like 1, like [Source:ZFIN;Acc:ZDB-GENE-060126-3]	243.432	358.887	314.519	305.612	33.6252	2.38816	2.55617	2.49902	2.48659	0.0493195
ENSDARG00000091744	20	55789895	55791666	NOVEL	594	BX296557.7	Uncharacterized protein [Source:UniProtKB/TrEMBL;Acc:F1R7C8]	527.535	83.2838	299.661	303.493	128.258	2.72307	1.92574	2.47808	2.48358	0.2358
ENSDARG00000003808	5	44625004	44630396	KNOWN	1806	aqp3a	aquaporin 3a [Source:ZFIN;Acc:ZDB-GENE-040426-2826]	340.279	262.24	303.272	301.93	22.538	2.53311	2.42035	2.48326	2.48134	0.0326232
ENSDARG00000039579	13	13542694	13545347	KNOWN	900	cfd	complement factor D (adipsin) [Source:ZFIN;Acc:ZDB-GENE-050522-411]	402.379	239.853	262.264	301.499	50.8534	2.60571	2.38175	2.42039	2.48072	0.0691198
ENSDARG00000039341	2	54479382	54485838	KNOWN	962	capsla	calcyphosine-like a [Source:ZFIN;Acc:ZDB-GENE-030131-7291]	280.761	316.584	306.277	301.208	10.6474	2.44988	2.50186	2.48753	2.48031	0.0154999
ENSDARG00000005513	23	18036671	18045059	KNOWN	2509	naca	nascent polypeptide-associated complex alpha polypeptide [Source:ZFIN;Acc:ZDB-GENE-020423-4]	349.49	313.073	232.832	298.465	34.4592	2.54468	2.49703	2.3689	2.47635	0.0524838
ENSDARG00000019420	4	15954038	15975107	KNOWN	4131	etnk1	ethanolamine kinase 1 [Source:ZFIN;Acc:ZDB-GENE-030328-21]	298.811	246.541	334.399	293.25	25.5146	2.47685	2.39365	2.52556	2.46872	0.0385121
ENSDARG00000041505	9	26364250	26379928	KNOWN	1628	itm2bb	integral membrane protein 2Bb [Source:ZFIN;Acc:ZDB-GENE-040426-2139]	297.616	266.044	313.02	292.227	13.826	2.47511	2.42658	2.49696	2.4672	0.0207965
ENSDARG00000088641	19	41156804	41159440	KNOWN	783	grn2	granulin 2 [Source:ZFIN;Acc:ZDB-GENE-050522-264]	407.383	233.511	231.515	290.803	58.293	2.61107	2.37016	2.36645	2.46509	0.0809275
ENSDARG00000079175	16	26762119	26789057	KNOWN	1573	sc:d173	sc:d173 [Source:ZFIN;Acc:ZDB-GENE-080303-9]	294.045	283.058	293.04	290.048	3.50698	2.46989	2.45341	2.46841	2.46396	0.00526438
ENSDARG00000014047	10	22344978	22350629	KNOWN	2067	cldn7b	claudin 7b [Source:ZFIN;Acc:ZDB-GENE-001103-5]	299.355	263.478	301.755	288.196	12.3785	2.47764	2.42239	2.48109	2.46119	0.0190175
ENSDARG00000020504	3	45814483	45816236	KNOWN	809	h3f3a	H3 histone, family 3A [Source:ZFIN;Acc:ZDB-GENE-040426-1928]	273.483	271.129	316.549	287.054	14.7631	2.43852	2.43478	2.50181	2.45947	0.0217484
ENSDARG00000021124	14	31665188	31671184	KNOWN	1766	cfl1	cofilin 1 [Source:ZFIN;Acc:ZDB-GENE-030131-215]	287.862	295.139	275.747	286.249	5.65583	2.46069	2.4715	2.44208	2.45826	0.00858983
ENSDARG00000042824	9	1643631	1672715	KNOWN	4739	nfe2l2a	nuclear factor (erythroid-derived 2)-like 2a [Source:ZFIN;Acc:ZDB-GENE-030723-2]	253.841	270.07	324.971	282.961	21.5213	2.40627	2.43308	2.51318	2.45326	0.0321145
ENSDARG00000089372	14	6900178	6910138	NOVEL	1515	clk4a	CDC-like kinase 4a [Source:ZFIN;Acc:ZDB-GENE-030131-576]	283.665	229.5	334.603	282.589	30.3452	2.45433	2.36267	2.52583	2.45269	0.0472182
ENSDARG00000003151	21	44026863	44034625	KNOWN	1107	skp1	S-phase kinase-associated protein 1 [Source:ZFIN;Acc:ZDB-GENE-040426-1707]	256.03	279.716	311.639	282.462	16.1113	2.40998	2.44827	2.49504	2.45249	0.024595
ENSDARG00000088436	20	55774138	55775909	NOVEL	594	CT956064.3	Uncharacterized protein [Source:UniProtKB/TrEMBL;Acc:F1QLL6]	436.132	145.54	263.551	281.741	84.3782	2.64061	2.16596	2.42251	2.45139	0.137171
ENSDARG00000036107	19	24974068	24977991	KNOWN	2753	txnipa	thioredoxin interacting protein a [Source:ZFIN;Acc:ZDB-GENE-030804-10]	259.532	262.436	309.756	277.241	16.2787	2.41586	2.42068	2.49242	2.44442	0.0247559
ENSDARG00000035519	5	29077507	29078900	KNOWN	1394	histh1l	histone H1 like [Source:ZFIN;Acc:ZDB-GENE-050417-145]	222.84	234.429	373.101	276.79	48.2715	2.34994	2.37186	2.57299	2.44372	0.0709793
ENSDARG00000008363	16	31846295	31848260	KNOWN	1838	mcl1b	myeloid cell leukemia sequence 1b [Source:ZFIN;Acc:ZDB-GENE-030825-1]	235.077	284.142	307.312	275.51	21.2944	2.37305	2.45506	2.48899	2.44171	0.034414
ENSDARG00000096270	6	10988061	10988556	KNOWN	496	si:dkey-176g1.6	si:dkey-176g1.6 [Source:ZFIN;Acc:ZDB-GENE-120215-87]	250.896	236.233	337.273	274.801	31.5216	2.40122	2.37518	2.52927	2.4406	0.0476203
ENSDARG00000068995	10	30724444	30725341	KNOWN	898	zgc:101846	zgc:101846 [Source:ZFIN;Acc:ZDB-GENE-041010-42]	258.184	253.445	308.634	273.421	17.6594	2.41361	2.40559	2.49085	2.43842	0.027181
ENSDARG00000052905	3	39534796	39544871	KNOWN	2123	zgc:165423	zgc:165423 [Source:ZFIN;Acc:ZDB-GENE-070720-11]	242.37	303.085	264.868	270.108	17.7216	2.38627	2.48299	2.42467	2.43314	0.0281198
ENSDARG00000094707	20	31000942	31008478	KNOWN	3043	si:ch211-198b3.1	si:ch211-198b3.1 [Source:ZFIN;Acc:ZDB-GENE-041210-331]	247.352	202.357	357.42	269.043	46.058	2.39507	2.30826	2.55439	2.43143	0.0720732
ENSDARG00000039243	13	38014818	38017588	KNOWN	938	zgc:152791	zgc:152791 [Source:ZFIN;Acc:ZDB-GENE-060901-4]	257.17	342.137	199.413	266.24	41.4495	2.41191	2.53547	2.30193	2.4269	0.0674553
ENSDARG00000090341	12	166219	168805	KNOWN	360	CABZ01099880.1	Uncharacterized protein [Source:UniProtKB/TrEMBL;Acc:F1QX17]	322.218	260.293	215.01	265.841	31.0723	2.5095	2.41713	2.33447	2.42625	0.0505502
ENSDARG00000058358	23	10355854	10360516	KNOWN	2902	krt8	keratin 8 [Source:ZFIN;Acc:ZDB-GENE-030411-5]	255.742	296.152	242.576	264.823	16.1186	2.4095	2.47298	2.38664	2.42459	0.0258281
ENSDARG00000025254	16	25636602	25640200	KNOWN	1026	s100a10b	S100 calcium binding protein A10b [Source:ZFIN;Acc:ZDB-GENE-040426-1937]	252.469	274.106	267.283	264.619	6.38642	2.40392	2.4395	2.42859	2.42426	0.0105226
ENSDARG00000057853	3	15664661	15675444	KNOWN	1629	atp6v0ca	ATPase, H+ transporting, lysosomal, V0 subunit c, a [Source:ZFIN;Acc:ZDB-GENE-020419-23]	257.931	265.456	267.063	263.483	2.81465	2.41318	2.42563	2.42824	2.4224	0.00464396
ENSDARG00000053365	9	57952115	57958901	KNOWN	2736	rpl31	ribosomal protein L31 [Source:ZFIN;Acc:ZDB-GENE-060331-121]	309.311	258.558	221.83	263.233	25.3615	2.4918	2.41423	2.34797	2.42199	0.0415609
ENSDARG00000022833	6	49454476	49456852	KNOWN	1040	rplp2	ribosomal protein, large P2 [Source:ZFIN;Acc:ZDB-GENE-031018-2]	367.081	196.748	223.451	262.427	52.892	2.56594	2.29611	2.35112	2.42066	0.0823218
ENSDARG00000032970	18	30452117	30454519	KNOWN	709	cox4i1	cytochrome c oxidase subunit IV isoform 1 [Source:ZFIN;Acc:ZDB-GENE-030131-5175]	248.683	254.14	277.633	260.152	8.88139	2.39739	2.40678	2.44503	2.41689	0.0145707
ENSDARG00000036316	14	34306764	34309051	KNOWN	1203	rpl39	ribosomal protein L39 [Source:ZFIN;Acc:ZDB-GENE-040625-51]	307.66	230.623	232.254	256.846	25.4114	2.48948	2.36478	2.36783	2.41136	0.0410675
ENSDARG00000034187	20	16783665	16815721	KNOWN	1368	calm3a	calmodulin 3a (phosphorylase kinase, delta) [Source:ZFIN;Acc:ZDB-GENE-030131-5590]	262.046	264.989	243.018	256.685	6.88574	2.42003	2.42486	2.38742	2.41109	0.0117582
ENSDARG00000009890	19	8588652	8590580	KNOWN	1929	CR936442.1	Uncharacterized protein [Source:UniProtKB/TrEMBL;Acc:A5WV53]	250.357	323.629	192.896	255.628	37.8313	2.40029	2.51139	2.28757	2.4093	0.0646113
ENSDARG00000032380	21	21139881	21141846	KNOWN	1763	ompb	olfactory marker protein b [Source:ZFIN;Acc:ZDB-GENE-030103-1]	187.246	275.295	302.431	254.991	34.7664	2.27473	2.44137	2.48206	2.40822	0.0634273
ENSDARG00000029818	13	36932096	36936994	KNOWN	2798	srsf5a	serine/arginine-rich splicing factor 5a [Source:ZFIN;Acc:ZDB-GENE-030131-7336]	244.598	220.906	299.029	254.844	23.127	2.39023	2.34617	2.47716	2.40798	0.0384846
ENSDARG00000025147	23	32304747	32324518	KNOWN	1294	cd63	Cd63 antigen [Source:ZFIN;Acc:ZDB-GENE-030131-180]	271.92	256.915	234.267	254.367	10.9438	2.43604	2.41148	2.37156	2.40717	0.0187872
ENSDARG00000002344	14	5867604	5871315	KNOWN	1833	tubb4b	tubulin, beta 4B class IVb [Source:ZFIN;Acc:ZDB-GENE-030131-8625]	237.555	297.743	226.26	253.853	22.1861	2.37759	2.4753	2.35652	2.40629	0.0365895
ENSDARG00000031427	13	8143289	8150709	KNOWN	775	calm2b	calmodulin 2b, (phosphorylase kinase, delta) [Source:ZFIN;Acc:ZDB-GENE-020415-2]	224.17	260.468	276.446	253.695	15.4659	2.35251	2.41742	2.44318	2.40602	0.0269743
ENSDARG00000095236	22	13855549	13860700	KNOWN	2866	si:ch73-110p20.1	si:ch73-110p20.1 [Source:ZFIN;Acc:ZDB-GENE-081030-16]	243.978	199.012	310.554	251.181	32.4001	2.38913	2.30106	2.49353	2.40171	0.0556299
ENSDARG00000013144	6	28931188	28941283	KNOWN	2354	atp1b1a	ATPase, Na+/K+ transporting, beta 1a polypeptide [Source:ZFIN;Acc:ZDB-GENE-001127-3]	224.946	252.009	268.175	248.377	12.6105	2.35401	2.40314	2.43004	2.39686	0.0222584
ENSDARG00000094104	20	46329263	46336514	KNOWN	1170	si:ch211-213i16.3	si:ch211-213i16.3 [Source:ZFIN;Acc:ZDB-GENE-041014-184]	385.168	120.413	239.169	248.25	76.5629	2.58678	2.08426	2.38052	2.39663	0.145836
ENSDARG00000007708	21	4041162	4047784	KNOWN	1162	nsa2	NSA2 ribosome biogenesis homolog (S. cerevisiae) [Source:ZFIN;Acc:ZDB-GENE-030131-488]	296.634	228.334	214.543	246.504	25.3792	2.47368	2.36047	2.33353	2.39358	0.0429367
ENSDARG00000001950	5	74812581	74834818	KNOWN	776	ak1	adenylate kinase 1 [Source:ZFIN;Acc:ZDB-GENE-040822-37]	316.186	231.547	189.12	245.618	37.3492	2.50131	2.36651	2.27903	2.39202	0.0646512
ENSDARG00000009544	21	25145795	25146897	KNOWN	1103	cldnb	claudin b [Source:ZFIN;Acc:ZDB-GENE-010328-2]	253.974	251.165	227.959	244.366	8.2435	2.4065	2.40169	2.35976	2.38981	0.0148427
ENSDARG00000088030	18	44195290	44203144	KNOWN	1517	rpl35a	ribosomal protein L35a [Source:ZFIN;Acc:ZDB-GENE-040718-190]	310.496	234.246	187.028	243.924	35.969	2.49345	2.37152	2.27422	2.38903	0.063419
ENSDARG00000055441	8	36283500	36286998	KNOWN	928	si:busm1-48c11.3	si:busm1-48c11.3 [Source:ZFIN;Acc:ZDB-GENE-030616-505]	436.683	195.844	93.5915	242.039	101.7	2.64116	2.29412	1.97585	2.38568	0.192118
ENSDARG00000076953	4	35858543	35860435	NOVEL	1893	CR388416.1	Uncharacterized protein [Source:UniProtKB/TrEMBL;Acc:E7FAV2]	158.888	343.788	223.255	241.977	54.1906	2.20382	2.53755	2.35074	2.38556	0.0965703
ENSDARG00000026726	5	27222730	27227874	KNOWN	1642	anxa1a	annexin A1a [Source:ZFIN;Acc:ZDB-GENE-030131-6664]	229.973	254.483	240.268	241.575	7.10546	2.36356	2.40736	2.3825	2.38485	0.0126826
ENSDARG00000037116	13	31027969	31043317	KNOWN	3041	cxcl12a	chemokine (C-X-C motif) ligand 12a (stromal cell-derived factor 1) [Source:ZFIN;Acc:ZDB-GENE-030318-1]	226.801	231.72	265.898	241.473	12.295	2.35756	2.36683	2.42635	2.38466	0.021551
ENSDARG00000036830	19	5986769	6004990	KNOWN	3136	zgc:92533	zgc:92533 [Source:ZFIN;Acc:ZDB-GENE-040801-181]	288.8	256.453	178.334	241.196	32.7885	2.4621	2.4107	2.25366	2.38417	0.0626928
ENSDARG00000017235	24	27277902	27281947	KNOWN	2301	eif5a	eukaryotic translation initiation factor 5A [Source:ZFIN;Acc:ZDB-GENE-040426-2229]	295.992	219.666	207.151	240.936	27.7639	2.47275	2.34373	2.31838	2.3837	0.0477931
ENSDARG00000068214	21	5819751	5838438	KNOWN	2352	ccni	cyclin I [Source:ZFIN;Acc:ZDB-GENE-040426-2898]	244.317	229.031	243.354	238.9	4.9425	2.38973	2.36179	2.38802	2.38003	0.00904222
ENSDARG00000037790	3	61763106	61771637	KNOWN	840	pvalb8	parvalbumin 8 [Source:ZFIN;Acc:ZDB-GENE-030805-3]	201.849	255.286	258.646	238.594	18.3977	2.30717	2.40872	2.41438	2.37948	0.0348314
ENSDARG00000057026	14	22686804	22695181	KNOWN	1539	ran	ras-related nuclear protein [Source:ZFIN;Acc:ZDB-GENE-990415-88]	234.609	242.041	236.931	237.86	2.19506	2.37219	2.38568	2.37645	2.37814	0.00398047
ENSDARG00000062326	5	24752963	24756103	KNOWN	1644	zgc:158409	zgc:158409 [Source:ZFIN;Acc:ZDB-GENE-061215-23]	226.172	225.476	258.545	236.731	10.9088	2.35636	2.35502	2.41421	2.37609	0.0195117
ENSDARG00000010149	21	5320080	5331830	KNOWN	1954	atp5a1	ATP synthase, H+ transporting, mitochondrial F1 complex, alpha subunit 1, cardiac muscle [Source:ZFIN;Acc:ZDB-GENE-060201-1]	212.257	267.053	230.238	236.516	16.1265	2.3289	2.42822	2.36406	2.37569	0.0290748
ENSDARG00000092870	9	31278948	31281342	KNOWN	824	wu:fj05h12	wu:fj05h12 [Source:ZFIN;Acc:ZDB-GENE-030131-7308]	249.134	208.152	249.588	235.624	13.7368	2.39817	2.32046	2.39896	2.37406	0.0260356
ENSDARG00000091729	7	76271851	76275746	NOVEL	1930	CABZ01083442.1	Uncharacterized protein [Source:UniProtKB/TrEMBL;Acc:E7F5X5]	192.84	197.452	315.863	235.385	40.261	2.28744	2.29766	2.50087	2.37362	0.0695033
ENSDARG00000094150	10	19549105	19551924	KNOWN	1459	si:ch211-127i16.1	si:ch211-127i16.1 [Source:ZFIN;Acc:ZDB-GENE-091113-8]	203.237	183.682	318.842	235.254	42.1736	2.31013	2.26642	2.50494	2.37338	0.0733126
ENSDARG00000014488	24	33852211	33870040	KNOWN	4021	ca2	carbonic anhydrase II [Source:ZFIN;Acc:ZDB-GENE-031219-5]	191.13	264.458	245.77	233.786	21.9997	2.2836	2.424	2.39229	2.37067	0.042513
ENSDARG00000079924	7	4095931	4101470	NOVEL	711	BX284672.1	Uncharacterized protein [Source:UniProtKB/TrEMBL;Acc:F1QRX9]	218.639	292.13	187.854	232.874	30.932	2.34171	2.46706	2.27613	2.36898	0.056011
ENSDARG00000031317	23	17598556	17600493	KNOWN	1036	ppdpfb	pancreatic progenitor cell differentiation and proliferation factor b [Source:ZFIN;Acc:ZDB-GENE-030131-8247]	241.352	223.291	233.038	232.56	5.21934	2.38445	2.35081	2.36929	2.3684	0.00972544
ENSDARG00000026473	20	20572029	20573978	KNOWN	1317	six1b	sine oculis homeobox homolog 1b [Source:ZFIN;Acc:ZDB-GENE-040426-2308]	225.543	240.141	231.936	232.54	4.22498	2.35515	2.38227	2.36724	2.36836	0.00784458
ENSDARG00000031435	1	40656189	40663079	KNOWN	1088	zgc:56493	zgc:56493 [Source:ZFIN;Acc:ZDB-GENE-030131-8581]	220.561	238.707	237.354	232.207	5.83619	2.34549	2.37968	2.37722	2.36774	0.0110089
ENSDARG00000036058	7	30469829	30481054	KNOWN	2395	gnao1b	guanine nucleotide binding protein (G protein), alpha activating activity polypeptide O, b [Source:ZFIN;Acc:ZDB-GENE-040426-1693]	191.46	252.073	247.7	230.411	19.5164	2.28434	2.40325	2.39568	2.36438	0.0384358
ENSDARG00000045804	25	19610601	19629331	KNOWN	2172	abhd2b	abhydrolase domain containing 2b [Source:ZFIN;Acc:ZDB-GENE-061027-74]	184.461	245.701	251.613	227.258	21.4664	2.26825	2.39217	2.40245	2.35843	0.0431222
ENSDARG00000000212	22	11866190	11869256	KNOWN	1503	zgc:92061	zgc:92061 [Source:ZFIN;Acc:ZDB-GENE-040718-78]	218.9	206.594	253.282	226.259	13.9708	2.34223	2.31721	2.40532	2.35652	0.0262123
ENSDARG00000040439	25	487944	493301	KNOWN	962	rsl24d1	ribosomal L24 domain containing 1 [Source:ZFIN;Acc:ZDB-GENE-040426-1925]	279.825	225.279	172.669	225.925	30.9348	2.44844	2.35464	2.23972	2.35588	0.0603529
ENSDARG00000058454	8	2662318	2666539	KNOWN	1000	dynll1	dynein, light chain, LC8-type 1 [Source:ZFIN;Acc:ZDB-GENE-040426-1961]	214.662	213.315	248.298	225.425	11.4431	2.33377	2.33105	2.39672	2.35492	0.0214496
ENSDARG00000019644	4	15897288	15904190	KNOWN	1633	ldhba	lactate dehydrogenase Ba [Source:ZFIN;Acc:ZDB-GENE-991026-6]	220.137	234.193	218.321	224.217	5.0157	2.34466	2.37143	2.34108	2.3526	0.00957426
ENSDARG00000042970	21	24508881	24513647	KNOWN	1346	gng8	guanine nucleotide binding protein (G protein), gamma 8 [Source:ZFIN;Acc:ZDB-GENE-050522-312]	202.539	207.696	260.827	223.687	18.6294	2.30865	2.31951	2.41801	2.35158	0.0347863
ENSDARG00000055504	7	20639680	20649221	KNOWN_BY_PROJECTION	1758	CD68	CD68 molecule [Source:HGNC Symbol;Acc:1693]	256.785	208.049	203.195	222.677	17.1118	2.41126	2.32025	2.31005	2.34962	0.0321721
ENSDARG00000069383	9	33963930	33974924	KNOWN	2174	cnga4	cyclic nucleotide gated channel alpha 4 [Source:ZFIN;Acc:ZDB-GENE-070912-292]	184.916	245.262	227.372	219.183	17.895	2.26932	2.3914	2.35864	2.34278	0.0364809
ENSDARG00000027744	11	6538813	6540415	KNOWN	1506	gadd45ba	growth arrest and DNA-damage-inducible, beta a [Source:ZFIN;Acc:ZDB-GENE-040426-1971]	119.282	261.365	275.971	218.873	49.9737	2.0802	2.41891	2.44243	2.34217	0.117021
ENSDARG00000028396	6	41026922	41046917	KNOWN	3176	fkbp5	FK506 binding protein 5 [Source:ZFIN;Acc:ZDB-GENE-030616-630]	95.8741	180.427	377.058	217.786	83.2924	1.98621	2.2587	2.57756	2.34002	0.170883
ENSDARG00000033009	5	38546645	38548733	KNOWN	411	h3f3b.1	H3 histone, family 3B.1 [Source:ZFIN;Acc:ZDB-GENE-050417-65]	213.94	270.842	166.975	217.252	30.0296	2.33232	2.43432	2.22524	2.33896	0.0603601
ENSDARG00000043154	10	37906721	37917469	KNOWN	2382	ucp2	uncoupling protein 2 [Source:ZFIN;Acc:ZDB-GENE-990708-8]	137.614	217.627	296.349	217.197	45.8235	2.14181	2.3397	2.47327	2.33885	0.0962832
ENSDARG00000030440	13	46088591	46095477	KNOWN	3151	zgc:136474	zgc:136474 [Source:ZFIN;Acc:ZDB-GENE-060616-210]	222.346	186.157	239.15	215.884	15.6353	2.34898	2.27221	2.38048	2.33623	0.0321546
ENSDARG00000040608	6	56069653	56075248	KNOWN_BY_PROJECTION	2742	GCNT7	glucosaminyl (N-acetyl) transferase family member 7 [Source:HGNC Symbol;Acc:16099]	182.728	224.234	238.375	215.112	16.6988	2.26418	2.35263	2.37908	2.33468	0.0347426
ENSDARG00000044261	10	9640904	9661497	KNOWN	1971	si:ch211-243g18.2	si:ch211-243g18.2 [Source:ZFIN;Acc:ZDB-GENE-030131-2830]	226.316	199.462	218.177	214.652	7.94993	2.35663	2.30203	2.34079	2.33375	0.0162176
ENSDARG00000019353	14	26948448	26966413	KNOWN	2671	sparc	secreted acidic cysteine rich glycoprotein [Source:ZFIN;Acc:ZDB-GENE-030131-9]	216.232	214.184	213.53	214.649	0.814035	2.33692	2.33281	2.33149	2.33375	0.00163705
ENSDARG00000007960	14	6928619	6932434	KNOWN	2233	hnrnpab	heterogeneous nuclear ribonucleoprotein A/B [Source:ZFIN;Acc:ZDB-GENE-030131-185]	212.425	223.416	199.5	211.78	6.91164	2.32925	2.35105	2.30211	2.32793	0.0141558
ENSDARG00000045248	24	39191743	39196042	KNOWN	925	h3f3d	H3 histone, family 3D [Source:ZFIN;Acc:ZDB-GENE-040426-1023]	183.764	212.851	237.117	211.244	15.4227	2.26662	2.33011	2.37679	2.32684	0.0319276
ENSDARG00000019881	22	19153514	19170539	KNOWN	2288	bsg	basigin [Source:ZFIN;Acc:ZDB-GENE-030131-9638]	186.39	215.404	231.112	210.969	13.0992	2.27275	2.33527	2.3657	2.32627	0.0273604
ENSDARG00000013979	14	24621396	24630999	KNOWN	1820	ndfip1	Nedd4 family interacting protein 1 [Source:ZFIN;Acc:ZDB-GENE-030131-2767]	188.188	192.158	249.646	209.997	19.8575	2.27689	2.28591	2.39906	2.32428	0.0393056
ENSDARG00000038095	3	26202890	26204785	KNOWN	1154	socs1a	suppressor of cytokine signaling 1a [Source:ZFIN;Acc:ZDB-GENE-040801-205]	116.525	231.979	275.463	207.989	47.4234	2.07013	2.36732	2.44164	2.32012	0.113495
ENSDARG00000013012	22	1222010	1227590	KNOWN	1202	rpl36	ribosomal protein L36 [Source:ZFIN;Acc:ZDB-GENE-040622-2]	255.364	201.801	162.678	206.614	26.8641	2.40886	2.30707	2.21399	2.31726	0.0562718
ENSDARG00000020893	6	49036236	49047646	KNOWN	3164	slc25a22	solute carrier family 25 (mitochondrial carrier: glutamate), member 22 [Source:ZFIN;Acc:ZDB-GENE-040426-2745]	233.59	179.835	206.157	206.527	15.5187	2.37031	2.25728	2.3163	2.31708	0.0326385
ENSDARG00000053291	16	35415512	35419338	KNOWN	3146	pnrc2	proline-rich nuclear receptor coactivator 2 [Source:ZFIN;Acc:ZDB-GENE-030131-5475]	220.231	184.715	214.46	206.469	11.0036	2.34485	2.26885	2.33337	2.31695	0.0236529
ENSDARG00000037860	16	14255661	14263011	KNOWN	548	cox6b2	cytochrome c oxidase subunit VIb polypeptide 2 [Source:ZFIN;Acc:ZDB-GENE-040426-1566]	208.12	211.817	198.432	206.123	3.99061	2.32039	2.32801	2.2998	2.31623	0.00842632
ENSDARG00000031776	3	32235718	32257127	KNOWN	1822	zgc:92066	zgc:92066 [Source:ZFIN;Acc:ZDB-GENE-040718-72]	240.828	195.382	179.882	205.364	18.2879	2.38351	2.2931	2.2574	2.31463	0.0375294
ENSDARG00000057702	14	18624660	18646065	KNOWN	5188	ogt.1	O-linked N-acetylglucosamine (GlcNAc) transferase, tandem duplicate 1 [Source:ZFIN;Acc:ZDB-GENE-030131-9631]	194.412	177.629	243.564	205.202	19.7838	2.29095	2.25195	2.38839	2.31429	0.0405739
ENSDARG00000096427	3	36765111	36766905	KNOWN	1061	si:ch1073-443f11.2	si:ch1073-443f11.2 [Source:ZFIN;Acc:ZDB-GENE-120215-185]	233.355	176.732	204.384	204.823	16.3472	2.36987	2.24976	2.31257	2.31349	0.0346847
ENSDARG00000014763	3	37553273	37583637	KNOWN	2847	arf2	ADP-ribosylation factor 2 [Source:ZFIN;Acc:ZDB-GENE-040122-4]	200.044	202.524	211.375	204.647	3.4392	2.30329	2.30861	2.3271	2.31312	0.00721602
ENSDARG00000053990	23	45378522	45382172	KNOWN	896	hmgb2b	high-mobility group box 2b [Source:ZFIN;Acc:ZDB-GENE-040912-122]	186.185	212.641	214.531	204.453	9.15007	2.27227	2.32969	2.33351	2.31271	0.0198064
ENSDARG00000026829	18	12680507	12693348	KNOWN	1398	cotl1	coactosin-like 1 (Dictyostelium) [Source:ZFIN;Acc:ZDB-GENE-030131-8325]	229.638	179.791	201.919	203.783	14.4196	2.36293	2.25718	2.30732	2.31129	0.0305419
ENSDARG00000075990	23	36980752	37023401	KNOWN	6036	acap3a	ArfGAP with coiled-coil, ankyrin repeat and PH domains 3a [Source:ZFIN;Acc:ZDB-GENE-030131-1711]	198.636	178.91	233.414	203.653	15.9327	2.30024	2.25506	2.36998	2.31102	0.0334285
ENSDARG00000018997	1	11559351	11574952	KNOWN	2160	cplx2l	complexin 2, like [Source:ZFIN;Acc:ZDB-GENE-040718-160]	161.704	194.97	252.058	202.911	26.3835	2.2114	2.29219	2.40322	2.30944	0.0556032
ENSDARG00000032575	19	12786554	12815748	KNOWN	1720	ywhaz	tyrosine 3-monooxygenase/tryptophan 5-monooxygenase activation protein, zeta polypeptide [Source:ZFIN;Acc:ZDB-GENE-030131-8554]	202.958	194.785	210.627	202.79	4.57394	2.30954	2.29178	2.32557	2.30918	0.00975905
ENSDARG00000093303	5	34876187	34876977	KNOWN_BY_PROJECTION	700	IFITM10	interferon induced transmembrane protein 10 [Source:HGNC Symbol;Acc:40022]	161.177	232.209	214.257	202.548	21.3246	2.20999	2.36775	2.33296	2.30867	0.0478529
ENSDARG00000003032	5	25877348	25888279	KNOWN	2276	eif4a1b	eukaryotic translation initiation factor 4A, isoform 1B [Source:ZFIN;Acc:ZDB-GENE-040120-6]	220.297	193.379	191.41	201.695	9.31815	2.34498	2.28865	2.28423	2.30684	0.019554
ENSDARG00000012513	23	16819339	16852904	KNOWN	2568	sdcbp2	syndecan binding protein (syntenin) 2 [Source:ZFIN;Acc:ZDB-GENE-030131-3727]	172.214	211.952	218.682	200.949	14.4985	2.23858	2.32828	2.34179	2.30524	0.0323876
ENSDARG00000015978	10	43739895	43743649	KNOWN	643	zgc:86599	zgc:86599 [Source:ZFIN;Acc:ZDB-GENE-040625-180]	187.567	200.104	214.033	200.568	7.64373	2.27547	2.30342	2.33251	2.30442	0.0164672
ENSDARG00000003952	22	38065111	38079706	KNOWN	2814	pfn2	profilin 2 [Source:ZFIN;Acc:ZDB-GENE-040115-4]	207.752	204.612	188.014	200.126	6.1234	2.31963	2.31305	2.27649	2.30347	0.013417
ENSDARG00000028367	16	47818701	47836930	KNOWN	2777	sult2st3	sulfotransferase family 2, cytosolic sulfotransferase 3 [Source:ZFIN;Acc:ZDB-GENE-061117-4]	196.759	186.464	214.743	199.322	8.26322	2.29614	2.27292	2.33394	2.30173	0.0177811
ENSDARG00000040004	19	23416347	23483914	KNOWN_BY_PROJECTION	13593	PKHD1L1 (1 of 2)	polycystic kidney and hepatic disease 1 (autosomal recessive)-like 1 [Source:HGNC Symbol;Acc:20313]	208.552	203.415	184.936	198.968	7.17075	2.32129	2.31051	2.26936	2.30096	0.0158217
ENSDARG00000055562	4	919720	933167	KNOWN	1699	mtpn	myotrophin [Source:ZFIN;Acc:ZDB-GENE-040426-2166]	184.227	195.045	216.346	198.539	9.43519	2.2677	2.29235	2.33715	2.30003	0.020327
ENSDARG00000068434	15	46772969	46777987	KNOWN	1092	h3f3b.1	H3 histone, family 3B.1 [Source:ZFIN;Acc:ZDB-GENE-050417-65]	201.81	171.318	219.266	197.465	14.0108	2.30709	2.23633	2.34295	2.29768	0.0313223
ENSDARG00000021172	20	25564276	25571790	KNOWN	1981	cyp2ad2	cytochrome P450, family 2, subfamily AD, polypeptide 2 [Source:ZFIN;Acc:ZDB-GENE-020812-2]	176.01	212.747	203.583	197.446	11.0401	2.248	2.3299	2.31087	2.29764	0.0247468
ENSDARG00000027582	8	48371724	48375159	KNOWN	1626	angptl7	angiopoietin-like 7 [Source:ZFIN;Acc:ZDB-GENE-041010-175]	153.931	251.966	184.89	196.929	28.9334	2.19014	2.40306	2.26926	2.29651	0.0621381
ENSDARG00000087303	24	37059295	37061674	KNOWN	2380	cebpd	CCAAT/enhancer binding protein (C/EBP), delta [Source:ZFIN;Acc:ZDB-GENE-020111-4]	144.597	202.266	243.043	196.636	28.558	2.16315	2.30807	2.38747	2.29587	0.0656677
ENSDARG00000008310	6	42340492	42349635	KNOWN	2793	ip6k2	inositol hexaphosphate kinase 2 [Source:ZFIN;Acc:ZDB-GENE-030131-760]	127.884	208.954	252.593	196.477	36.537	2.1102	2.32212	2.40414	2.29552	0.0875717
ENSDARG00000093374	20	2306307	2317979	KNOWN	1120	si:ch73-18b11.1	si:ch73-18b11.1 [Source:ZFIN;Acc:ZDB-GENE-070912-332]	197.424	189.906	198.809	195.38	2.76587	2.29759	2.28082	2.30061	2.2931	0.00615706
ENSDARG00000092873	20	20798391	20802374	KNOWN	483	zgc:193541	zgc:193541 [Source:ZFIN;Acc:ZDB-GENE-081022-15]	176.943	199.233	209.662	195.279	9.6499	2.25028	2.30154	2.32359	2.29287	0.0217142
ENSDARG00000023323	17	32706145	32731407	KNOWN	2488	ywhaqb	tyrosine 3-monooxygenase/tryptophan 5-monooxygenase activation protein, theta polypeptide b [Source:ZFIN;Acc:ZDB-GENE-030131-7135]	192.398	209.034	180.927	194.119	8.15931	2.28645	2.32229	2.2599	2.2903	0.0180775
ENSDARG00000087636	14	9593656	9600394	KNOWN	1582	si:dkeyp-86f7.3	si:dkeyp-86f7.3 [Source:ZFIN;Acc:ZDB-GENE-030131-1005]	220.812	184.362	175.616	193.597	13.8399	2.34599	2.26802	2.24703	2.28914	0.0301026
ENSDARG00000056008	3	23890533	23895475	KNOWN	698	atp5g1	ATP synthase, H+ transporting, mitochondrial Fo complex, subunit C1 (subunit 9) [Source:ZFIN;Acc:ZDB-GENE-040426-1966]	179.091	202.045	198.092	193.076	7.08487	2.25549	2.30759	2.29905	2.28797	0.0161328
ENSDARG00000009447	6	10741791	10746869	KNOWN	1040	atp5g3b	ATP synthase, H+ transporting, mitochondrial F0 complex, subunit c3 (subunit 9) genome duplicate b [Source:ZFIN;Acc:ZDB-GENE-020814-1]	190.547	200.27	187.847	192.888	3.77255	2.28228	2.30378	2.27611	2.28755	0.0083868
ENSDARG00000070702	19	24749218	24753488	KNOWN	1128	s100v2	S100 calcium binding protein V2 [Source:ZFIN;Acc:ZDB-GENE-030131-8909]	189.426	168.574	220.548	192.849	15.1008	2.27973	2.22936	2.34547	2.28746	0.0336153
ENSDARG00000093642	22	7652549	7655868	KNOWN	1596	si:dkey-57c15.9	si:dkey-57c15.9 [Source:ZFIN;Acc:ZDB-GENE-050208-517]	168.888	140.361	267.06	192.103	38.3725	2.23016	2.15033	2.42823	2.28579	0.082608
ENSDARG00000068265	14	46995798	46998792	KNOWN	225	tomm5	translocase of outer mitochondrial membrane 5 homolog (yeast) [Source:ZFIN;Acc:ZDB-GENE-040724-90]	191.165	195.639	188.831	191.878	1.99727	2.28367	2.29367	2.27837	2.28528	0.00448574
ENSDARG00000015757	13	46105371	46115752	KNOWN	1983	tmem50a	transmembrane protein 50A [Source:ZFIN;Acc:ZDB-GENE-040426-2937]	175.504	173.591	220.28	189.792	15.2541	2.24676	2.24202	2.34494	2.28056	0.0335455
ENSDARG00000056138	9	33194931	33210425	KNOWN	4900	sf3b1	splicing factor 3b, subunit 1 [Source:ZFIN;Acc:ZDB-GENE-040827-3]	191.676	163.612	213.731	189.673	14.5028	2.28483	2.21646	2.33189	2.28029	0.0335114
ENSDARG00000037867	3	40292027	40295976	KNOWN_BY_PROJECTION	264	ATP5J2	ATP synthase, H+ transporting, mitochondrial Fo complex, subunit F2 [Source:HGNC Symbol;Acc:848]	171.035	190.994	204.105	188.711	9.61443	2.23562	2.28329	2.31198	2.27809	0.0222689
ENSDARG00000094627	17	24430790	24432082	KNOWN	433	si:dkey-148f10.4	si:dkey-148f10.4 [Source:ZFIN;Acc:ZDB-GENE-060503-292]	172.447	158.086	232.51	187.681	22.7948	2.23917	2.20163	2.36831	2.27573	0.0504789
ENSDARG00000063910	MT	8894	9058	KNOWN	165	mt-atp8	ATP synthase 8, mitochondrial [Source:ZFIN;Acc:ZDB-GENE-011205-19]	177.903	176.571	206.214	186.896	9.66648	2.25262	2.24937	2.31642	2.27392	0.0218278
ENSDARG00000077533	1	9473130	9480147	KNOWN	893	eif3f	eukaryotic translation initiation factor 3, subunit F [Source:ZFIN;Acc:ZDB-GENE-100215-2]	221.815	188.951	149.767	186.844	20.825	2.34794	2.27864	2.17831	2.2738	0.0492423
ENSDARG00000091479	25	6558110	6558544	NOVEL	435	BX296538.3	Uncharacterized protein [Source:UniProtKB/TrEMBL;Acc:E7F105]	182.041	199.998	177.593	186.544	6.84838	2.26255	2.30319	2.25186	2.2731	0.0156355
ENSDARG00000039347	13	30448864	30458822	KNOWN	3569	rps24	ribosomal protein S24 [Source:ZFIN;Acc:ZDB-GENE-040109-5]	212.229	190.921	150.692	184.614	18.0418	2.32885	2.28312	2.18096	2.26861	0.0437139
ENSDARG00000031819	13	30387117	30392499	KNOWN	2841	eif4ebp2	eukaryotic translation initiation factor 4E binding protein 2 [Source:ZFIN;Acc:ZDB-GENE-031118-83]	180.332	174.974	197.702	184.336	6.85969	2.25847	2.24545	2.2982	2.26796	0.0158658
ENSDARG00000034291	21	5433893	5444944	KNOWN	1272	rpl37	ribosomal protein L37 [Source:ZFIN;Acc:ZDB-GENE-040625-39]	237.526	174.73	139.526	183.928	28.6616	2.37754	2.24485	2.14776	2.267	0.0665965
ENSDARG00000031745	8	37539907	37543263	KNOWN	2062	si:busm1-266f07.2	si:busm1-266f07.2 [Source:ZFIN;Acc:ZDB-GENE-030616-436]	133.399	201.781	215.625	183.602	25.4175	2.1284	2.30703	2.33571	2.26624	0.0648548
ENSDARG00000091864	16	13510603	13516272	KNOWN	619	zgc:158701	zgc:158701 [Source:ZFIN;Acc:ZDB-GENE-070410-10]	215.592	180.671	152.785	183.016	18.1687	2.33564	2.25929	2.18691	2.26486	0.0429392
ENSDARG00000054058	6	40701153	40702449	KNOWN	1297	h1fx	H1 histone family, member X [Source:ZFIN;Acc:ZDB-GENE-030131-1228]	160.737	165.313	222.549	182.866	19.8852	2.20881	2.22093	2.34937	2.2645	0.0449711
ENSDARG00000070426	20	28296499	28299069	KNOWN	1705	chac1	ChaC, cation transport regulator-like 1 [Source:ZFIN;Acc:ZDB-GENE-030131-1957]	151.96	196.135	200.398	182.831	15.4844	2.18458	2.29476	2.30406	2.26442	0.0383709
ENSDARG00000008829	20	27049808	27075598	KNOWN	1740	chga	chromogranin A [Source:ZFIN;Acc:ZDB-GENE-041010-161]	163.355	195.231	188.738	182.441	9.72555	2.21578	2.29277	2.27815	2.2635	0.0236061
ENSDARG00000038076	6	50352923	50356035	KNOWN_BY_PROJECTION	954	ROMO1	reactive oxygen species modulator 1 [Source:HGNC Symbol;Acc:16185]	193.903	173.71	178.631	182.081	6.07912	2.28982	2.24232	2.25438	2.26264	0.0142549
ENSDARG00000071395	12	35817348	35977128	KNOWN	5112	camk2g1	calcium/calmodulin-dependent protein kinase (CaM kinase) II gamma 1 [Source:ZFIN;Acc:ZDB-GENE-050913-146]	159.842	159.292	226.971	182.035	22.4683	2.2064	2.20491	2.35788	2.26253	0.0507426
ENSDARG00000017445	19	31067898	31078274	KNOWN	1305	eif3i	eukaryotic translation initiation factor 3, subunit I [Source:ZFIN;Acc:ZDB-GENE-040426-1922]	191.591	189.443	161.398	180.811	9.72597	2.28464	2.27976	2.21058	2.25962	0.0239143
ENSDARG00000054050	10	19556080	19580283	KNOWN	1796	vsig8a	V-set and immunoglobulin domain containing 8a [Source:ZFIN;Acc:ZDB-GENE-050417-338]	171.013	193.047	173.964	179.341	6.90553	2.23556	2.28791	2.24295	2.2561	0.0163568
ENSDARG00000087927	3	26802334	26811731	KNOWN	1443	nudt9	nudix (nucleoside diphosphate linked moiety X)-type motif 9 [Source:ZFIN;Acc:ZDB-GENE-040426-2669]	209.225	167.937	158.242	178.468	15.6311	2.32269	2.22773	2.20206	2.25399	0.036687
ENSDARG00000022129	7	23959223	23962192	KNOWN	2033	rbm4.3	RNA binding motif protein 4.3 [Source:ZFIN;Acc:ZDB-GENE-040426-1938]	174.747	173.33	185.687	177.921	3.90413	2.24489	2.24137	2.27111	2.25266	0.00938263
ENSDARG00000037488	14	14115111	14159260	KNOWN	4225	canx	calnexin [Source:ZFIN;Acc:ZDB-GENE-040426-2797]	181.052	178.97	173.122	177.715	2.37384	2.2602	2.2552	2.24085	2.25216	0.0057973
ENSDARG00000093606	8	27555622	27556178	KNOWN_BY_PROJECTION	557	RPS11 (1 of 2)	ribosomal protein S11 [Source:HGNC Symbol;Acc:10384]	247.808	171.159	113.334	177.433	38.9457	2.39586	2.23593	2.05818	2.25148	0.0975273
ENSDARG00000031248	24	6803801	6809241	KNOWN	1286	enkur	enkurin, TRPC channel interacting protein [Source:ZFIN;Acc:ZDB-GENE-070718-1]	156.612	188.003	184.002	176.206	9.86471	2.19759	2.27647	2.26718	2.24848	0.0248895
ENSDARG00000053663	21	40170143	40219536	KNOWN	1774	hmp19	HMP19 protein [Source:ZFIN;Acc:ZDB-GENE-030131-3694]	153.699	188.482	186.087	176.089	11.2165	2.18949	2.27757	2.27204	2.24819	0.0284841
ENSDARG00000007795	13	33900031	33908388	KNOWN	1678	cst3	cystatin C (amyloid angiopathy and cerebral hemorrhage) [Source:ZFIN;Acc:ZDB-GENE-030131-373]	179.264	165.133	183.411	175.936	5.53257	2.25591	2.22046	2.26579	2.24782	0.0137626
ENSDARG00000013804	15	28465241	28471917	KNOWN	1254	capns1b	calpain, small subunit 1 b [Source:ZFIN;Acc:ZDB-GENE-030131-5206]	167.261	170.142	186.653	174.685	6.04126	2.22598	2.23336	2.27335	2.24474	0.0147163
ENSDARG00000001889	23	35760274	35762942	KNOWN_BY_PROJECTION	1537	TUBA1A (1 of 2)	tubulin, alpha 1a [Source:HGNC Symbol;Acc:20766]	170.722	207.917	142.247	173.629	19.0129	2.23483	2.31997	2.15609	2.24212	0.0473223
ENSDARG00000013623	13	17763269	17778447	KNOWN	1890	vdac2	voltage-dependent anion channel 2 [Source:ZFIN;Acc:ZDB-GENE-030131-845]	186.914	176.509	156.837	173.42	8.81877	2.27396	2.24922	2.19821	2.2416	0.0223013
ENSDARG00000013931	18	44059348	44072067	KNOWN	1275	eif3m	eukaryotic translation initiation factor 3, subunit M [Source:ZFIN;Acc:ZDB-GENE-040426-2643]	184.958	178.505	156.193	173.219	8.71428	2.26941	2.25408	2.19643	2.24109	0.0222166
ENSDARG00000006399	15	24099992	24108443	KNOWN	1818	ywhae1	tyrosine 3-monooxygenase/tryptophan 5-monooxygenase activation protein, epsilon polypeptide 1 [Source:ZFIN;Acc:ZDB-GENE-030131-779]	158.88	172.393	188.123	173.132	8.44976	2.2038	2.23903	2.27674	2.24088	0.0210628
ENSDARG00000096637	12	28807996	28813564	KNOWN	472	si:dkey-11c5.11	si:dkey-11c5.11 [Source:ZFIN;Acc:ZDB-GENE-121214-253]	184.539	159.263	173.434	172.412	7.3143	2.26843	2.20483	2.24163	2.23908	0.0184354
ENSDARG00000090552	16	45866130	45877332	KNOWN	1145	wu:fb12e11	wu:fb12e11 [Source:ZFIN;Acc:ZDB-GENE-030131-8466]	168.599	173.881	173.783	172.088	1.74466	2.22942	2.24274	2.2425	2.23827	0.00440002
ENSDARG00000059120	8	10910936	10914660	KNOWN	2420	pim1	pim-1 oncogene [Source:ZFIN;Acc:ZDB-GENE-061013-139]	112.328	159.272	243.809	171.803	38.4689	2.05434	2.20486	2.38883	2.23755	0.0967195
ENSDARG00000043856	20	2983303	3012266	KNOWN	5735	amd1	adenosylmethionine decarboxylase 1 [Source:ZFIN;Acc:ZDB-GENE-040426-760]	177.066	146.309	190.446	171.274	13.0664	2.25058	2.16823	2.28205	2.23622	0.0339334
ENSDARG00000056725	7	27039093	27044149	KNOWN	1835	hmgb3a	high-mobility group box 3a [Source:ZFIN;Acc:ZDB-GENE-050428-1]	171.128	172.548	169.871	171.182	0.773376	2.23585	2.23942	2.23267	2.23599	0.00195026
ENSDARG00000086842	9	54130194	54133678	KNOWN	273	dap1b	death associated protein 1b [Source:ZFIN;Acc:ZDB-GENE-000511-4]	172.211	150.622	190.042	170.958	11.3968	2.23858	2.18076	2.28113	2.23542	0.0290848
ENSDARG00000016867	5	25346355	25365861	KNOWN	1981	rnf128a	ring finger protein 128a [Source:ZFIN;Acc:ZDB-GENE-030131-1044]	154.789	173.847	183.035	170.557	8.31827	2.19254	2.24266	2.2649	2.23441	0.0214002
ENSDARG00000045514	4	24260432	24268685	KNOWN	1039	atp5c1	ATP synthase, H+ transporting, mitochondrial F1 complex, gamma polypeptide 1 [Source:ZFIN;Acc:ZDB-GENE-030131-8901]	161.299	183.555	165.404	170.086	6.83819	2.21032	2.26613	2.22116	2.23321	0.0170853
ENSDARG00000043371	10	34411270	34420292	KNOWN	1413	mdh2	malate dehydrogenase 2, NAD (mitochondrial) [Source:ZFIN;Acc:ZDB-GENE-040426-2143]	175.223	172.34	162.592	170.052	3.82146	2.24606	2.2389	2.21376	2.23313	0.00979347
ENSDARG00000020298	22	754599	757142	KNOWN	2063	btg2	B-cell translocation gene 2 [Source:ZFIN;Acc:ZDB-GENE-000210-15]	189.147	124.017	193.49	168.885	22.4687	2.27909	2.09697	2.2889	2.23015	0.0624051
ENSDARG00000004115	14	14166319	14436646	KNOWN	3190	mgat4b	mannosyl (alpha-1,3-)-glycoprotein beta-1,4-N-acetylglucosaminyltransferase, isozyme B [Source:ZFIN;Acc:ZDB-GENE-040704-19]	148.633	170.954	186.253	168.613	10.9229	2.17503	2.23541	2.27243	2.22946	0.028386
ENSDARG00000033170	12	827230	842907	KNOWN	1423	sult2st1	sulfotransferase family 2, cytosolic sulfotransferase 1 [Source:ZFIN;Acc:ZDB-GENE-030219-114]	103.152	182.694	219.593	168.479	34.3569	2.01767	2.26409	2.34359	2.22912	0.098114
ENSDARG00000089787	10	30007230	30007988	KNOWN_BY_PROJECTION	759	CREBZF	CREB/ATF bZIP transcription factor [Source:HGNC Symbol;Acc:24905]	146.139	159.697	198.108	167.981	15.5636	2.16773	2.20601	2.29909	2.22784	0.0390053
ENSDARG00000009553	21	26091023	26100539	KNOWN	1258	gng3	guanine nucleotide binding protein (G protein), gamma 3 [Source:ZFIN;Acc:ZDB-GENE-010705-1]	146.752	168.649	187.847	167.75	11.8716	2.16953	2.22955	2.27611	2.22724	0.0308476
ENSDARG00000024371	7	56206925	56228078	KNOWN	3291	cdh1	cadherin 1, epithelial [Source:ZFIN;Acc:ZDB-GENE-010606-1]	182.625	151.785	166.989	167.133	8.90316	2.26393	2.18408	2.22528	2.22565	0.0230553
ENSDARG00000017772	1	51478230	51500208	KNOWN	2599	mdh1a	malate dehydrogenase 1a, NAD (soluble) [Source:ZFIN;Acc:ZDB-GENE-040204-1]	160.666	178.386	162.203	167.085	5.66782	2.20862	2.25379	2.21273	2.22553	0.0144204
ENSDARG00000007354	25	31332644	31346659	KNOWN	1847	pdia3	protein disulfide isomerase family A, member 3 [Source:ZFIN;Acc:ZDB-GENE-031002-9]	175.516	173.239	152.12	166.958	7.4483	2.24679	2.24115	2.18503	2.2252	0.0197118
ENSDARG00000095351	8	45792234	45796472	KNOWN	1440	si:ch73-308b14.1	si:ch73-308b14.1 [Source:ZFIN;Acc:ZDB-GENE-091204-411]	177.279	161.466	160.715	166.487	5.40063	2.2511	2.21076	2.20875	2.22398	0.0137938
ENSDARG00000003920	21	11428691	11432572	KNOWN	1862	setb	SET translocation (myeloid leukemia-associated) B [Source:ZFIN;Acc:ZDB-GENE-030131-433]	161.28	167.854	168.873	166.002	2.37963	2.21026	2.22751	2.23013	2.22272	0.00623066
ENSDARG00000017568	21	3192725	3199941	KNOWN_BY_PROJECTION	1648	HNRNPAB (2 of 2)	heterogeneous nuclear ribonucleoprotein A/B [Source:HGNC Symbol;Acc:5034]	152.826	172.436	170.689	165.317	6.26586	2.18703	2.23914	2.23474	2.22094	0.0166855
ENSDARG00000044395	Zv9_NA234	5622	7517	KNOWN_BY_PROJECTION	1789	ZFP36	ZFP36 ring finger protein [Source:HGNC Symbol;Acc:12862]	168.529	161.095	165.806	165.143	2.17157	2.22924	2.20977	2.22221	2.22048	0.00569396
ENSDARG00000022438	8	41712904	41718642	KNOWN	1080	cox6a1	cytochrome c oxidase subunit VIa polypeptide 1 [Source:ZFIN;Acc:ZDB-GENE-030131-7715]	160.097	184.52	150.553	165.057	10.1141	2.20709	2.26839	2.18056	2.22026	0.0260073
ENSDARG00000011841	5	32338277	32340908	KNOWN	515	atp5l	ATP synthase, H+ transporting, mitochondrial F0 complex, subunit g [Source:ZFIN;Acc:ZDB-GENE-030131-5177]	163.081	154.115	177.621	164.939	6.84875	2.21506	2.19065	2.25193	2.21995	0.0178109
ENSDARG00000038141	3	24489175	24492060	KNOWN	1981	atf4b2	activating transcription factor 4b2 [Source:ZFIN;Acc:ZDB-GENE-070928-23]	174.109	167.338	152.242	164.563	6.46301	2.24331	2.22618	2.18538	2.21896	0.0171821
ENSDARG00000008109	2	52386821	52418406	KNOWN	1683	eef1da	elongation factor-1, delta, a [Source:ZFIN;Acc:ZDB-GENE-040426-2740]	198.814	166.382	127.487	164.228	20.6183	2.30063	2.22371	2.10886	2.21808	0.0557178
ENSDARG00000078785	25	3943693	3949028	KNOWN	437	tmem258	transmembrane protein 258 [Source:ZFIN;Acc:ZDB-GENE-040426-1739]	149.92	160.896	181.268	164.028	9.18383	2.17875	2.20924	2.26071	2.21756	0.0239179
ENSDARG00000027088	24	17576415	17578479	KNOWN	1029	ptgdsb	prostaglandin D2 synthase b [Source:ZFIN;Acc:ZDB-GENE-030131-8436]	209.746	156.802	125.335	163.961	24.6289	2.32376	2.19811	2.10152	2.21738	0.0643366
ENSDARG00000091888	21	21821235	21824233	KNOWN	991	si:dkeyp-69c1.9	si:dkeyp-69c1.9 [Source:ZFIN;Acc:ZDB-GENE-030131-1774]	181.016	142.628	167.658	163.768	11.2512	2.26011	2.15724	2.22701	2.21687	0.0303185
ENSDARG00000035694	19	3700047	3730407	KNOWN	3344	stm	starmaker [Source:ZFIN;Acc:ZDB-GENE-031112-4]	137.522	190.297	162.997	163.605	15.2378	2.14152	2.28171	2.21484	2.21644	0.0404832
ENSDARG00000044562	6	10821536	10823371	KNOWN	963	cycsb	cytochrome c, somatic b [Source:ZFIN;Acc:ZDB-GENE-040625-38]	162.514	166.725	161.51	163.583	1.59741	2.21355	2.2246	2.21088	2.21638	0.00419812
ENSDARG00000075014	14	14448389	14453802	KNOWN	2131	sqstm1	sequestosome 1 [Source:ZFIN;Acc:ZDB-GENE-040426-2204]	141.33	161.089	187.438	163.285	13.3555	2.1533	2.20975	2.27517	2.2156	0.0352131
ENSDARG00000070873	11	6296249	6300131	KNOWN	726	ccl25b	chemokine (C-C motif) ligand 25b [Source:ZFIN;Acc:ZDB-GENE-110222-2]	134.782	132.27	222.433	163.161	29.6446	2.13284	2.12473	2.34915	2.21527	0.0734909
ENSDARG00000036162	14	40342126	40344618	KNOWN	2493	hnrnpa0b	heterogeneous nuclear ribonucleoprotein A0b [Source:ZFIN;Acc:ZDB-GENE-030131-6154]	156.676	161.227	171.234	163.046	4.29968	2.19777	2.21012	2.23612	2.21496	0.0113023
ENSDARG00000088763	19	50245572	50250398	KNOWN_BY_PROJECTION	1128	WDR52	WD repeat domain 52 [Source:HGNC Symbol;Acc:25631]	167.121	155.571	165.836	162.843	3.65492	2.22562	2.19471	2.22229	2.21443	0.0097961
ENSDARG00000003795	18	25882910	25901281	KNOWN_BY_PROJECTION	1344	IDH2	isocitrate dehydrogenase 2 (NADP+), mitochondrial [Source:HGNC Symbol;Acc:5383]	163.048	178.773	146.501	162.774	9.31734	2.21497	2.25473	2.16879	2.21424	0.0248294
ENSDARG00000041391	20	46787595	46792831	KNOWN	1746	tmed10	transmembrane emp24-like trafficking protein 10 (yeast) [Source:ZFIN;Acc:ZDB-GENE-030131-4915]	164.062	156.884	167.172	162.706	3.04622	2.21765	2.19834	2.22575	2.21406	0.00813122
ENSDARG00000028335	23	3765200	3773434	KNOWN	3609	hmga1a	high mobility group AT-hook 1a [Source:ZFIN;Acc:ZDB-GENE-010502-1]	166.063	155.851	162.653	161.522	3.00178	2.22288	2.19549	2.21392	2.21091	0.0080643
ENSDARG00000053446	10	7119644	7126599	KNOWN	741	sub1a	SUB1 homolog a (S. cerevisiae) [Source:ZFIN;Acc:ZDB-GENE-050522-151]	136.318	167.839	180.045	161.4	13.0269	2.13773	2.22747	2.25779	2.21059	0.0360458
ENSDARG00000035557	5	25728533	25730741	KNOWN	1434	gabarapa	GABA(A) receptor-associated protein a [Source:ZFIN;Acc:ZDB-GENE-030131-5174]	151.569	155.313	175.666	160.849	7.48679	2.18347	2.19399	2.24715	2.20911	0.01971
ENSDARG00000025566	25	3362750	3377426	KNOWN	2125	slc25a3b	solute carrier family 25 (mitochondrial carrier; phosphate carrier), member 3b [Source:ZFIN;Acc:ZDB-GENE-040426-1916]	160.052	162.181	159.841	160.692	0.747353	2.20697	2.21267	2.2064	2.20869	0.00200289
ENSDARG00000037618	12	49633438	49635564	KNOWN	1551	ddit4	DNA-damage-inducible transcript 4 [Source:ZFIN;Acc:ZDB-GENE-031002-35]	62.7086	192.873	226.22	160.601	49.8836	1.8042	2.28752	2.35645	2.20844	0.173738
ENSDARG00000094836	3	32543013	32543795	NOVEL	783	CR936975.4	Uncharacterized protein [Source:UniProtKB/TrEMBL;Acc:F1R0F6]	107.187	163.736	208.658	159.86	29.356	2.03418	2.21679	2.32151	2.20645	0.0839559
ENSDARG00000077360	3	32248980	32250624	KNOWN	888	zgc:173593	zgc:173593 [Source:ZFIN;Acc:ZDB-GENE-071004-57]	151.081	101.448	226.595	159.708	36.3836	2.18208	2.0105	2.35716	2.20604	0.100074
ENSDARG00000004342	11	46192630	46204650	KNOWN	3195	srsf11	serine/arginine-rich splicing factor 11 [Source:ZFIN;Acc:ZDB-GENE-030131-605]	150.272	143.15	185.343	159.588	13.0404	2.17976	2.15882	2.27031	2.20571	0.034214
ENSDARG00000012405	3	23512288	23530699	KNOWN	6021	col1a1a	collagen, type I, alpha 1a [Source:ZFIN;Acc:ZDB-GENE-030131-9102]	173.303	165.501	139.079	159.294	10.3553	2.2413	2.22142	2.14637	2.20492	0.0289044
ENSDARG00000016889	3	55433704	55441489	KNOWN	1025	eif3g	eukaryotic translation initiation factor 3, subunit G [Source:ZFIN;Acc:ZDB-GENE-040426-1076]	168.53	154.67	154.015	159.072	4.73274	2.22925	2.1922	2.19037	2.20431	0.0126629
ENSDARG00000030479	15	30810620	30814116	KNOWN	1069	hmgb1b	high-mobility group box 1b [Source:ZFIN;Acc:ZDB-GENE-030131-8480]	145.847	158.571	170.961	158.46	7.25011	2.16686	2.20295	2.23543	2.20265	0.0198025
ENSDARG00000077732	3	60286648	60296968	KNOWN	1253	alyref	Aly/REF export factor [Source:ZFIN;Acc:ZDB-GENE-070928-29]	152.888	144.966	176.995	158.283	9.63141	2.18721	2.16425	2.25041	2.20217	0.0257599
ENSDARG00000024116	5	29915961	29923913	KNOWN	1823	vamp8	vesicle-associated membrane protein 8 (endobrevin) [Source:ZFIN;Acc:ZDB-GENE-030131-5215]	151.803	153.446	166.505	157.252	4.6512	2.18413	2.18878	2.22403	2.19935	0.0125964
ENSDARG00000056378	2	24532156	24537113	KNOWN	1220	ifi30	interferon gamma inducible protein 30 [Source:ZFIN;Acc:ZDB-GENE-030131-8447]	164.334	162.742	139.099	155.392	8.15922	2.21836	2.21416	2.14644	2.19421	0.0233067
ENSDARG00000011665	3	39561781	39571834	KNOWN	1871	aldoaa	aldolase a, fructose-bisphosphate, a [Source:ZFIN;Acc:ZDB-GENE-030131-8369]	139.938	161.096	164.704	155.246	7.72456	2.14903	2.20977	2.21933	2.19381	0.0220153
ENSDARG00000074242	6	34886165	34893314	KNOWN	2344	serbp1a	SERPINE1 mRNA binding protein 1a [Source:ZFIN;Acc:ZDB-GENE-030131-7389]	164.135	146.813	154.397	155.115	5.01318	2.21784	2.16971	2.19144	2.19345	0.0139143
ENSDARG00000090872	6	12211110	12225815	NOVEL	1492	wu:fq41a10	wu:fq41a10 [Source:ZFIN;Acc:ZDB-GENE-060720-44]	139.185	157.927	165.133	154.081	7.73343	2.1467	2.2012	2.22046	2.19056	0.0220865
ENSDARG00000016813	6	19617982	19659252	KNOWN	3548	ccdc40	coiled-coil domain containing 40 [Source:ZFIN;Acc:ZDB-GENE-060503-723]	149.591	145.595	167.019	154.068	6.5772	2.1778	2.16612	2.22536	2.19052	0.0181161
ENSDARG00000002369	5	43682726	43714907	KNOWN_BY_PROJECTION	3262	UBB	ubiquitin B [Source:HGNC Symbol;Acc:12463]	149.924	167.672	140.515	152.704	7.96172	2.17876	2.22704	2.1508	2.18668	0.0222678
ENSDARG00000056499	23	22929075	22944810	KNOWN	2029	ca6	carbonic anhydrase VI [Source:ZFIN;Acc:ZDB-GENE-030131-7091]	162.887	144.051	150.817	152.585	5.50887	2.21455	2.16152	2.18132	2.18635	0.0154693
ENSDARG00000059906	6	52615763	52628296	KNOWN	2306	sdc4	syndecan 4 [Source:ZFIN;Acc:ZDB-GENE-061111-1]	164.035	148.413	142.621	151.69	6.39519	2.21758	2.17439	2.15722	2.18381	0.0179556
ENSDARG00000077505	12	5737656	5742066	KNOWN	1574	rbp4	retinol binding protein 4, plasma [Source:ZFIN;Acc:ZDB-GENE-000210-19]	105.132	225.15	122.767	151.016	37.4146	2.02585	2.3544	2.0926	2.18189	0.100259
ENSDARG00000042936	20	25380042	25385592	KNOWN	2113	fam228a	family with sequence similarity 228, member A [Source:ZFIN;Acc:ZDB-GENE-041014-83]	106.804	162.986	182.181	150.657	22.6157	2.03264	2.21481	2.26288	2.18086	0.0701227
ENSDARG00000044125	7	25524322	25531917	KNOWN	1568	txn	thioredoxin [Source:ZFIN;Acc:ZDB-GENE-040718-162]	133.983	140.209	176.773	150.322	13.3473	2.13028	2.14986	2.24987	2.1799	0.0370326
ENSDARG00000079938	3	32276514	32278057	KNOWN	816	zgc:173594	zgc:173594 [Source:ZFIN;Acc:ZDB-GENE-071004-86]	133.451	145.625	170.875	149.984	11.0207	2.12857	2.16621	2.23521	2.17893	0.0312266
ENSDARG00000035596	5	22227216	22229410	KNOWN_BY_PROJECTION	1100	ISCU (2 of 2)	iron-sulfur cluster scaffold homolog (E. coli) [Source:HGNC Symbol;Acc:29882]	131.521	150.339	167.739	149.866	10.4578	2.12229	2.17995	2.22721	2.17859	0.0303401
ENSDARG00000004665	5	2513293	2521203	KNOWN	2342	hspa5	heat shock protein 5 [Source:ZFIN;Acc:ZDB-GENE-031001-11]	137.732	169.577	140.224	149.178	10.225	2.14218	2.23192	2.14991	2.17661	0.0287128
ENSDARG00000013078	6	52163393	52176108	KNOWN	3851	ywhaba	tyrosine 3-monooxygenase/tryptophan 5-monooxygenase activation protein, beta polypeptide a [Source:ZFIN;Acc:ZDB-GENE-030131-6583]	152.318	151.109	143.903	149.11	2.62702	2.18559	2.18216	2.16108	2.17641	0.00766412
ENSDARG00000018404	23	10454077	10457982	KNOWN	1853	krt18	keratin 18 [Source:ZFIN;Acc:ZDB-GENE-030411-6]	151.353	176.36	117.501	148.405	17.0549	2.18285	2.24885	2.07372	2.17436	0.0510652
ENSDARG00000075758	8	47503536	47515493	KNOWN	1525	ywhabb	tyrosine 3-monooxygenase/tryptophan 5-monooxygenase activation protein, beta polypeptide b [Source:ZFIN;Acc:ZDB-GENE-040426-2160]	158.52	164.185	121.846	148.184	13.2698	2.20281	2.21797	2.08936	2.17372	0.0405799
ENSDARG00000031720	23	29823476	29910614	KNOWN	6362	clstn1	calsyntenin 1 [Source:ZFIN;Acc:ZDB-GENE-040426-1064]	134.058	156.287	152.207	147.517	6.83214	2.13052	2.19669	2.18528	2.17178	0.0204232
ENSDARG00000089608	7	77022149	77025502	KNOWN	690	ppp1cbl	protein phosphatase 1, catalytic subunit, beta isoform, like [Source:ZFIN;Acc:ZDB-GENE-030131-6529]	156.922	147.281	137.6	147.268	5.57763	2.19844	2.17109	2.14176	2.17105	0.0163647
ENSDARG00000019702	21	38444345	38474972	KNOWN	2199	aldocb	aldolase C, fructose-bisphosphate, b [Source:ZFIN;Acc:ZDB-GENE-030821-1]	105.535	188.213	147.172	146.973	23.8673	2.02749	2.27695	2.17077	2.17018	0.0722775
ENSDARG00000040513	12	4921971	4929515	KNOWN	1538	zgc:92313	zgc:92313 [Source:ZFIN;Acc:ZDB-GENE-040718-339]	131.162	137.815	171.358	146.778	12.4389	2.12111	2.14244	2.23643	2.16961	0.0354256
ENSDARG00000038574	2	47704725	47707925	KNOWN	2701	scg2b	secretogranin II (chromogranin C), b [Source:ZFIN;Acc:ZDB-GENE-061103-160]	120.317	169.503	147.989	145.936	14.2357	2.08392	2.23173	2.17315	2.16713	0.0429737
ENSDARG00000057698	18	15792763	15805249	KNOWN	2103	ctsd	cathepsin D [Source:ZFIN;Acc:ZDB-GENE-010131-8]	121.179	147.35	169.215	145.915	13.8854	2.087	2.17129	2.231	2.16706	0.041771
ENSDARG00000090697	16	41222004	41297137	KNOWN	1787	eif3ea	eukaryotic translation initiation factor 3, subunit E, a [Source:ZFIN;Acc:ZDB-GENE-030131-3827]	172.106	148.071	116.798	145.658	16.0114	2.23831	2.17339	2.07114	2.16631	0.048658
ENSDARG00000006207	6	42269719	42272629	KNOWN	866	gpx1b	glutathione peroxidase 1b [Source:ZFIN;Acc:ZDB-GENE-040912-60]	174.272	125.742	136.478	145.497	14.7171	2.24371	2.10292	2.13823	2.16583	0.0422914
ENSDARG00000095615	16	22398201	22399884	KNOWN	880	si:dkeyp-86h10.3	si:dkeyp-86h10.3 [Source:ZFIN;Acc:ZDB-GENE-100922-65]	119.769	173.157	141.211	144.712	15.5108	2.08196	2.24094	2.15293	2.1635	0.0459826
ENSDARG00000037012	21	26114856	26119364	KNOWN	2028	slc3a2b	solute carrier family 3, member 2b [Source:ZFIN;Acc:ZDB-GENE-040122-2]	81.553	148.859	202.144	144.185	34.8901	1.91673	2.17568	2.3078	2.16192	0.114855
ENSDARG00000044074	5	29084875	29132338	KNOWN	3564	loxl2b	lysyl oxidase-like 2b [Source:ZFIN;Acc:ZDB-GENE-050208-29]	233.611	114.517	84.2177	144.115	45.5945	2.37035	2.06265	1.93053	2.16171	0.130293
ENSDARG00000038577	6	52186260	52192348	KNOWN	415	cox6c	cytochrome c oxidase subunit VIc [Source:ZFIN;Acc:ZDB-GENE-040724-95]	142.817	151.458	137.507	143.927	4.0654	2.15781	2.18315	2.14147	2.16115	0.0121248
ENSDARG00000056475	2	23546710	23553511	KNOWN_BY_PROJECTION	2797	C2H6orf52	chromosome 6 open reading frame 52 [Source:HGNC Symbol;Acc:20881]	135.387	124.495	169.686	143.189	13.6163	2.13477	2.09863	2.2322	2.15893	0.0398884
ENSDARG00000054804	19	43849184	43862576	KNOWN	2456	anp32e	acidic (leucine-rich) nuclear phosphoprotein 32 family, member E [Source:ZFIN;Acc:ZDB-GENE-040426-2448]	128.081	149.415	151.422	142.972	7.46829	2.11086	2.17729	2.18305	2.15828	0.023162
ENSDARG00000069425	7	27755016	27759927	KNOWN	620	hsbp1a	heat shock factor binding protein 1a [Source:ZFIN;Acc:ZDB-GENE-050320-136]	132.462	136.808	159.153	142.808	8.26831	2.12536	2.13928	2.20453	2.15778	0.0244057
ENSDARG00000043511	20	15170289	15190620	KNOWN	994	prdx6	peroxiredoxin 6 [Source:ZFIN;Acc:ZDB-GENE-040426-1778]	137.986	151.644	137.392	142.34	4.65485	2.14297	2.18368	2.14111	2.15637	0.01389
ENSDARG00000094210	3	32255646	32257330	KNOWN	993	zgc:109934	zgc:109934 [Source:ZFIN;Acc:ZDB-GENE-050522-428]	137.054	124.418	164.572	142.015	11.854	2.14005	2.09836	2.21899	2.15538	0.0353715
ENSDARG00000076772	9	58107629	58109950	NOVEL	717	CU639413.3	Uncharacterized protein [Source:UniProtKB/TrEMBL;Acc:F1R4C3]	155.687	159.597	110.709	141.998	15.6851	2.19503	2.20574	2.04809	2.15533	0.0508597
ENSDARG00000056532	19	14840397	14852752	KNOWN	1963	serinc2	serine incorporator 2 [Source:ZFIN;Acc:ZDB-GENE-041111-296]	138.72	137.22	147.923	141.288	3.34601	2.14526	2.14057	2.17296	2.15317	0.0101073
ENSDARG00000068940	5	9463872	9466923	KNOWN	629	atp5ib	ATP synthase, H+ transporting, mitochondrial F0 complex, subunit e, duplicate b [Source:ZFIN;Acc:ZDB-GENE-051130-1]	130.332	130.723	162.021	141.025	10.4984	2.11837	2.11966	2.21224	2.15237	0.0310781
ENSDARG00000023673	17	1379784	1419749	KNOWN	2326	spint1a	serine peptidase inhibitor, Kunitz type 1 a [Source:ZFIN;Acc:ZDB-GENE-040426-2169]	133.798	130.91	157.738	140.816	8.50244	2.12968	2.12028	2.20068	2.15172	0.0253795
ENSDARG00000041215	14	1358235	1365851	KNOWN	658	cetn4	centrin 4 [Source:ZFIN;Acc:ZDB-GENE-030826-21]	134.663	148.306	138.936	140.635	4.02897	2.13246	2.17408	2.14593	2.15117	0.0122601
ENSDARG00000021811	17	26554801	26562697	KNOWN	1830	calm1a	calmodulin 1a [Source:ZFIN;Acc:ZDB-GENE-030131-8308]	122.014	141.368	158.502	140.628	10.5396	2.08995	2.15341	2.20277	2.15115	0.0326506
ENSDARG00000062933	18	12800816	12836782	KNOWN	4624	cmip	c-Maf inducing protein [Source:ZFIN;Acc:ZDB-GENE-050419-50]	117.691	143.066	160.719	140.492	12.4878	2.07442	2.15856	2.20876	2.15073	0.0391927
ENSDARG00000039117	12	20241115	20249459	KNOWN	2932	tefa	thyrotroph embryonic factor a [Source:ZFIN;Acc:ZDB-GENE-990415-264]	135.484	134.13	151.335	140.316	5.5231	2.13508	2.13075	2.1828	2.15019	0.0166743
ENSDARG00000022315	5	58762437	58767881	KNOWN	1069	atp6v1g1	ATPase, H+ transporting, V1 subunit G isoform 1 [Source:ZFIN;Acc:ZDB-GENE-030131-6965]	127.255	146.415	146.624	140.098	6.4218	2.10807	2.16854	2.16916	2.14952	0.0202592
ENSDARG00000054023	12	28667866	28686443	KNOWN	3115	ttll6	tubulin tyrosine ligase-like family, member 6 [Source:ZFIN;Acc:ZDB-GENE-080107-1]	147.068	125.537	146.746	139.784	7.12384	2.17046	2.10222	2.16951	2.14855	0.0225916
ENSDARG00000025350	1	52215803	52223814	KNOWN	1018	prdx2	peroxiredoxin 2 [Source:ZFIN;Acc:ZDB-GENE-030326-2]	134.355	139.171	145.819	139.782	3.32339	2.13148	2.14666	2.16678	2.14855	0.0102256
ENSDARG00000086216	11	80703	82947	KNOWN	739	FP326665.1	Uncharacterized protein [Source:UniProtKB/TrEMBL;Acc:E7F816]	140.803	129.845	146.979	139.209	5.00989	2.15168	2.11676	2.1702	2.14678	0.0156681
ENSDARG00000011125	6	57428413	57435485	KNOWN	961	snrpb	small nuclear ribonucleoprotein polypeptides B and B1 [Source:ZFIN;Acc:ZDB-GENE-040426-1819]	155.845	135.089	126.126	139.02	8.80149	2.19547	2.13382	2.10424	2.14619	0.0268744
ENSDARG00000042931	18	4945257	4951035	KNOWN	2280	mibp2	muscle-specific beta 1 integrin binding protein 2 [Source:ZFIN;Acc:ZDB-GENE-031113-14]	168.788	119.204	127.868	138.62	15.2898	2.22991	2.07992	2.11015	2.14495	0.0457968
ENSDARG00000044073	17	6201885	6215635	KNOWN	1983	fuca2	fucosidase, alpha-L- 2, plasma [Source:ZFIN;Acc:ZDB-GENE-040822-39]	134.789	139.072	141.853	138.572	2.05451	2.13287	2.14635	2.15489	2.1448	0.00641127
ENSDARG00000052390	17	45304834	45317368	KNOWN	3312	tmed8	transmembrane emp24 protein transport domain containing 8 [Source:ZFIN;Acc:ZDB-GENE-050522-283]	117.452	132.667	163.462	137.86	13.5336	2.07354	2.12603	2.21607	2.14258	0.041617
ENSDARG00000076221	3	32242151	32243648	KNOWN	889	zgc:198419	zgc:198419 [Source:ZFIN;Acc:ZDB-GENE-030131-7540]	149.317	137.788	126.113	137.739	6.69836	2.17701	2.14235	2.10419	2.1422	0.0210286
ENSDARG00000006397	20	43807556	43818278	KNOWN	2081	laptm4a	lysosomal-associated protein transmembrane 4 alpha [Source:ZFIN;Acc:ZDB-GENE-030131-1024]	134.742	125.35	152.92	137.671	8.09255	2.13272	2.10157	2.1873	2.14199	0.0250523
ENSDARG00000018562	2	9297672	9309055	KNOWN	741	cope	coatomer protein complex, subunit epsilon [Source:ZFIN;Acc:ZDB-GENE-041114-59]	125.856	151.879	133.979	137.238	7.68669	2.10331	2.18435	2.13026	2.14063	0.0238256
ENSDARG00000019302	22	11546597	11548777	KNOWN	1851	mid1ip1b	MID1 interacting protein 1b [Source:ZFIN;Acc:ZDB-GENE-040426-1720]	145.095	129.861	134.572	136.509	4.50325	2.16464	2.11681	2.13217	2.13833	0.0140977
ENSDARG00000061233	18	44206154	44266698	KNOWN	4755	abcc5	ATP-binding cassette, sub-family C (CFTR/MRP), member 5 [Source:ZFIN;Acc:ZDB-GENE-050517-17]	110.371	131.08	167.211	136.221	16.6084	2.04677	2.12084	2.22585	2.13742	0.0519535
ENSDARG00000077982	22	636674	640308	KNOWN	2154	elf3	E74-like factor 3 (ets domain transcription factor, epithelial-specific ) [Source:ZFIN;Acc:ZDB-GENE-030131-8760]	212.648	110.549	85.3612	136.186	38.9163	2.3297	2.04747	1.93632	2.13731	0.117084
ENSDARG00000039502	13	27538685	27548637	KNOWN	2509	eef1a1a	eukaryotic translation elongation factor 1 alpha 1a [Source:ZFIN;Acc:ZDB-GENE-030131-8278]	102.871	138.757	165.944	135.857	18.2653	2.01649	2.14537	2.22257	2.13627	0.0601098
ENSDARG00000095552	14	18587710	18605734	KNOWN	4354	ogt.2	O-linked N-acetylglucosamine (GlcNAc) transferase, tandem duplicate 2 [Source:ZFIN;Acc:ZDB-GENE-051128-1]	131.737	116.195	157.012	134.982	11.8941	2.12299	2.06891	2.19869	2.13348	0.0376378
ENSDARG00000005257	5	25390450	25394706	KNOWN_BY_PROJECTION	840	GBGT1 (1 of 10)	globoside alpha-1,3-N-acetylgalactosaminyltransferase 1 [Source:HGNC Symbol;Acc:20460]	118.16	146.787	139.445	134.798	8.58458	2.07613	2.16964	2.14751	2.13289	0.0282135
ENSDARG00000076170	8	7895926	7916023	KNOWN	3759	pcsk1nl	proprotein convertase subtilisin/kexin type 1 inhibitor, like [Source:ZFIN;Acc:ZDB-GENE-090427-2]	125.364	135.063	143.616	134.681	5.27218	2.10162	2.13374	2.16022	2.13252	0.0169399
ENSDARG00000025635	3	49710754	49720005	KNOWN	723	atp5h	ATP synthase, H+ transporting, mitochondrial F0 complex, subunit d [Source:ZFIN;Acc:ZDB-GENE-040426-1658]	135.137	132.419	136.442	134.666	1.1847	2.13398	2.12522	2.13812	2.13247	0.00380213
ENSDARG00000038369	3	12503979	12511563	KNOWN	1806	cyp2k17	cytochrome P450, family 2, subfamily K, polypeptide17 [Source:ZFIN;Acc:ZDB-GENE-070424-41]	114.249	158.868	128.448	133.855	13.1608	2.06164	2.20376	2.1121	2.12987	0.0415978
ENSDARG00000007867	23	33932273	33943223	KNOWN	2241	dazap2	DAZ associated protein 2 [Source:ZFIN;Acc:ZDB-GENE-030131-3036]	136.244	147.55	116.557	133.45	9.05545	2.13749	2.17187	2.07025	2.12856	0.0298439
ENSDARG00000018984	6	55881326	55968880	KNOWN	3511	eya2	eyes absent homolog 2 (Drosophila) [Source:ZFIN;Acc:ZDB-GENE-040912-24]	135.468	127.243	137.44	133.384	3.1228	2.13503	2.10803	2.14126	2.12835	0.0101978
ENSDARG00000057983	4	8831286	8843368	KNOWN	2239	svopl	SVOP-like [Source:ZFIN;Acc:ZDB-GENE-041114-109]	115.685	128.859	154.637	133.06	11.439	2.06701	2.11347	2.19211	2.1273	0.036509
ENSDARG00000044521	6	13110537	13116230	KNOWN	2567	eef1b2	eukaryotic translation elongation factor 1 beta 2 [Source:ZFIN;Acc:ZDB-GENE-030131-7310]	174.628	133.312	90.7112	132.884	24.2255	2.24459	2.12812	1.96242	2.12673	0.0818675
ENSDARG00000067831	12	49160061	49181616	KNOWN	1063	tbata	thymus, brain and testes associated [Source:ZFIN;Acc:ZDB-GENE-121030-4]	133.488	131.909	133.079	132.825	0.473014	2.12868	2.12356	2.12736	2.12654	0.00153704
ENSDARG00000089877	7	25653331	25658559	KNOWN_BY_PROJECTION	943	C7H4orf48	chromosome 4 open reading frame 48 [Source:HGNC Symbol;Acc:34437]	108.793	138.769	150.145	132.569	12.3334	2.04057	2.14541	2.17939	2.12571	0.0417779
ENSDARG00000079497	5	29511198	29512206	KNOWN_BY_PROJECTION	1009	C5H8orf4 (2 of 2)	chromosome 8 open reading frame 4 [Source:HGNC Symbol;Acc:1357]	152.91	120.658	122.07	131.879	10.5231	2.18727	2.08514	2.09015	2.12346	0.0332381
ENSDARG00000041627	13	53300313	53334681	KNOWN	1395	sncb	synuclein, beta [Source:ZFIN;Acc:ZDB-GENE-040426-1615]	99.9192	152.118	143.514	131.85	16.1576	2.00397	2.18503	2.15991	2.12336	0.0566307
ENSDARG00000074340	7	31611947	31617442	KNOWN	1316	serf2	small EDRK-rich factor 2 [Source:ZFIN;Acc:ZDB-GENE-041108-1]	127.112	127.417	140.749	131.759	4.49572	2.10759	2.10862	2.15152	2.12307	0.0144744
ENSDARG00000002745	20	19064839	19070182	KNOWN	2382	tdh	L-threonine dehydrogenase [Source:ZFIN;Acc:ZDB-GENE-040426-2379]	138.184	134.789	120.838	131.271	5.30748	2.14359	2.13287	2.08578	2.12146	0.0177535
ENSDARG00000008383	3	40790893	40799236	KNOWN	1685	arpc1a	actin related protein 2/3 complex, subunit 1A [Source:ZFIN;Acc:ZDB-GENE-040116-1]	137.316	131.552	122.745	130.538	4.23658	2.14087	2.12239	2.09253	2.11905	0.0140835
ENSDARG00000003934	10	2608904	2612287	KNOWN	1662	nxnl2	nucleoredoxin-like 2 [Source:ZFIN;Acc:ZDB-GENE-041212-55]	138.025	128.331	125.096	130.484	3.88462	2.14309	2.1117	2.1007	2.11887	0.0127011
ENSDARG00000043484	14	7865788	7870346	KNOWN	357	CABZ01014055.1	zgc:77149 (zgc:77149), mRNA [Source:RefSeq mRNA;Acc:NM_200959]	123.336	145.764	119.28	129.46	8.23571	2.0946	2.16662	2.08019	2.11548	0.0267336
ENSDARG00000026871	1	21421850	21426118	KNOWN	1090	uchl1	ubiquitin carboxyl-terminal esterase L1 (ubiquitin thiolesterase) [Source:ZFIN;Acc:ZDB-GENE-030131-3844]	107.83	128.999	149.763	128.864	12.1054	2.03675	2.11394	2.17829	2.11349	0.0409174
ENSDARG00000074940	2	23182115	23192145	KNOWN	966	42248	selenoprotein 15 [Source:ZFIN;Acc:ZDB-GENE-030327-1]	126.516	119.803	139.855	128.725	5.89295	2.10557	2.08208	2.14877	2.11302	0.0195317
ENSDARG00000087151	2	51196969	51197085	NOVEL	117	5S_rRNA	5S ribosomal RNA [Source:RFAM;Acc:RF00001]	132.764	156.803	96.2348	128.601	17.608	2.12634	2.19812	1.98782	2.11261	0.0617172
ENSDARG00000041754	14	37904307	37910068	KNOWN	912	cct2	chaperonin containing TCP1, subunit 2 (beta) [Source:ZFIN;Acc:ZDB-GENE-020419-6]	145.422	129.79	110.346	128.519	10.1453	2.16561	2.11658	2.04668	2.11234	0.0345079
ENSDARG00000093058	4	15852907	15854139	KNOWN	862	si:dkey-13i19.8	si:dkey-13i19.8 [Source:ZFIN;Acc:ZDB-GENE-041210-156]	116.429	132.969	135.186	128.195	5.91757	2.06978	2.127	2.13413	2.11124	0.0203686
ENSDARG00000022650	20	25578032	25581283	KNOWN	2090	cyp2ad3	cytochrome P450, family 2, subfamily AD, polypeptide 3 [Source:ZFIN;Acc:ZDB-GENE-041001-156]	109.061	125.279	150.123	128.154	11.9405	2.04163	2.10133	2.17933	2.11111	0.0398668
ENSDARG00000021582	11	27537823	27542193	KNOWN	650	dynlrb1	dynein, light chain, roadblock-type 1 [Source:ZFIN;Acc:ZDB-GENE-040426-989]	113.604	121.064	148.874	127.847	10.7317	2.0592	2.08659	2.17573	2.11008	0.0351778
ENSDARG00000005254	3	18105209	18113441	KNOWN	2422	kdelr2a	KDEL (Lys-Asp-Glu-Leu) endoplasmic reticulum protein retention receptor 2a [Source:ZFIN;Acc:ZDB-GENE-030826-32]	126.837	125.4	130.632	127.623	1.56065	2.10666	2.10175	2.11936	2.10932	0.00524826
ENSDARG00000094511	24	26803332	26806214	KNOWN	979	ccl20	chemokine (C-C motif) ligand 20 [Source:ZFIN;Acc:ZDB-GENE-091204-95]	127.702	112.658	142.242	127.534	8.54076	2.10959	2.0556	2.15607	2.10902	0.0290308
ENSDARG00000078847	18	14257859	14264006	KNOWN	1202	si:dkey-238o13.4	si:dkey-238o13.4 [Source:ZFIN;Acc:ZDB-GENE-070705-403]	127.031	133.094	122.322	127.482	3.11769	2.10731	2.12741	2.09104	2.10884	0.0105177
ENSDARG00000069074	8	21763082	21790677	KNOWN	4975	cry2a	cryptochrome 2a [Source:ZFIN;Acc:ZDB-GENE-010426-4]	129.747	112.351	138.855	126.984	7.77487	2.11643	2.05442	2.14568	2.10716	0.0269027
ENSDARG00000028066	11	7470877	7487628	KNOWN	2123	diras1a	DIRAS family, GTP-binding RAS-like 1a [Source:ZFIN;Acc:ZDB-GENE-030131-5788]	103.304	131.43	145.095	126.61	12.3027	2.0183	2.12199	2.16464	2.10588	0.0434516
ENSDARG00000027249	4	15604357	15613269	KNOWN	3627	btg1	B-cell translocation gene 1 [Source:ZFIN;Acc:ZDB-GENE-010726-1]	142.148	127.388	109.662	126.399	9.39098	2.15578	2.10853	2.044	2.10517	0.0323984
ENSDARG00000011870	19	2543033	2546211	KNOWN	2440	sp8a	sp8 transcription factor a [Source:ZFIN;Acc:ZDB-GENE-030131-9849]	152.824	136.474	88.7947	126.031	19.207	2.18702	2.13822	1.95325	2.10391	0.0711982
ENSDARG00000005108	10	2951967	2970092	KNOWN	2179	oclna	occludin a [Source:ZFIN;Acc:ZDB-GENE-040426-2685]	135.242	124.312	118.457	126.004	4.91863	2.13431	2.09799	2.07721	2.10382	0.0166852
ENSDARG00000035860	2	23354448	23356528	KNOWN	1591	rps28	ribosomal protein S28 [Source:ZFIN;Acc:ZDB-GENE-030131-2022]	146.849	107.632	121.705	125.395	11.4701	2.16982	2.03596	2.08886	2.10173	0.0389232
ENSDARG00000025495	9	34011610	34014968	KNOWN	2340	nhlh2	nescient helix loop helix 2 [Source:ZFIN;Acc:ZDB-GENE-040426-1809]	107.013	131.933	136.34	125.095	9.13036	2.03347	2.12363	2.1378	2.1007	0.0326703
ENSDARG00000056075	23	26381820	26407620	KNOWN	2287	rca2.1	regulator of complement activation group 2 gene 1 [Source:ZFIN;Acc:ZDB-GENE-050320-60]	112.656	115.516	145.886	124.686	10.6322	2.05559	2.06638	2.16698	2.09929	0.035468
ENSDARG00000091299	7	65374933	65396157	KNOWN	456	CU681855.1	Uncharacterized protein [Source:UniProtKB/TrEMBL;Acc:E7FFS9]	99.0526	147.74	126.617	124.47	14.0958	2.00023	2.17243	2.10591	2.09854	0.0501363
ENSDARG00000043276	22	4339290	4410265	KNOWN	2290	calr	calreticulin [Source:ZFIN;Acc:ZDB-GENE-000208-17]	117.654	133.837	121.111	124.201	4.92039	2.07428	2.12981	2.08676	2.09761	0.0168199
ENSDARG00000053110	20	40403628	40482846	KNOWN	1409	pkib	protein kinase (cAMP-dependent, catalytic) inhibitor beta [Source:ZFIN;Acc:ZDB-GENE-041014-312]	113.22	123.511	135.537	124.09	6.44884	2.05774	2.09521	2.13525	2.09722	0.0223787
ENSDARG00000029445	24	33723345	33728085	KNOWN_BY_PROJECTION	896	EIF1B	eukaryotic translation initiation factor 1B [Source:HGNC Symbol;Acc:30792]	116.691	129.323	125.985	124	3.77929	2.07074	2.11502	2.10375	2.09691	0.0132857
ENSDARG00000044475	18	2523296	2526398	KNOWN	1019	ompa	olfactory marker protein a [Source:ZFIN;Acc:ZDB-GENE-050626-118]	111.358	115.298	145.165	123.94	10.673	2.0506	2.06557	2.16484	2.0967	0.0358461
ENSDARG00000026908	10	3427334	3435132	KNOWN	1709	tmed2	transmembrane emp24 domain trafficking protein 2 [Source:ZFIN;Acc:ZDB-GENE-030131-269]	121.779	129.426	120.452	123.886	2.79664	2.08913	2.11537	2.0844	2.09651	0.0096305
ENSDARG00000058225	11	16527990	16537065	KNOWN	1294	arpc4l	actin related protein 2/3 complex, subunit 4, like [Source:ZFIN;Acc:ZDB-GENE-040808-18]	117.143	123.063	131.357	123.854	4.12202	2.07241	2.09364	2.12175	2.0964	0.014288
ENSDARG00000006487	7	34680134	34686042	KNOWN	2522	anp32a	acidic (leucine-rich) nuclear phosphoprotein 32 family, member A [Source:ZFIN;Acc:ZDB-GENE-030131-7850]	120.636	116.424	133.995	123.685	5.29633	2.08506	2.06976	2.13032	2.09581	0.0181806
ENSDARG00000055120	17	32828689	32837272	KNOWN	2376	ctsba	cathepsin B, a [Source:ZFIN;Acc:ZDB-GENE-040426-2650]	129.33	128.738	112.733	123.6	5.43609	2.11504	2.11307	2.05589	2.09552	0.0193972
ENSDARG00000016691	4	4107468	4134147	KNOWN	1944	cd9b	CD9 antigen, b [Source:ZFIN;Acc:ZDB-GENE-040426-2768]	119.12	110.59	140.96	123.557	9.04324	2.07961	2.04763	2.15217	2.09537	0.0309257
ENSDARG00000033738	23	28617350	28631405	KNOWN	2203	zgc:153867	zgc:153867 [Source:ZFIN;Acc:ZDB-GENE-030131-9170]	129.653	120.051	120.877	123.527	3.0723	2.11612	2.08297	2.08592	2.09526	0.0105926
ENSDARG00000086201	14	1297024	1298049	NOVEL	1026	CABZ01081490.1	Uncharacterized protein [Source:UniProtKB/TrEMBL;Acc:F1QF47]	137.021	119.01	114.473	123.501	6.88539	2.13994	2.07922	2.06248	2.09517	0.0235329
ENSDARG00000086303	Zv9_NA548	23529	28853	KNOWN	414	CABZ01020188.2	Uncharacterized protein [Source:UniProtKB/TrEMBL;Acc:H9GZ03]	124.83	110.436	134.692	123.319	7.04263	2.09978	2.04703	2.13255	2.09454	0.0249134
ENSDARG00000009779	19	358591	363093	KNOWN	1409	mcl1a	myeloid cell leukemia sequence 1a [Source:ZFIN;Acc:ZDB-GENE-000511-7]	128.877	117.134	122.008	122.673	3.40619	2.11353	2.07237	2.08993	2.09227	0.0119238
ENSDARG00000079347	3	1197982	1200668	KNOWN	1109	zgc:194659	zgc:194659 [Source:ZFIN;Acc:ZDB-GENE-081022-139]	115.995	101.116	150.709	122.607	14.693	2.06817	2.0091	2.18101	2.09204	0.0504309
ENSDARG00000096508	20	12386395	12390750	KNOWN	1849	si:ch211-265g21.1	si:ch211-265g21.1 [Source:ZFIN;Acc:ZDB-GENE-121214-158]	127.34	128.27	112.162	122.591	5.22109	2.10836	2.1115	2.0537	2.09199	0.0187644
ENSDARG00000019033	2	26760744	26769072	KNOWN	1594	tmem59	transmembrane protein 59 [Source:ZFIN;Acc:ZDB-GENE-070912-397]	114.355	121.373	131.99	122.573	5.126	2.06204	2.08769	2.12382	2.09192	0.0179205
ENSDARG00000013184	9	220332	231565	KNOWN	2644	pcbp2	poly(rC) binding protein 2 [Source:ZFIN;Acc:ZDB-GENE-030131-563]	111.407	131.006	123.787	122.067	5.72296	2.05079	2.12059	2.09617	2.09014	0.0204507
ENSDARG00000039997	19	25574904	25634699	KNOWN	3211	ptp4a3	protein tyrosine phosphatase type IVA, member 3 [Source:ZFIN;Acc:ZDB-GENE-040426-2220]	95.4683	125.683	144.601	121.917	14.3077	1.98438	2.10272	2.16316	2.08961	0.052503
ENSDARG00000045549	4	17911199	17914795	KNOWN	1262	bik	BCL2-interacting killer (apoptosis-inducing) [Source:ZFIN;Acc:ZDB-GENE-041210-181]	119.342	107.223	139.034	121.866	9.2694	2.08042	2.03432	2.14623	2.08943	0.0324735
ENSDARG00000027063	3	40803793	40815394	KNOWN	1702	arpc1b	actin related protein 2/3 complex, subunit 1B [Source:ZFIN;Acc:ZDB-GENE-030131-7414]	143.492	116.943	104.816	121.75	11.4207	2.15984	2.07167	2.02455	2.08902	0.0396507
ENSDARG00000024478	9	35193301	35198776	KNOWN	1361	mpc2	mitochondrial pyruvate carrier 2 [Source:ZFIN;Acc:ZDB-GENE-030131-330]	114.187	126.097	124.84	121.708	3.7781	2.0614	2.10414	2.09982	2.08887	0.0135823
ENSDARG00000003570	4	8898701	8906072	KNOWN	2764	hsp90b1	heat shock protein 90, beta (grp94), member 1 [Source:ZFIN;Acc:ZDB-GENE-031002-1]	115.459	139.397	109.566	121.474	9.1216	2.06617	2.14736	2.04362	2.08804	0.0315004
ENSDARG00000041900	7	65562354	65570152	KNOWN	1451	chmp5b	charged multivesicular body protein 5b [Source:ZFIN;Acc:ZDB-GENE-040426-1374]	108.142	121.983	134.1	121.408	7.49892	2.03799	2.08985	2.13066	2.08781	0.0268128
ENSDARG00000054578	3	31256010	31267115	KNOWN	1880	arl6ip1	ADP-ribosylation factor-like 6 interacting protein 1 [Source:ZFIN;Acc:ZDB-GENE-040426-1087]	115.494	119.135	129.338	121.322	4.14341	2.0663	2.07967	2.11507	2.0875	0.0145493
ENSDARG00000053058	3	37782011	37784026	KNOWN	927	rps11	ribosomal protein S11 [Source:ZFIN;Acc:ZDB-GENE-040426-2701]	173.125	112.365	78.2028	121.231	27.7581	2.24086	2.05448	1.89874	2.08718	0.0988941
ENSDARG00000002632	12	50249467	50270603	KNOWN	2735	anxa11b	annexin A11b [Source:ZFIN;Acc:ZDB-GENE-030707-5]	128.037	118.88	116.63	121.182	3.48846	2.11071	2.07875	2.07052	2.08701	0.0122601
ENSDARG00000016154	17	37960135	37963383	KNOWN	1899	zfp36l1a	zinc finger protein 36, C3H type-like 1a [Source:ZFIN;Acc:ZDB-GENE-030131-9860]	147.057	142.786	73.5548	121.133	23.8209	2.17043	2.15772	1.87248	2.08683	0.0972685
ENSDARG00000095278	9	235158	240182	KNOWN	1973	si:ch211-166e11.1	si:ch211-166e11.1 [Source:ZFIN;Acc:ZDB-GENE-070912-140]	106.076	121.312	135.976	121.121	8.63184	2.02969	2.08747	2.13664	2.08679	0.0309076
ENSDARG00000036966	3	32880922	32915226	KNOWN	2378	hsd3b7	hydroxy-delta-5-steroid dehydrogenase, 3 beta- and steroid delta-isomerase [Source:ZFIN;Acc:ZDB-GENE-030131-5673]	48.1093	134.858	180.057	121.008	38.7144	1.69116	2.13309	2.25782	2.08639	0.171909
ENSDARG00000026845	8	14687518	14696754	KNOWN	2624	rhoaa	ras homolog gene family, member Aa [Source:ZFIN;Acc:ZDB-GENE-040426-2150]	118.569	115.949	127.845	120.788	3.60881	2.07762	2.068	2.11007	2.0856	0.0127268
ENSDARG00000079636	17	12882911	12890046	KNOWN	1756	fam177a1	family with sequence similarity 177, member A1 [Source:ZFIN;Acc:ZDB-GENE-070928-21]	119.697	121.338	118.423	119.819	0.843776	2.0817	2.08756	2.07709	2.08214	0.0030309
ENSDARG00000018637	24	18993294	18995709	KNOWN	1170	sec61g	Sec61 gamma subunit [Source:ZFIN;Acc:ZDB-GENE-040718-203]	144.753	125.664	88.3109	119.576	16.5754	2.16362	2.10265	1.9509	2.08126	0.0632419
ENSDARG00000028198	24	37016939	37028914	KNOWN	2105	ube2v2	ubiquitin-conjugating enzyme E2 variant 2 [Source:ZFIN;Acc:ZDB-GENE-040426-2919]	112.555	117.747	128.263	119.522	4.62051	2.05521	2.07462	2.11148	2.08107	0.016501
ENSDARG00000088290	12	21245587	21441409	KNOWN	2870	foxj1b	forkhead box J1b [Source:ZFIN;Acc:ZDB-GENE-041212-76]	94.505	116.871	145.515	118.964	14.7625	1.98003	2.07141	2.16588	2.07905	0.0536548
ENSDARG00000028098	8	14020328	14022437	KNOWN	1932	fut9d	fucosyltransferase 9d [Source:ZFIN;Acc:ZDB-GENE-050309-15]	130.04	115.518	110.964	118.84	5.75184	2.1174	2.06639	2.04908	2.0786	0.0205076
ENSDARG00000083126	4	14140107	14140231	KNOWN	125	mir96	microRNA 96 [Source:ZFIN;Acc:ZDB-GENE-070111-4]	98.2798	106.614	151.187	118.694	16.4238	1.99686	2.03187	2.18238	2.07807	0.0569085
ENSDARG00000075768	22	53663	58397	KNOWN	1177	sdhb	succinate dehydrogenase complex, subunit B, iron sulfur (Ip) [Source:ZFIN;Acc:ZDB-GENE-030131-8005]	108.578	119.39	127.927	118.632	5.59835	2.03972	2.08059	2.11034	2.07785	0.0204701
ENSDARG00000019613	6	40020608	40029385	KNOWN_BY_PROJECTION	2286	IP6K2 (2 of 2)	inositol hexakisphosphate kinase 2 [Source:HGNC Symbol;Acc:17313]	87.347	124.727	143.749	118.608	16.5668	1.94619	2.09943	2.16061	2.07776	0.0637715
ENSDARG00000055129	25	30652043	30656532	KNOWN	2346	pim3	pim-3 oncogene [Source:ZFIN;Acc:ZDB-GENE-050809-111]	71.1531	109.69	174.72	118.521	30.2216	1.85825	2.04411	2.24482	2.07745	0.11162
ENSDARG00000078644	2	52669981	52687014	KNOWN_BY_PROJECTION	1103	THEG	theg spermatid protein [Source:HGNC Symbol;Acc:13706]	117.469	102.464	135.44	118.458	9.53213	2.0736	2.01479	2.13494	2.07721	0.0346874
ENSDARG00000095009	22	2966311	2970698	KNOWN	1427	si:dkey-15h8.1	si:dkey-15h8.1 [Source:ZFIN;Acc:ZDB-GENE-050208-622]	126.899	92.0358	135.952	118.296	13.3874	2.10687	1.96865	2.13657	2.07662	0.0517379
ENSDARG00000018971	11	10605252	10614375	KNOWN	2399	b3gnt5a	UDP-GlcNAc:betaGal beta-1,3-N-acetylglucosaminyltransferase 5a [Source:ZFIN;Acc:ZDB-GENE-030131-8470]	154.309	111.331	89.2032	118.281	19.1131	2.1912	2.0505	1.95522	2.07657	0.0685397
ENSDARG00000069804	1	28108759	28110576	KNOWN	1425	si:ch211-198k9.6	si:ch211-198k9.6 [Source:ZFIN;Acc:ZDB-GENE-090312-4]	113.037	108.177	133.226	118.147	7.66921	2.05705	2.03813	2.12784	2.07608	0.0273014
ENSDARG00000018961	2	42462491	42476393	KNOWN	2354	gtpbp4	GTP binding protein 4 [Source:ZFIN;Acc:ZDB-GENE-030131-5982]	142.048	108.999	102.38	117.809	12.2694	2.15548	2.04139	2.01444	2.07485	0.0432295
ENSDARG00000032866	20	33532805	33536009	KNOWN	921	erh	enhancer of rudimentary homolog (Drosophila) [Source:ZFIN;Acc:ZDB-GENE-990415-57]	116.361	115.916	120.63	117.636	1.50254	2.06952	2.06787	2.08504	2.07421	0.0054676
ENSDARG00000012144	20	29243743	29251851	KNOWN	1879	emc7	ER membrane protein complex subunit 7 [Source:ZFIN;Acc:ZDB-GENE-041001-170]	108.271	113.679	128.779	116.91	6.13664	2.0385	2.05948	2.1132	2.07155	0.0222439
ENSDARG00000090480	6	33596046	33609470	NOVEL	2943	CR854855.2	Uncharacterized protein [Source:UniProtKB/TrEMBL;Acc:E7EXT1]	119.59	99.25	131.84	116.893	9.50412	2.08131	2.00108	2.12333	2.07149	0.0358591
ENSDARG00000030053	20	52887723	52924182	KNOWN	1946	eef1db	elongation factor-1, delta, b [Source:ZFIN;Acc:ZDB-GENE-030131-6544]	132.132	116.895	101.046	116.691	8.97414	2.12428	2.0715	2.0088	2.07074	0.0333783
ENSDARG00000003091	5	27857170	27865420	KNOWN	2389	oclnb	occludin b [Source:ZFIN;Acc:ZDB-GENE-041212-43]	110.127	114.514	124.818	116.486	4.35415	2.04582	2.06263	2.09974	2.06999	0.0159297
ENSDARG00000082173	6	54461616	54461744	KNOWN	129	mirlet7a-6	microRNA let7a-6 [Source:ZFIN;Acc:ZDB-GENE-081203-2]	95.6902	101.855	151.708	116.418	17.7347	1.98538	2.01222	2.18386	2.06973	0.062171
ENSDARG00000037998	16	11904517	11933288	KNOWN	2831	flot1b	flotillin 1b [Source:ZFIN;Acc:ZDB-GENE-020430-2]	111.282	112.332	125.493	116.369	4.57205	2.05031	2.05435	2.10207	2.06955	0.0166194
ENSDARG00000070787	11	11840951	11902608	KNOWN	3353	jupa	junction plakoglobin a [Source:ZFIN;Acc:ZDB-GENE-991207-22]	113.756	119.797	114.999	116.184	1.84157	2.05978	2.08205	2.06445	2.06887	0.00678215
ENSDARG00000071159	6	8598115	8607444	KNOWN_BY_PROJECTION	1726	SFT2D2 (2 of 2)	SFT2 domain containing 2 [Source:HGNC Symbol;Acc:25140]	100.048	114.882	133.425	116.118	9.65471	2.00453	2.06402	2.12848	2.06863	0.0357907
ENSDARG00000020609	20	34937677	34980838	KNOWN	2780	snap25a	synaptosome-associated protein 25a [Source:ZFIN;Acc:ZDB-GENE-980526-468]	92.8108	141.625	113.454	115.963	14.1471	1.97225	2.15419	2.05863	2.06805	0.0525444
ENSDARG00000033144	12	14425176	14438024	KNOWN	1706	psme2	proteasome activator subunit 2 [Source:ZFIN;Acc:ZDB-GENE-991110-16]	108.223	112.746	125.993	115.654	5.33193	2.03832	2.05593	2.10378	2.0669	0.0195583
ENSDARG00000039034	13	46745086	46748279	KNOWN	1853	marcksl1a	MARCKS-like 1a [Source:ZFIN;Acc:ZDB-GENE-040426-2146]	109.312	127.705	109.885	115.634	6.03772	2.04262	2.10959	2.04487	2.06682	0.0219587
ENSDARG00000017905	1	16269237	16278202	KNOWN	2992	casp3a	caspase 3, apoptosis-related cysteine protease a [Source:ZFIN;Acc:ZDB-GENE-011210-1]	129.707	110.828	105.805	115.447	7.27626	2.1163	2.04855	2.02859	2.06613	0.0265427
ENSDARG00000054616	3	31072365	31077440	KNOWN	1793	cldni	claudin i [Source:ZFIN;Acc:ZDB-GENE-010328-9]	128.921	109.294	107.818	115.344	6.80176	2.11368	2.04255	2.0367	2.06574	0.0247423
ENSDARG00000006497	13	31648189	31694041	KNOWN	3876	rtn1a	reticulon 1a [Source:ZFIN;Acc:ZDB-GENE-030131-2426]	97.2983	123.722	124.993	115.338	9.02722	1.99255	2.09594	2.10035	2.06572	0.0352226
ENSDARG00000040198	14	49939833	50250520	KNOWN	3061	fstl5	follistatin-like 5 [Source:ZFIN;Acc:ZDB-GENE-070127-1]	97.2716	144.059	104.661	115.331	14.5219	1.99243	2.16155	2.02391	2.06569	0.0519267
ENSDARG00000045262	5	66494691	66502770	KNOWN	2678	gsnb	gelsolin b [Source:ZFIN;Acc:ZDB-GENE-030131-8567]	102.913	116.094	126.256	115.088	6.75739	2.01667	2.06854	2.10468	2.06479	0.025541
ENSDARG00000044129	17	25427177	25428548	KNOWN	644	si:ch211-214p16.1	si:ch211-214p16.1 [Source:ZFIN;Acc:ZDB-GENE-030616-606]	136.696	89.0458	119.489	115.077	13.9313	2.13892	1.95446	2.08095	2.06475	0.0544593
ENSDARG00000037284	23	27292556	27300635	KNOWN	1701	ptges3a	prostaglandin E synthase 3a (cytosolic) [Source:ZFIN;Acc:ZDB-GENE-040426-2200]	90.4686	119.097	135.378	114.981	13.1265	1.96127	2.07953	2.13474	2.06439	0.0511675
ENSDARG00000033364	13	46096369	46102191	KNOWN	1158	zgc:158387	zgc:158387 [Source:ZFIN;Acc:ZDB-GENE-061215-48]	126.885	124.127	93.8449	114.952	10.5836	2.10682	2.09735	1.97701	2.06428	0.0417796
ENSDARG00000096661	1	55803828	55810769	KNOWN	960	si:ch211-286b5.5	si:ch211-286b5.5 [Source:ZFIN;Acc:ZDB-GENE-121214-209]	149.209	112.063	83.0432	114.772	19.1485	2.1767	2.05332	1.9245	2.0636	0.0728081
ENSDARG00000089776	15	41479060	41496804	KNOWN_BY_PROJECTION	2396	ACTN4	actinin, alpha 4 [Source:HGNC Symbol;Acc:166]	117.558	108.25	118.3	114.703	3.23347	2.07393	2.03842	2.07664	2.06334	0.012313
ENSDARG00000034048	21	9839233	9858324	KNOWN	1755	zgc:92275	zgc:92275 [Source:ZFIN;Acc:ZDB-GENE-040718-356]	113.674	112.137	117.873	114.561	1.7142	2.05947	2.05361	2.07508	2.06281	0.00640989
ENSDARG00000075989	9	49030697	49064569	KNOWN	1504	arpc2	actin related protein 2/3 complex, subunit 2 [Source:ZFIN;Acc:ZDB-GENE-030131-5276]	111.596	118.212	112.715	114.174	2.0446	2.05152	2.07632	2.05582	2.06136	0.00765132
ENSDARG00000057437	24	27102964	27125323	KNOWN_BY_PROJECTION	1059	APOD (1 of 3)	apolipoprotein D [Source:HGNC Symbol;Acc:612]	104.433	119.142	118.922	114.166	4.8669	2.02298	2.0797	2.0789	2.06132	0.0187754
ENSDARG00000052343	20	23148025	23158943	KNOWN	3175	spata18	spermatogenesis associated 18 [Source:ZFIN;Acc:ZDB-GENE-050522-306]	114.376	101.101	126.863	114.114	7.43795	2.06212	2.00903	2.10674	2.06113	0.0282428
ENSDARG00000031495	8	2760324	2766722	KNOWN	2043	seta	SET translocation (myeloid leukemia-associated) A [Source:ZFIN;Acc:ZDB-GENE-030131-2221]	113.774	117.176	110.675	113.875	1.87759	2.05984	2.07253	2.04795	2.06023	0.00709585
ENSDARG00000092899	16	48063023	48070828	KNOWN	764	si:dkey-33i11.4	si:dkey-33i11.4 [Source:ZFIN;Acc:ZDB-GENE-030131-33]	121.101	90.9172	129.478	113.832	11.71	2.08672	1.9634	2.11554	2.06006	0.0466585
ENSDARG00000005451	4	10528779	10542154	KNOWN	2542	gdi2	GDP dissociation inhibitor 2 [Source:ZFIN;Acc:ZDB-GENE-030131-2485]	115.61	119.883	103.537	113.01	4.89427	2.06673	2.08236	2.01927	2.05694	0.0189703
ENSDARG00000039150	13	36441275	36451926	KNOWN	2408	lgmn	legumain [Source:ZFIN;Acc:ZDB-GENE-021030-1]	115.323	113.053	110.335	112.904	1.44158	2.06566	2.05711	2.04663	2.05654	0.00550286
ENSDARG00000058734	2	5748881	5758078	KNOWN	1366	prdx1	peroxiredoxin 1 [Source:ZFIN;Acc:ZDB-GENE-050320-35]	80.8109	117.147	140.587	112.848	17.3892	1.91281	2.07242	2.15102	2.05633	0.0700789
ENSDARG00000040158	16	34037172	34046453	KNOWN	2372	cdc42l	cell division cycle 42, like [Source:ZFIN;Acc:ZDB-GENE-030131-6069]	113.854	106.998	117.52	112.791	3.08357	2.06015	2.03342	2.07379	2.05611	0.0118576
ENSDARG00000074892	6	29407288	29419791	KNOWN	1148	pde6d	phosphodiesterase 6D, cGMP-specific, rod, delta [Source:ZFIN;Acc:ZDB-GENE-040718-463]	87.9634	112.808	137.382	112.718	14.2661	1.94921	2.05617	2.14108	2.05583	0.0555097
ENSDARG00000069377	10	18017268	18018999	KNOWN	1620	si:dkey-242g16.2	si:dkey-242g16.2 [Source:ZFIN;Acc:ZDB-GENE-030131-8324]	56.3554	149.233	132.174	112.587	28.544	1.75857	2.17676	2.12442	2.05533	0.131543
ENSDARG00000068128	18	27022220	27032377	KNOWN	4560	si:ch211-107o23.1	si:ch211-107o23.1 [Source:ZFIN;Acc:ZDB-GENE-030829-40]	107.608	117.385	112.491	112.495	2.82263	2.03586	2.0733	2.05496	2.05497	0.0108082
ENSDARG00000056186	2	25987363	25993197	KNOWN	2818	eif5a2	eukaryotic translation initiation factor 5A2 [Source:ZFIN;Acc:ZDB-GENE-040426-2405]	121.127	111.693	104.366	112.395	4.85121	2.08681	2.0519	2.0227	2.0546	0.0185318
ENSDARG00000004261	14	27413738	27421859	KNOWN	2060	tmed9	transmembrane emp24 protein transport domain containing 9 [Source:ZFIN;Acc:ZDB-GENE-050417-434]	108.792	108.998	118.656	112.149	3.25402	2.04057	2.04138	2.07793	2.05365	0.0123205
ENSDARG00000042502	10	46362731	46372778	KNOWN	820	h2afvb	H2A histone family, member Vb [Source:ZFIN;Acc:ZDB-GENE-050506-24]	108.383	116.843	110.919	112.048	2.50666	2.03895	2.0713	2.0489	2.05326	0.00956749
ENSDARG00000090186	25	34827002	34835479	KNOWN	427	rps27.2	ribosomal protein S27, isoform 2 [Source:ZFIN;Acc:ZDB-GENE-040426-1735]	117.744	106.399	110.775	111.639	3.30369	2.07461	2.031	2.04834	2.05169	0.0126781
ENSDARG00000076223	2	3996683	4003534	KNOWN_BY_PROJECTION	953	SERP1	stress-associated endoplasmic reticulum protein 1 [Source:HGNC Symbol;Acc:10759]	116.994	103.079	114.593	111.555	4.29438	2.07186	2.01736	2.06293	2.05137	0.0168752
ENSDARG00000033466	5	38687786	38695613	KNOWN	1305	tagln2	transgelin 2 [Source:ZFIN;Acc:ZDB-GENE-020802-2]	100.87	106.696	125.899	111.155	7.56126	2.00805	2.0322	2.10346	2.04982	0.0286396
ENSDARG00000036577	24	40734284	40751748	KNOWN	1748	atp6v0cb	ATPase, H+ transporting, lysosomal, V0 subunit c, b [Source:ZFIN;Acc:ZDB-GENE-030131-4127]	83.9899	127.859	121.224	111.024	13.6523	1.92937	2.11011	2.08716	2.04931	0.0568108
ENSDARG00000021443	20	9756205	9761277	KNOWN	3021	zfp36l1b	zinc finger protein 36, C3H type-like 1b [Source:ZFIN;Acc:ZDB-GENE-030131-2391]	103.936	105.84	122.753	110.843	5.98024	2.02092	2.02873	2.09255	2.04861	0.0226876
ENSDARG00000012682	2	9935926	9940736	KNOWN	2823	pfn2l	profilin 2 like [Source:ZFIN;Acc:ZDB-GENE-030131-34]	105.253	104.511	122.443	110.736	5.85755	2.02634	2.0233	2.09147	2.04819	0.0222329
ENSDARG00000096721	12	30512195	30519163	KNOWN	496	si:rp71-1c10.11	si:rp71-1c10.11 [Source:ZFIN;Acc:ZDB-GENE-130603-61]	86.1227	119.309	125.89	110.44	12.3064	1.94013	2.0803	2.10343	2.04704	0.0510157
ENSDARG00000020048	25	13540934	13552882	KNOWN	1816	map1lc3b	microtubule-associated protein 1 light chain 3 beta [Source:ZFIN;Acc:ZDB-GENE-030131-1145]	106.181	110.785	113.219	110.061	2.06369	2.03012	2.04838	2.05774	2.04556	0.00811075
ENSDARG00000053382	5	48696789	48698411	KNOWN	387	cox7c	cytochrome c oxidase, subunit VIIc [Source:ZFIN;Acc:ZDB-GENE-030131-8062]	90.425	106.849	132.855	110.043	12.3523	1.96106	2.03282	2.12664	2.04549	0.0479376
ENSDARG00000054696	19	43977683	43983252	KNOWN	967	psmb4	proteasome (prosome, macropain) subunit, beta type, 4 [Source:ZFIN;Acc:ZDB-GENE-050417-333]	92.8232	121.141	113.742	109.235	8.47943	1.97231	2.08686	2.05972	2.04232	0.03456
ENSDARG00000014626	12	6074362	6077882	KNOWN	1591	dlx3b	distal-less homeobox gene 3b [Source:ZFIN;Acc:ZDB-GENE-980526-280]	117.763	103.172	105	108.645	4.58938	2.07468	2.01775	2.0253	2.03999	0.0178511
ENSDARG00000044001	17	10685537	10699306	KNOWN	1687	lgals3l	lectin, galactoside-binding, soluble, 3 (galectin 3)-like [Source:ZFIN;Acc:ZDB-GENE-030131-4324]	121.319	120	84.0907	108.47	12.1956	2.0875	2.08279	1.92988	2.0393	0.0517706
ENSDARG00000008748	18	15457186	15472239	KNOWN	1795	ube2na	ubiquitin-conjugating enzyme E2Na [Source:ZFIN;Acc:ZDB-GENE-040426-2873]	106.271	109.028	109.906	108.401	1.09489	2.03048	2.0415	2.04495	2.03902	0.00436352
ENSDARG00000009950	5	67974791	67983395	KNOWN	1041	edf1	endothelial differentiation-related factor 1 [Source:ZFIN;Acc:ZDB-GENE-040426-1710]	95.2176	112.432	116.117	107.922	6.44087	1.98325	2.05474	2.06862	2.03712	0.026447
ENSDARG00000044573	11	40353953	40381846	KNOWN	2134	cdc42	cell division cycle 42 [Source:ZFIN;Acc:ZDB-GENE-030131-8783]	99.6021	110.814	113.089	107.835	4.16851	2.00261	2.0485	2.05724	2.03677	0.0169435
ENSDARG00000026766	18	37544009	37556294	KNOWN	1351	bcl2l10	BCL2-like 10 (apoptosis facilitator) [Source:ZFIN;Acc:ZDB-GENE-030825-2]	87.1946	114.689	121.592	107.825	10.506	1.94544	2.06329	2.08846	2.03673	0.0440811
ENSDARG00000092798	25	6324552	6331283	KNOWN	1047	ppib	peptidylprolyl isomerase B (cyclophilin B) [Source:ZFIN;Acc:ZDB-GENE-040426-1955]	101.963	102.999	118.465	107.809	5.33623	2.01268	2.01703	2.07724	2.03666	0.0208324
ENSDARG00000020465	5	26542131	26551295	KNOWN	3172	ewsr1b	Ewing sarcoma breakpoint region 1b [Source:ZFIN;Acc:ZDB-GENE-030131-1600]	101.669	101.538	120.083	107.763	6.15976	2.01144	2.01088	2.08308	2.03648	0.0239735
ENSDARG00000051975	1	33020650	33045276	KNOWN	2897	cd99	CD99 molecule [Source:ZFIN;Acc:ZDB-GENE-061103-391]	107.635	95.713	119.841	107.73	6.96523	2.03597	1.98548	2.08221	2.03635	0.027932
ENSDARG00000014361	4	12035779	12043449	KNOWN	1897	tmbim4	transmembrane BAX inhibitor motif containing 4 [Source:ZFIN;Acc:ZDB-GENE-040426-2152]	70.5433	122.918	129.661	107.707	18.6837	1.85457	2.09313	2.11615	2.03626	0.0836212
ENSDARG00000070922	11	479382	484635	NOVEL	732	cnbpb	CCHC-type zinc finger, nucleic acid binding protein b [Source:ZFIN;Acc:ZDB-GENE-030131-7782]	111.428	117.314	93.546	107.429	7.14663	2.05087	2.07304	1.97564	2.03515	0.0294735
ENSDARG00000093646	13	20356027	20360732	KNOWN	1108	si:ch211-270n8.3	si:ch211-270n8.3 [Source:ZFIN;Acc:ZDB-GENE-081028-50]	87.3809	104.462	130.051	107.298	12.3991	1.94636	2.0231	2.11744	2.03462	0.0494742
ENSDARG00000076836	2	57368919	57382529	KNOWN	858	gpx4b	glutathione peroxidase 4b [Source:ZFIN;Acc:ZDB-GENE-030410-3]	113.392	114.207	93.4749	107.025	6.77893	2.0584	2.06148	1.97532	2.03352	0.0282209
ENSDARG00000078382	6	55571400	55575918	NOVEL	369	CABZ01075938.1	Uncharacterized protein [Source:UniProtKB/TrEMBL;Acc:F1QAV1]	97.1168	119.683	103.471	106.757	6.71824	1.99174	2.08165	2.01899	2.03244	0.0266146
ENSDARG00000013489	15	6532402	6546523	KNOWN	1489	gltscr2	glioma tumor suppressor candidate region gene 2 [Source:ZFIN;Acc:ZDB-GENE-051120-21]	102.814	110.569	106.648	106.677	2.23884	2.01626	2.04754	2.032	2.03212	0.00903248
ENSDARG00000010641	10	17745086	17758385	KNOWN	4002	slc20a1b	solute carrier family 20, member 1b [Source:ZFIN;Acc:ZDB-GENE-030131-260]	106.536	90.6604	122.171	106.456	9.09653	2.03155	1.96218	2.09051	2.03123	0.0370858
ENSDARG00000091001	17	53950901	53952316	KNOWN	449	mycbp	c-myc binding protein [Source:ZFIN;Acc:ZDB-GENE-060331-97]	105.891	101.635	111.517	106.348	2.86175	2.02894	2.0113	2.05122	2.03079	0.0115503
ENSDARG00000077313	10	25060480	25072594	KNOWN	2025	slc46a3	solute carrier family 46, member 3 [Source:ZFIN;Acc:ZDB-GENE-100105-2]	88.353	102.499	127.892	106.248	11.5669	1.95111	2.01494	2.11023	2.03039	0.0462316
ENSDARG00000043848	10	26328825	26333884	KNOWN	1250	sod1	superoxide dismutase 1, soluble [Source:ZFIN;Acc:ZDB-GENE-990415-258]	104.186	113.941	100.213	106.113	4.07831	2.02196	2.06047	2.00524	2.02984	0.0163541
ENSDARG00000037009	21	26103288	26108757	KNOWN	1108	banf1	barrier to autointegration factor 1 [Source:ZFIN;Acc:ZDB-GENE-030131-6657]	104.785	101.559	111.967	106.104	3.0761	2.02442	2.01097	2.05295	2.02981	0.012376
ENSDARG00000008803	17	15376740	15379440	KNOWN	1919	marcksb	myristoylated alanine rich protein kinase C substrate b [Source:ZFIN;Acc:ZDB-GENE-030131-1921]	106.298	116.097	95.8931	106.096	5.83331	2.03059	2.06855	1.98629	2.02977	0.0237682
ENSDARG00000025615	3	24481045	24488511	KNOWN	1598	prr15la	proline rich 15-like a [Source:ZFIN;Acc:ZDB-GENE-040801-218]	52.4096	131.115	134.371	105.965	26.7943	1.72762	2.12095	2.13153	2.02924	0.132908
ENSDARG00000001788	9	34178830	34182181	KNOWN	1410	atp5o	ATP synthase, H+ transporting, mitochondrial F1 complex, O subunit [Source:ZFIN;Acc:ZDB-GENE-050522-147]	107.014	119.148	90.787	105.649	8.21538	2.03348	2.07971	1.96278	2.02796	0.0340013
ENSDARG00000038010	3	29661962	29694388	KNOWN	1202	rac2	ras-related C3 botulinum toxin substrate 2 (rho family, small GTP binding protein Rac2) [Source:ZFIN;Acc:ZDB-GENE-040625-27]	118.985	103.66	93.4218	105.356	7.42791	2.07913	2.01978	1.97507	2.02676	0.0301366
ENSDARG00000058593	16	8405673	8423408	KNOWN	1577	sri	sorcin [Source:ZFIN;Acc:ZDB-GENE-040426-1356]	95.4848	106.521	113.167	105.058	5.15662	1.98446	2.03149	2.05754	2.02554	0.021385
ENSDARG00000089302	14	25277220	25279621	KNOWN	2402	hnrnpa0a	heterogeneous nuclear ribonucleoprotein A0a [Source:ZFIN;Acc:ZDB-GENE-030131-2249]	100.304	103.596	110.811	104.904	3.10272	2.00563	2.01952	2.04848	2.02491	0.0126245
ENSDARG00000035578	5	22883684	22924418	KNOWN	2082	hs3st1l2	heparan sulfate (glucosamine) 3-O-sulfotransferase 1-like 2 [Source:ZFIN;Acc:ZDB-GENE-070202-3]	81.3668	112.404	119.444	104.405	11.697	1.91575	2.05463	2.08078	2.02286	0.0512113
ENSDARG00000074683	12	47046979	47066350	NOVEL	3393	CABZ01048960.1	Uncharacterized protein [Source:UniProtKB/TrEMBL;Acc:E7FF05]	133.661	108.799	70.3259	104.262	18.4234	2.12924	2.0406	1.85325	2.02227	0.0813532
ENSDARG00000003429	10	5020618	5027922	KNOWN	1836	hnrpdl	heterogeneous nuclear ribonucleoprotein D-like [Source:ZFIN;Acc:ZDB-GENE-040426-2717]	100.215	103.561	108.841	104.205	2.51091	2.00524	2.01937	2.04076	2.02204	0.0103251
ENSDARG00000070355	Zv9_NA732	107871	114031	KNOWN_BY_PROJECTION	1047	FBXO2	F-box protein 2 [Source:HGNC Symbol;Acc:13581]	98.8181	105.341	108.025	104.061	2.73371	1.99921	2.0267	2.03753	2.02144	0.0114045
ENSDARG00000009525	13	25695895	25708642	KNOWN	2941	tial1	TIA1 cytotoxic granule-associated RNA binding protein-like 1 [Source:ZFIN;Acc:ZDB-GENE-040426-1547]	99.4883	89.0925	122.562	103.714	9.89006	2.00212	1.95469	2.09188	2.02001	0.0402286
ENSDARG00000059360	22	588434	598136	KNOWN	2603	srsf3b	serine/arginine-rich splicing factor 3b [Source:ZFIN;Acc:ZDB-GENE-071005-2]	101.567	92.2335	116.58	103.46	7.09163	2.01101	1.96957	2.07033	2.01895	0.0292395
ENSDARG00000001244	17	25267801	25282040	KNOWN	4485	srrm1	serine/arginine repetitive matrix 1 [Source:ZFIN;Acc:ZDB-GENE-040426-2789]	102.987	94.1814	112.623	103.264	5.32532	2.01698	1.97855	2.05546	2.01813	0.0222028
ENSDARG00000059304	15	5666931	5674460	KNOWN	961	chchd2	coiled-coil-helix-coiled-coil-helix domain containing 2 [Source:ZFIN;Acc:ZDB-GENE-040426-1737]	91.052	102.446	115.951	103.15	7.19635	1.96403	2.01471	2.068	2.01766	0.030017
ENSDARG00000087193	3	32556021	32563167	KNOWN	627	prrg2	proline rich Gla (G-carboxyglutamic acid) 2 [Source:ZFIN;Acc:ZDB-GENE-130625-1]	102.841	105.952	100.222	103.005	1.6562	2.01637	2.02919	2.00527	2.01705	0.00690961
ENSDARG00000068289	15	46789488	46792663	KNOWN	801	eif3k	eukaryotic translation initiation factor 3, subunit K [Source:ZFIN;Acc:ZDB-GENE-050417-45]	102.825	101.212	104.835	102.957	1.04786	2.0163	2.0095	2.02463	2.01686	0.00437387
ENSDARG00000035678	19	36561489	36565407	KNOWN	1083	zgc:91910	zgc:91910 [Source:ZFIN;Acc:ZDB-GENE-040808-48]	101.682	99.3889	106.65	102.574	2.14302	2.0115	2.00169	2.03201	2.01525	0.00893534
ENSDARG00000063572	13	1027437	1042596	KNOWN	3268	perp	PERP, TP53 apoptosis effector [Source:ZFIN;Acc:ZDB-GENE-050104-1]	113.986	87.3539	106.198	102.513	7.90578	2.06065	1.94623	2.03019	2.01499	0.0342125
ENSDARG00000036382	7	23934769	23940223	KNOWN	781	ponzr6	plac8 onzin related protein 6 [Source:ZFIN;Acc:ZDB-GENE-081104-326]	94.3977	91.893	120.742	102.344	9.22737	1.97954	1.96798	2.08544	2.01429	0.0373762
ENSDARG00000059298	11	4051512	4055612	KNOWN	525	spcs1	signal peptidase complex subunit 1 homolog (S. cerevisiae) [Source:ZFIN;Acc:ZDB-GENE-050809-130]	88.9592	107.389	110.498	102.282	6.72167	1.95405	2.03498	2.04727	2.01403	0.0292428
ENSDARG00000006413	12	40099735	40105115	KNOWN	1060	rpl38	ribosomal protein L38 [Source:ZFIN;Acc:ZDB-GENE-030131-8752]	117.01	93.3543	96.0392	102.135	7.47816	2.07192	1.97476	1.98695	2.0134	0.0305584
ENSDARG00000026582	5	33497658	33506462	KNOWN	1424	iscub	iron-sulfur cluster scaffold homolog (E. coli) b [Source:ZFIN;Acc:ZDB-GENE-050417-332]	93.6952	100.636	111.679	102.004	5.23641	1.97633	2.00705	2.05184	2.01285	0.0219256
ENSDARG00000035676	19	37007182	37041096	KNOWN	2542	ptp4a2	protein tyrosine phosphatase type IVA, member 2 [Source:ZFIN;Acc:ZDB-GENE-041114-111]	94.6636	102.872	107.67	101.735	3.7974	1.98075	2.0165	2.03611	2.01172	0.0162067
ENSDARG00000042933	18	4930292	4933883	KNOWN	870	bloc1s6	biogenesis of lysosomal organelles complex-1, subunit 6, pallidin [Source:ZFIN;Acc:ZDB-GENE-070112-1862]	96.5534	100.911	107.287	101.584	3.11676	1.98924	2.00822	2.03458	2.01108	0.0131445
ENSDARG00000007323	8	47446286	47459659	KNOWN	1783	chmp4b	chromatin modifying protein 4B [Source:ZFIN;Acc:ZDB-GENE-040426-2812]	95.7901	99.8117	108.907	101.503	3.87982	1.98583	2.00351	2.04103	2.01074	0.0162727
ENSDARG00000092721	13	37035221	37040835	KNOWN	1398	si:ch211-67f24.7	si:ch211-67f24.7 [Source:ZFIN;Acc:ZDB-GENE-090313-129]	87.9704	94.6568	119.897	100.842	9.72148	1.94925	1.98072	2.08242	2.00793	0.0401857
ENSDARG00000039067	13	35705821	35719178	KNOWN	1277	srd5a2b	steroid-5-alpha-reductase, alpha polypeptide 2b [Source:ZFIN;Acc:ZDB-GENE-050417-182]	100.318	95.6972	106.493	100.836	3.12717	2.00569	1.98541	2.03138	2.0079	0.0132998
ENSDARG00000059128	6	3316353	3322070	KNOWN	818	uqcrh	ubiquinol-cytochrome c reductase hinge protein [Source:ZFIN;Acc:ZDB-GENE-051030-93]	92.7633	97.4516	112.062	100.759	5.81126	1.97203	1.99322	2.05332	2.00757	0.0243438
ENSDARG00000023220	14	15412932	15420706	KNOWN	2030	selt2	selenoprotein T, 2 [Source:ZFIN;Acc:ZDB-GENE-030411-4]	90.6884	99.0278	112.329	100.682	6.30165	1.96231	2.00012	2.05434	2.00724	0.0267065
ENSDARG00000054864	18	42781185	42943595	KNOWN	5379	aplp2	amyloid beta (A4) precursor-like protein 2 [Source:ZFIN;Acc:ZDB-GENE-061009-28]	98.7201	103.556	99.2409	100.506	1.53253	1.99878	2.01935	2.00104	2.00649	0.00651111
ENSDARG00000025858	8	51352883	51372884	KNOWN_BY_PROJECTION	1885	GOLM1	golgi membrane protein 1 [Source:HGNC Symbol;Acc:15451]	87.8024	111.795	101.864	100.487	6.96013	1.94842	2.05229	2.01227	2.00641	0.0302446
ENSDARG00000020158	24	17818954	17825875	KNOWN	1753	spag6	sperm associated antigen 6 [Source:ZFIN;Acc:ZDB-GENE-040704-53]	96.9661	97.0276	106.538	100.177	3.18057	1.99108	1.99135	2.03156	2.00508	0.0134507
ENSDARG00000029419	3	6969960	7007090	KNOWN	918	hn1b	hematological and neurological expressed 1b [Source:ZFIN;Acc:ZDB-GENE-030131-2784]	98.8877	105.909	95.2235	100.007	3.1351	1.99951	2.02902	1.98328	2.00435	0.0133865
ENSDARG00000061602	22	25187773	25197115	KNOWN_BY_PROJECTION	1491	SSX2IP (1 of 2)	synovial sarcoma, X breakpoint 2 interacting protein [Source:HGNC Symbol;Acc:16509]	74.3232	93.8021	131.854	99.9932	16.8939	1.87693	1.97682	2.12338	2.00429	0.0715672
ENSDARG00000043795	3	60305892	60353645	KNOWN	2192	arhgdia	Rho GDP dissociation inhibitor (GDI) alpha [Source:ZFIN;Acc:ZDB-GENE-040426-2816]	114.231	95.94	89.7501	99.9738	7.3493	2.06157	1.9865	1.95785	2.00421	0.0309254
ENSDARG00000053569	14	33703957	33705712	KNOWN	1756	sox3	SRY-box containing gene 3 [Source:ZFIN;Acc:ZDB-GENE-980526-333]	110.666	103.605	85.2929	99.8548	7.56091	2.04792	2.01955	1.93597	2.0037	0.0336009
ENSDARG00000068996	10	30723402	30724224	KNOWN	823	hist2h2l	histone 2, H2, like [Source:ZFIN;Acc:ZDB-GENE-031118-36]	103	92.6361	103.416	99.6841	3.52603	2.01703	1.97144	2.01877	2.00296	0.0154938
ENSDARG00000035632	5	14575941	14578542	KNOWN	380	zgc:194112	zgc:194112 [Source:ZFIN;Acc:ZDB-GENE-081022-55]	114.472	86.8791	96.9026	99.418	8.06415	2.06248	1.94389	1.99079	2.00181	0.0344827
ENSDARG00000090369	3	36274834	36283400	KNOWN	2036	zgc:86896	zgc:86896 [Source:ZFIN;Acc:ZDB-GENE-040625-80]	122.549	90.8941	84.7379	99.3936	11.7132	2.09184	1.96329	1.93317	2.00171	0.0486523
ENSDARG00000020261	2	21618206	21644458	KNOWN	2587	rab2a	RAB2A, member RAS oncogene family [Source:ZFIN;Acc:ZDB-GENE-011212-2]	90.7054	101.518	105.718	99.3136	4.47158	1.96239	2.0108	2.02824	2.00136	0.019695
ENSDARG00000013087	11	25998078	26072620	KNOWN	2280	ndrg3a	N-myc downstream regulated family member 3a [Source:ZFIN;Acc:ZDB-GENE-980526-124]	79.9803	103.788	114.112	99.2933	10.1059	1.90838	2.02031	2.06112	2.00127	0.0456579
ENSDARG00000010873	6	23789283	23804029	KNOWN_BY_PROJECTION	3517	DDX17	DEAD (Asp-Glu-Ala-Asp) box helicase 17 [Source:HGNC Symbol;Acc:2740]	97.7292	88.3214	111.699	99.25	6.79139	1.99445	1.95096	2.05192	2.00108	0.0292396
ENSDARG00000012387	5	25700249	25713659	KNOWN	2349	pdha1a	pyruvate dehydrogenase (lipoamide) alpha 1a [Source:ZFIN;Acc:ZDB-GENE-040426-2719]	97.7333	102.023	97.7402	99.1654	1.42862	1.99446	2.01293	1.99449	2.00072	0.00615123
ENSDARG00000016393	24	37889052	37896283	KNOWN	1899	arf1l	ADP-ribosylation factor 1 like [Source:ZFIN;Acc:ZDB-GENE-030131-5234]	100.49	99.6768	97.3292	99.1653	0.947628	2.00642	2.00293	1.99268	2.00072	0.0041233
ENSDARG00000053979	12	28598342	28602091	KNOWN	1920	bc2	putative breast adenocarcinoma marker [Source:ZFIN;Acc:ZDB-GENE-040426-2922]	88.8858	93.8992	114.493	99.0928	7.83508	1.95369	1.97726	2.06256	2.0004	0.0330676
ENSDARG00000002190	1	33191231	33201926	KNOWN	1991	chmp2bb	chromatin modifying protein 2Bb [Source:ZFIN;Acc:ZDB-GENE-040426-2539]	92.057	101.467	103.157	98.8939	3.45307	1.96875	2.01059	2.01769	1.99954	0.0152679
ENSDARG00000074076	25	36401901	36406859	KNOWN	982	psma1	proteasome (prosome, macropain) subunit, alpha type, 1 [Source:ZFIN;Acc:ZDB-GENE-040801-15]	100.006	100.035	96.6288	98.89	1.13063	2.00435	2.00447	1.98958	1.99952	0.00494411
ENSDARG00000019405	6	45430455	45778132	KNOWN	6306	cntn4	contactin 4 [Source:ZFIN;Acc:ZDB-GENE-060929-776]	86.4979	103.058	107.044	98.8666	6.29046	1.942	2.01727	2.0336	1.99942	0.0282097
ENSDARG00000094440	4	45626741	45633778	KNOWN	2680	si:ch211-237c9.3	si:ch211-237c9.3 [Source:ZFIN;Acc:ZDB-GENE-081104-17]	87.5854	94.0449	114.325	98.6519	8.05554	1.94736	1.97793	2.06192	1.99849	0.0342493
ENSDARG00000035290	5	46619179	46622445	KNOWN	1920	dmrt3a	doublesex and mab-3 related transcription factor 3a [Source:ZFIN;Acc:ZDB-GENE-021220-3]	103.759	102.56	89.4575	98.5923	4.58052	2.02019	2.01519	1.95644	1.99823	0.020467
ENSDARG00000057691	15	15091095	15095533	KNOWN	2731	srsf1a	serine/arginine-rich splicing factor 1a [Source:ZFIN;Acc:ZDB-GENE-040426-1950]	97.4984	94.8289	103.312	98.5464	2.50429	1.99343	1.9815	2.01833	1.99803	0.0108517
ENSDARG00000004452	23	29600688	29605737	KNOWN	3238	tardbpl	TAR DNA binding protein, like [Source:ZFIN;Acc:ZDB-GENE-031030-1]	86.3592	97.1609	111.832	98.4508	7.38172	1.94131	1.99194	2.05243	1.99761	0.0321213
ENSDARG00000004702	13	50420359	50422920	KNOWN	2152	irf2bp2a	interferon regulatory factor 2 binding protein 2a [Source:ZFIN;Acc:ZDB-GENE-030131-7809]	81.0667	102.797	110.263	98.0421	8.75704	1.91417	2.01618	2.04635	1.99582	0.0399928
ENSDARG00000043242	22	5651840	5663447	KNOWN	1651	si:dkey-222f2.1	si:dkey-222f2.1 [Source:ZFIN;Acc:ZDB-GENE-050208-726]	85.5171	91.8751	116.667	98.0198	9.5027	1.9371	1.9679	2.07066	1.99572	0.0403762
ENSDARG00000088449	22	10512712	10513320	KNOWN	609	wu:fb55g09	wu:fb55g09 [Source:ZFIN;Acc:ZDB-GENE-030131-1009]	107.408	104.039	82.5788	98.0087	7.77604	2.03506	2.02135	1.9221	1.99567	0.035591
ENSDARG00000020072	21	5368804	5401978	KNOWN	3848	thbs4b	thrombospondin 4b [Source:ZFIN;Acc:ZDB-GENE-020708-4]	95.2627	112.621	85.9855	97.9563	7.80605	1.98346	2.05546	1.93945	1.99544	0.033813
ENSDARG00000091663	12	49041230	49046526	KNOWN_BY_PROJECTION	660	DYDC2	DPY30 domain containing 2 [Source:HGNC Symbol;Acc:23468]	107.453	101.769	83.9899	97.7374	7.06689	2.03524	2.01186	1.92937	1.99448	0.0321123
ENSDARG00000039406	13	28971546	29000556	KNOWN	6520	prom2	prominin 2 [Source:ZFIN;Acc:ZDB-GENE-080723-16]	110.219	97.1179	85.378	97.5716	7.17451	2.04618	1.99175	1.9364	1.99375	0.0316897
ENSDARG00000033307	25	24762703	24770209	KNOWN	3385	igf2b	insulin-like growth factor 2b [Source:ZFIN;Acc:ZDB-GENE-030131-2935]	64.1093	93.7042	133.57	97.1278	20.1245	1.81364	1.97637	2.12895	1.99179	0.0910364
ENSDARG00000059545	3	61262545	61278874	KNOWN	3740	foxj1a	forkhead box J1a [Source:ZFIN;Acc:ZDB-GENE-060929-1178]	104.678	94.3158	92.3591	97.1176	3.8221	2.02398	1.97916	1.97016	1.99175	0.0166454
ENSDARG00000057882	21	15535587	15541049	KNOWN	828	arpc3	actin related protein 2/3 complex, subunit 3 [Source:ZFIN;Acc:ZDB-GENE-040625-107]	101.273	106.395	83.1473	96.9384	7.05231	2.00976	2.03098	1.92504	1.99095	0.0323626
ENSDARG00000045202	8	55487346	55492629	KNOWN	702	selk	selenoprotein K [Source:ZFIN;Acc:ZDB-GENE-040912-131]	90.7811	94.2215	105.768	96.9236	4.53252	1.96275	1.97873	2.02844	1.99089	0.0197785
ENSDARG00000087172	Zv9_NA911	12292	15403	KNOWN_BY_PROJECTION	2290	LEPROTL1	leptin receptor overlapping transcript-like 1 [Source:HGNC Symbol;Acc:6555]	91.824	99.8015	99.1085	96.9113	2.55153	1.96766	2.00347	2.00047	1.99083	0.0114689
ENSDARG00000061490	2	26771547	26791114	KNOWN	4081	u2surp	U2 snRNP-associated SURP domain containing [Source:ZFIN;Acc:ZDB-GENE-070912-400]	95.0628	84.8234	109.738	96.5415	7.23019	1.98256	1.93361	2.0443	1.98919	0.032025
ENSDARG00000040543	1	544457	550275	KNOWN_BY_PROJECTION	3915	GPA33 (2 of 2)	glycoprotein A33 (transmembrane) [Source:HGNC Symbol;Acc:4445]	100.791	86.2391	102.103	96.3775	5.08334	2.00771	1.94071	2.01327	1.98846	0.0233147
ENSDARG00000095453	23	20628750	20634023	KNOWN	772	si:rp71-17i16.6	si:rp71-17i16.6 [Source:ZFIN;Acc:ZDB-GENE-090313-410]	86.2219	92.7774	110.123	96.3742	7.13025	1.94063	1.9721	2.04581	1.98844	0.0311679
ENSDARG00000063095	14	7141307	7164956	KNOWN	2372	ctsf	cathepsin F [Source:ZFIN;Acc:ZDB-GENE-030131-9831]	80.1899	108.604	99.533	96.1088	8.37909	1.9095	2.03982	2.00231	1.98726	0.038733
ENSDARG00000014571	16	7435502	7458987	KNOWN	3776	ctnnb1	catenin (cadherin-associated protein), beta 1 [Source:ZFIN;Acc:ZDB-GENE-980526-362]	94.729	90.2272	102.531	95.8289	3.59402	1.98104	1.96012	2.01507	1.98601	0.0160108
ENSDARG00000018259	19	6950528	7007888	KNOWN	5379	atp1a3a	ATPase, Na+/K+ transporting, alpha 3a polypeptide [Source:ZFIN;Acc:ZDB-GENE-001212-7]	74.2864	107.299	105.319	95.6349	10.6895	1.87672	2.03462	2.02661	1.98513	0.0513526
ENSDARG00000074129	8	20009942	20026009	KNOWN_BY_PROJECTION	2670	EDEM3	ER degradation enhancer, mannosidase alpha-like 3 [Source:HGNC Symbol;Acc:16787]	83.5611	101.014	101.532	95.3693	5.90597	1.92717	2.00866	2.01086	1.98394	0.0275374
ENSDARG00000059791	2	51762047	51765500	KNOWN	890	dad1	defender against cell death 1 [Source:ZFIN;Acc:ZDB-GENE-060503-233]	102.214	82.8426	100.947	95.3346	6.25671	2.01374	1.92346	2.00837	1.98378	0.0292385
ENSDARG00000039830	2	5885534	5891553	KNOWN	855	gng5	guanine nucleotide binding protein (G protein), gamma 5 [Source:ZFIN;Acc:ZDB-GENE-030131-9966]	103.497	94.1285	88.269	95.2983	4.43479	2.01911	1.97831	1.9507	1.98362	0.0198686
ENSDARG00000043531	20	15558564	15560457	KNOWN	1894	jun	jun proto-oncogene [Source:ZFIN;Acc:ZDB-GENE-030131-7859]	106.47	87.1467	91.7934	95.1366	5.8232	2.03129	1.94521	1.96752	1.98289	0.0257921
ENSDARG00000005481	20	16922347	16925201	KNOWN	1553	nfkbiaa	nuclear factor of kappa light polypeptide gene enhancer in B-cells inhibitor, alpha a [Source:ZFIN;Acc:ZDB-GENE-040426-2227]	94.5455	96.2704	94.1282	94.9814	0.655671	1.98021	1.98798	1.97831	1.98219	0.00295829
ENSDARG00000094153	21	24631955	24632923	KNOWN	969	or132-4	odorant receptor, family H, subfamily 132, member 4 [Source:ZFIN;Acc:ZDB-GENE-070806-50]	78.5365	90.3032	116.098	94.9792	11.0922	1.90057	1.96049	2.06855	1.98218	0.0491515
ENSDARG00000041450	18	18912484	18919863	KNOWN	3232	rab11a	RAB11a, member RAS oncogene family [Source:ZFIN;Acc:ZDB-GENE-041114-53]	95.1906	96.712	92.75	94.8842	1.15396	1.98313	1.98995	1.97197	1.98175	0.00523979
ENSDARG00000079078	3	55951717	55957631	KNOWN	1229	hbaa1	hemoglobin alpha adult-1 [Source:ZFIN;Acc:ZDB-GENE-980526-79]	99.2503	108.436	76.5503	94.7455	9.47615	2.00109	2.03916	1.88958	1.98112	0.0448797
ENSDARG00000029856	2	14868993	14895878	KNOWN	2213	cnn3b	calponin 3, acidic b [Source:ZFIN;Acc:ZDB-GENE-050522-263]	93.9647	87.9387	101.962	94.6218	4.0615	1.97756	1.94909	2.01268	1.98056	0.0183892
ENSDARG00000020007	19	41943847	41963606	KNOWN	5752	col1a2	collagen, type I, alpha 2 [Source:ZFIN;Acc:ZDB-GENE-030131-8415]	104.317	101.432	75.8628	93.8704	9.04225	2.0225	2.01043	1.88572	1.97713	0.0437222
ENSDARG00000002644	6	34307464	34359503	KNOWN	3255	rgs5a	regulator of G-protein signaling 5a [Source:ZFIN;Acc:ZDB-GENE-030131-7570]	93.5608	96.3831	91.5932	93.8457	1.39005	1.97571	1.98848	1.96658	1.97702	0.00635236
ENSDARG00000053593	19	50020046	50037660	KNOWN_BY_PROJECTION	1682	ANXA9	annexin A9 [Source:HGNC Symbol;Acc:547]	107.792	83.6735	89.7955	93.7538	7.23837	2.0366	1.92775	1.95806	1.9766	0.032434
ENSDARG00000041875	11	2394479	2407613	KNOWN	1086	ube2v1	ubiquitin-conjugating enzyme E2 variant 1 [Source:ZFIN;Acc:ZDB-GENE-051030-102]	96.6018	93.4435	89.8251	93.2901	1.95777	1.98946	1.97517	1.95821	1.97447	0.00903274
ENSDARG00000071409	12	35462650	35469034	KNOWN	2396	arl3	ADP-ribosylation factor-like 3 [Source:ZFIN;Acc:ZDB-GENE-030131-7518]	77.618	93.9476	108.278	93.2812	8.85705	1.89552	1.97748	2.03853	1.97443	0.0414305
ENSDARG00000019404	22	18990148	19003075	KNOWN	769	atp5d	ATP synthase, H+ transporting, mitochondrial F1 complex, delta subunit [Source:ZFIN;Acc:ZDB-GENE-030131-7649]	87.9024	93.0831	98.6754	93.2203	3.11068	1.94891	1.97351	1.99859	1.97414	0.0143401
ENSDARG00000070480	19	31646942	31649494	KNOWN	1128	agr2	anterior gradient homolog 2 (Xenopus laevis) [Source:ZFIN;Acc:ZDB-GENE-050417-214]	99.8903	102.29	77.0459	93.0754	8.04467	2.00385	2.01406	1.89235	1.97348	0.0389797
ENSDARG00000045949	19	48391237	48406114	KNOWN	1529	vps28	vacuolar protein sorting 28 (yeast) [Source:ZFIN;Acc:ZDB-GENE-040426-1527]	82.4807	91.0181	104.844	92.781	6.5157	1.92159	1.96387	2.02467	1.97211	0.0299164
ENSDARG00000015429	23	811061	821065	KNOWN	1322	rhoac	ras homolog gene family, member Ac [Source:ZFIN;Acc:ZDB-GENE-040426-2665]	88.8505	95.3963	93.8322	92.693	1.9736	1.95352	1.98406	1.97696	1.97171	0.00922672
ENSDARG00000095921	2	57733064	57733441	KNOWN	378	si:ch1073-325m22.2	si:ch1073-325m22.2 [Source:ZFIN;Acc:ZDB-GENE-030131-6614]	96.4842	91.8411	89.5423	92.6225	2.0417	1.98893	1.96774	1.95685	1.97138	0.00941943
ENSDARG00000039443	8	25099602	25105876	KNOWN	1290	zgc:110353	zgc:110353 [Source:ZFIN;Acc:ZDB-GENE-050417-310]	87.1743	91.0544	99.3705	92.533	3.59752	1.94534	1.96404	2.00161	1.97097	0.0165434
ENSDARG00000030839	5	33779405	33786144	KNOWN	1801	tescb	tescalcin b [Source:ZFIN;Acc:ZDB-GENE-040426-1903]	76.7057	86.4013	114.124	92.4102	11.2117	1.89045	1.94152	2.06116	1.97039	0.0505885
ENSDARG00000013729	23	4311533	4323059	KNOWN	1657	srsf6a	serine/arginine-rich splicing factor 6a [Source:ZFIN;Acc:ZDB-GENE-040426-2824]	87.8183	87.5994	101.33	92.2494	4.54098	1.9485	1.94743	2.01001	1.96965	0.0206818
ENSDARG00000016443	12	4624742	4642885	KNOWN	3258	eif3c	eukaryotic translation initiation factor 3, subunit C [Source:ZFIN;Acc:ZDB-GENE-030131-6166]	91.8975	96.228	88.3981	92.1745	2.26453	1.968	1.98779	1.95133	1.9693	0.0105387
ENSDARG00000032619	3	17914556	17918223	KNOWN	2279	tob1a	transducer of ERBB2, 1a [Source:ZFIN;Acc:ZDB-GENE-031030-4]	68.6902	95.7836	111.791	92.0882	12.5785	1.84317	1.9858	2.05227	1.96889	0.0616827
ENSDARG00000059725	7	51864803	51867479	KNOWN	484	hypk	huntingtin interacting protein K [Source:ZFIN;Acc:ZDB-GENE-080515-6]	84.0175	101.05	91.0983	92.0552	4.94002	1.92951	2.00881	1.96425	1.96874	0.0229514
ENSDARG00000058606	9	9169115	9178227	KNOWN_BY_PROJECTION	5063	SIK1	salt-inducible kinase 1 [Source:HGNC Symbol;Acc:11142]	59.0157	86.5603	130.553	92.043	20.8322	1.77827	1.94231	2.1191	1.96868	0.0984137
ENSDARG00000004094	8	20695816	20730172	KNOWN	4134	acsbg2	acyl-CoA synthetase bubblegum family member 2 [Source:ZFIN;Acc:ZDB-GENE-030131-7099]	83.8003	95.9504	95.7847	91.8451	4.02269	1.9284	1.98655	1.98581	1.96776	0.0192614
ENSDARG00000002165	24	12849936	12858615	KNOWN	1173	psme1	proteasome activator subunit 1 [Source:ZFIN;Acc:ZDB-GENE-991110-17]	89.8776	99.989	85.5714	91.8126	4.273	1.95846	2.00427	1.93737	1.96761	0.0197474
ENSDARG00000094300	5	2107092	2108816	KNOWN	700	si:ch211-160e1.5	si:ch211-160e1.5 [Source:ZFIN;Acc:ZDB-GENE-070705-255]	84.3749	84.0032	106.756	91.7114	7.5232	1.93133	1.92944	2.03244	1.96713	0.0340245
ENSDARG00000019444	23	18740009	18743403	KNOWN	1185	ssr4	signal sequence receptor, delta [Source:ZFIN;Acc:ZDB-GENE-030131-4900]	101.59	94.8748	78.5363	91.6669	6.84554	2.0111	1.9817	1.90057	1.96692	0.0330545
ENSDARG00000046062	3	6945637	6963988	KNOWN	900	sumo2b	SMT3 suppressor of mif two 3 homolog 2b [Source:ZFIN;Acc:ZDB-GENE-040801-7]	92.9577	96.4091	84.8155	91.3941	3.43688	1.97293	1.9886	1.93357	1.96564	0.0163705
ENSDARG00000059654	3	41709878	41719143	NOVEL	2049	eif3ba	eukaryotic translation initiation factor 3, subunit Ba [Source:ZFIN;Acc:ZDB-GENE-030131-2748]	101.788	99.1373	72.9156	91.2804	9.21423	2.01194	2.0006	1.86874	1.96511	0.0459615
ENSDARG00000008292	24	17532374	17552055	KNOWN	2175	eif2s3	eukaryotic translation initiation factor 2, subunit 3 gamma [Source:ZFIN;Acc:ZDB-GENE-030131-5552]	101.832	92.7178	78.7108	91.0868	6.72406	2.01213	1.97182	1.90152	1.9642	0.0323194
ENSDARG00000028889	3	18134076	18139908	KNOWN	733	ndufb10	NADH dehydrogenase (ubiquinone) 1 beta subcomplex, 10 [Source:ZFIN;Acc:ZDB-GENE-040426-1691]	81.7446	103.105	88.2919	91.0472	6.31827	1.91774	2.01747	1.95081	1.96401	0.0293294
ENSDARG00000053020	10	6191318	6215881	KNOWN	2021	ppp2cb	protein phosphatase 2 (formerly 2A), catalytic subunit, beta isoform [Source:ZFIN;Acc:ZDB-GENE-040426-2487]	86.6794	91.8185	94.2292	90.909	2.22638	1.9429	1.96763	1.97877	1.96336	0.0106007
ENSDARG00000030161	7	60835145	60872376	KNOWN	2782	ppp1r14bb	protein phosphatase 1, regulatory (inhibitor) subunit 14Bb [Source:ZFIN;Acc:ZDB-GENE-030616-595]	91.3641	83.2817	98.056	90.9006	4.27128	1.9655	1.92573	1.99588	1.96332	0.0203103
ENSDARG00000029064	14	40371530	40374871	KNOWN	401	uqcrq	ubiquinol-cytochrome c reductase, complex III subunit VII [Source:ZFIN;Acc:ZDB-GENE-040718-199]	85.0587	99.7015	87.5187	90.7596	4.52699	1.93479	2.00304	1.94703	1.96265	0.0210064
ENSDARG00000014646	3	33061160	33071335	KNOWN_BY_PROJECTION	3179	AOC2	amine oxidase, copper containing 2 (retina-specific) [Source:HGNC Symbol;Acc:549]	86.9122	100.765	84.5811	90.7529	5.05124	1.94405	2.0076	1.93238	1.96262	0.0233728
ENSDARG00000044852	3	1997096	1999587	KNOWN	309	wbp2nl	WBP2 N-terminal like [Source:ZFIN;Acc:ZDB-GENE-030131-4012]	73.1112	107.308	91.2958	90.5718	9.87849	1.86988	2.03466	1.96518	1.96176	0.0477615
ENSDARG00000056090	8	28660917	28669785	KNOWN	1890	capza1b	capping protein (actin filament) muscle Z-line, alpha 1b [Source:ZFIN;Acc:ZDB-GENE-031002-24]	94.367	93.1308	84.1001	90.5326	3.23602	1.9794	1.97373	1.92993	1.96158	0.0156308
ENSDARG00000042336	18	8270014	8307421	KNOWN	2930	impdh1a	inosine 5'-phosphate dehydrogenase 1a [Source:ZFIN;Acc:ZDB-GENE-040704-15]	66.0924	99.5968	105.558	90.4158	12.2829	1.82667	2.00258	2.02759	1.96102	0.0632174
ENSDARG00000032296	21	39361248	39366169	KNOWN	716	pomp	proteasome maturation protein [Source:ZFIN;Acc:ZDB-GENE-040801-10]	74.7148	93.4065	102.436	90.1858	8.16289	1.87918	1.975	2.01467	1.95993	0.0402171
ENSDARG00000045909	4	96710	100717	KNOWN	1065	dynlt1	dynein, light chain, Tctex-type 1 [Source:ZFIN;Acc:ZDB-GENE-041210-9]	95.0406	83.382	92.1114	90.178	3.50161	1.98245	1.92625	1.969	1.95989	0.0169439
ENSDARG00000092718	5	25407102	25418283	KNOWN	1488	gbgt1l2	globoside alpha-1,3-N-acetylgalactosaminyltransferase 1, like 2 [Source:ZFIN;Acc:ZDB-GENE-060531-71]	85.8846	67.6559	116.904	90.148	14.3755	1.93894	1.83668	2.07153	1.95975	0.0679833
ENSDARG00000016345	6	55309078	55319681	KNOWN	2277	ncoa5	nuclear receptor coactivator 5 [Source:ZFIN;Acc:ZDB-GENE-040912-155]	92.1083	86.2651	91.6337	90.0024	1.87365	1.96899	1.94084	1.96677	1.95905	0.00903544
ENSDARG00000086618	17	11285055	11303227	KNOWN	1271	psma3	proteasome (prosome, macropain) subunit, alpha type, 3 [Source:ZFIN;Acc:ZDB-GENE-050913-120]	82.7385	97.2383	90.0118	89.9962	4.18576	1.92293	1.99228	1.9591	1.95902	0.0200275
ENSDARG00000044751	21	13912129	13914833	KNOWN	1224	ddt	D-dopachrome tautomerase [Source:ZFIN;Acc:ZDB-GENE-040625-160]	86.0844	78.077	105.647	89.9363	8.18862	1.93994	1.89805	2.02795	1.95874	0.0382787
ENSDARG00000069674	8	5179955	5186749	KNOWN	366	zgc:162251	zgc:162251 [Source:ZFIN;Acc:ZDB-GENE-070820-4]	82.2194	99.8964	87.6069	89.9075	5.23096	1.92022	2.00388	1.94747	1.9586	0.0246324
ENSDARG00000087432	5	1200246	1200335	NOVEL	90	BX537263.3		147.492	0.641018	121.143	89.7587	45.2034	2.1717	0.215113	2.08687	1.95789	0.638527
ENSDARG00000020761	11	13710022	13719300	KNOWN	3241	arrdc2	arrestin domain containing 2 [Source:ZFIN;Acc:ZDB-GENE-030131-7146]	55.2264	91.6685	121.961	89.6185	19.2918	1.74994	1.96693	2.08977	1.95722	0.0993467
ENSDARG00000023290	19	44558175	44596201	KNOWN	835	fabp3	fatty acid binding protein 3, muscle and heart [Source:ZFIN;Acc:ZDB-GENE-020318-2]	102.44	88.9211	76.9481	89.4363	7.36329	2.01469	1.95386	1.89181	1.95634	0.0354735
ENSDARG00000077730	19	50234218	50239989	KNOWN	4329	CABZ01101980.1	Uncharacterized protein [Source:UniProtKB/TrEMBL;Acc:E7F9B2]	74.1657	78.7913	115.24	89.3989	12.9892	1.87602	1.90196	2.06535	1.95616	0.0592638
ENSDARG00000008808	15	28230014	28256808	KNOWN	2975	eml2	echinoderm microtubule associated protein like 2 [Source:ZFIN;Acc:ZDB-GENE-050706-71]	81.9329	87.3713	98.7248	89.343	4.94662	1.91873	1.94631	1.9988	1.95589	0.0234857
ENSDARG00000094423	13	20346472	20351116	KNOWN	1068	si:ch211-270n8.4	si:ch211-270n8.4 [Source:ZFIN;Acc:ZDB-GENE-081028-70]	86.8378	83.0533	97.9907	89.2939	4.48354	1.94368	1.92455	1.99559	1.95566	0.021223
ENSDARG00000034240	6	48263842	48287992	KNOWN	1758	capza1a	capping protein (actin filament) muscle Z-line, alpha 1a [Source:ZFIN;Acc:ZDB-GENE-030131-5237]	91.5501	89.6058	86.3114	89.1558	1.52893	1.96638	1.95716	1.94107	1.95499	0.00739424
ENSDARG00000090320	1	60198285	60201640	NOVEL	1134	CABZ01052573.2	Uncharacterized protein [Source:UniProtKB/TrEMBL;Acc:E7FEZ6]	92.0571	97.0558	78.2467	89.1199	5.62482	1.96875	1.99147	1.89898	1.95482	0.0278276
ENSDARG00000091937	9	37797844	37799128	KNOWN	804	si:dkey-184d2.3	si:dkey-184d2.3 [Source:ZFIN;Acc:ZDB-GENE-070912-402]	96.9865	94.1615	76.1964	89.1148	6.51046	1.99117	1.97846	1.8876	1.9548	0.0326124
ENSDARG00000078308	1	4170919	4175021	KNOWN	2297	spry2	sprouty homolog 2 [Source:ZFIN;Acc:ZDB-GENE-030131-7038]	87.9893	90.8449	87.7968	88.877	0.985497	1.94934	1.96305	1.9484	1.95365	0.00473685
ENSDARG00000054155	10	42187909	42192762	KNOWN	1445	pcna	proliferating cell nuclear antigen [Source:ZFIN;Acc:ZDB-GENE-000210-8]	92.5277	93.2149	80.8244	88.8557	4.02053	1.97094	1.97412	1.91288	1.95355	0.0199035
ENSDARG00000046106	20	47726812	47763529	KNOWN	1288	rab10	RAB10, member RAS oncogene family [Source:ZFIN;Acc:ZDB-GENE-040718-304]	76.7284	102.998	86.7581	88.8283	7.65381	1.89058	2.01703	1.94329	1.95341	0.03667
ENSDARG00000041030	15	30648450	30649677	KNOWN	1145	or111-1	odorant receptor, family D, subfamily 111, member 1 [Source:ZFIN;Acc:ZDB-GENE-000329-16]	68.7342	79.4457	118.267	88.8155	15.0467	1.84345	1.9055	2.07652	1.95335	0.0696901
ENSDARG00000071014	19	8197677	8213598	KNOWN	2525	s100u	S100 calcium binding protein U [Source:ZFIN;Acc:ZDB-GENE-030131-3121]	95.7103	83.1274	87.4676	88.7684	3.69016	1.98547	1.92494	1.94678	1.95312	0.0176991
ENSDARG00000001829	24	24709759	24726449	KNOWN	3349	zgc:112982	zgc:112982 [Source:ZFIN;Acc:ZDB-GENE-050306-55]	78.3736	79.6296	107.602	88.535	9.54023	1.89968	1.90649	2.03584	1.95199	0.0442941
ENSDARG00000009640	13	1014625	1023311	KNOWN	942	psmb1	proteasome (prosome, macropain) subunit, beta type, 1 [Source:ZFIN;Acc:ZDB-GENE-040618-2]	82.3237	99.1077	83.9748	88.4688	5.34081	1.92077	2.00047	1.92929	1.95167	0.0252661
ENSDARG00000013946	2	22837433	22849650	KNOWN	2935	ivns1abpb	influenza virus NS1A binding protein b [Source:ZFIN;Acc:ZDB-GENE-030131-6266]	55.6313	79.869	129.242	88.2474	21.6585	1.75306	1.90778	2.11475	1.9506	0.104774
ENSDARG00000020467	22	15841906	15850925	KNOWN	3271	safb	scaffold attachment factor B [Source:ZFIN;Acc:ZDB-GENE-030131-698]	86.4043	81.8063	96.0129	88.0745	4.18528	1.94153	1.91806	1.98683	1.94975	0.0201818
ENSDARG00000009754	11	25013444	25023175	KNOWN_BY_PROJECTION	3088	ZC3H11A	zinc finger CCCH-type containing 11A [Source:HGNC Symbol;Acc:29093]	87.1974	77.3924	99.3179	87.9692	6.34111	1.94546	1.89427	2.00138	1.94924	0.0309285
ENSDARG00000035809	12	3687446	3725230	KNOWN	5610	col1a1b	collagen, type I, alpha 1b [Source:ZFIN;Acc:ZDB-GENE-030131-4400]	93.3654	92.7797	77.6021	87.9157	5.15959	1.97481	1.97211	1.89543	1.94898	0.0260206
ENSDARG00000040856	25	25749747	25758098	KNOWN	2161	ldha	lactate dehydrogenase A4 [Source:ZFIN;Acc:ZDB-GENE-991026-5]	75.8027	94.0259	93.8045	87.8777	6.03785	1.88538	1.97784	1.97683	1.94879	0.0306545
ENSDARG00000041314	16	7600529	7604869	KNOWN	760	ndufb9	NADH dehydrogenase (ubiquinone) 1 beta subcomplex, 9 [Source:ZFIN;Acc:ZDB-GENE-030131-8364]	85.5822	94.9255	82.9356	87.8145	3.63669	1.93743	1.98193	1.92395	1.94848	0.01752
ENSDARG00000086383	15	30702611	30703645	KNOWN	1035	or111-8	odorant receptor, family D, subfamily 111, member 8 [Source:ZFIN;Acc:ZDB-GENE-010308-12]	63.8559	88.4466	111.013	87.7719	13.6173	1.81195	1.95156	2.04927	1.94828	0.0688635
ENSDARG00000095623	5	33351973	33354328	KNOWN	845	dpm2	dolichol-phosphate (beta-D) mannosyltransferase 2 [Source:ZFIN;Acc:ZDB-GENE-030131-9093]	88.1043	86.7081	88.4859	87.7661	0.540327	1.9499	1.94304	1.95175	1.94825	0.00265026
ENSDARG00000091234	7	21397519	21398924	NOVEL	1088	CU019646.2	Uncharacterized protein [Source:UniProtKB/TrEMBL;Acc:E7EYM0]	106.915	70.8817	84.9583	87.585	10.4845	2.03308	1.85662	1.93429	1.94736	0.051062
ENSDARG00000057035	10	25072425	25079427	KNOWN	1193	stoml3b	stomatin (EPB72)-like 3b [Source:ZFIN;Acc:ZDB-GENE-050417-366]	79.8555	82.3061	99.7594	87.307	6.26626	1.90771	1.92068	2.00329	1.946	0.0299325
ENSDARG00000044719	16	353018	361722	KNOWN	2774	nrsn1	neurensin 1 [Source:ZFIN;Acc:ZDB-GENE-030131-7491]	75.164	106.981	79.6756	87.2736	9.93948	1.88175	2.03335	1.90674	1.94583	0.0469252
ENSDARG00000042539	20	29591814	29611244	KNOWN	1959	ywhaqa	tyrosine 3-monooxygenase/tryptophan 5-monooxygenase activation protein, theta polypeptide a [Source:ZFIN;Acc:ZDB-GENE-040122-5]	93.3873	88.9008	79.3947	87.2276	4.12504	1.97491	1.95376	1.90523	1.9456	0.020628
ENSDARG00000061735	22	17755107	17765364	KNOWN	3187	hnrnpm	heterogeneous nuclear ribonucleoprotein M [Source:ZFIN;Acc:ZDB-GENE-030131-6898]	91.5449	76.717	92.1619	86.8079	5.04859	1.96635	1.89052	1.96924	1.94353	0.0257732
ENSDARG00000056026	6	28466739	28504115	KNOWN	1587	tprg1	tumor protein p63 regulated 1 [Source:ZFIN;Acc:ZDB-GENE-070410-113]	82.7227	81.5299	95.9312	86.7279	4.6145	1.92284	1.91661	1.98646	1.94314	0.0223181
ENSDARG00000076290	8	17101739	17111891	KNOWN	2513	calrl2	calreticulin, like 2 [Source:ZFIN;Acc:ZDB-GENE-030131-4042]	78.8693	100.059	81.1563	86.695	6.71469	1.90238	2.00458	1.91464	1.94297	0.0322169
ENSDARG00000033088	10	37543412	37650472	KNOWN	3127	ubl3a	ubiquitin-like 3a [Source:ZFIN;Acc:ZDB-GENE-030131-3431]	77.7567	84.568	97.6933	86.6726	5.85061	1.89629	1.93231	1.99429	1.94286	0.0286189
ENSDARG00000054272	18	36685086	36708587	KNOWN	3641	caprin1b	cell cycle associated protein 1b [Source:ZFIN;Acc:ZDB-GENE-040426-2020]	88.2124	90.5383	81.1749	86.6419	2.81476	1.95043	1.9616	1.91474	1.94271	0.0141317
ENSDARG00000004034	3	27864729	27920351	KNOWN	3355	arhgdig	Rho GDP dissociation inhibitor (GDI) gamma [Source:ZFIN;Acc:ZDB-GENE-040426-1493]	99.2486	78.2276	82.2942	86.5901	6.43717	2.00108	1.89888	1.92061	1.94246	0.0310842
ENSDARG00000093448	13	219223	223160	KNOWN	781	mpc1	mitochondrial pyruvate carrier 1 [Source:ZFIN;Acc:ZDB-GENE-040718-94]	74.0549	84.6907	100.952	86.566	7.82101	1.87538	1.93293	2.0084	1.94234	0.0385148
ENSDARG00000014569	19	40444	48614	KNOWN	1245	hnrnpr	heterogeneous nuclear ribonucleoprotein R [Source:ZFIN;Acc:ZDB-GENE-040426-2766]	91.5586	78.1849	89.6113	86.4516	4.1714	1.96642	1.89864	1.95718	1.94177	0.0212205
ENSDARG00000042667	22	16044381	16047079	KNOWN	2180	klf2a	Kruppel-like factor 2a [Source:ZFIN;Acc:ZDB-GENE-011109-1]	34.3063	94.6752	130.362	86.4477	28.0323	1.54785	1.9808	2.11847	1.94175	0.171917
ENSDARG00000034753	18	26843683	27027044	KNOWN	1829	tspan3a	tetraspanin 3a [Source:ZFIN;Acc:ZDB-GENE-030131-7787]	81.1745	86.1353	91.4639	86.2579	2.97093	1.91474	1.94019	1.96597	1.9408	0.0147904
ENSDARG00000020475	25	13838094	13903307	KNOWN	2880	znrf1	zinc and ring finger 1 [Source:ZFIN;Acc:ZDB-GENE-040426-1905]	72.2335	91.3651	95.148	86.2489	7.09225	1.86471	1.96551	1.98294	1.94076	0.0368499
ENSDARG00000056638	11	30794453	30813595	KNOWN	2276	pir	pirin [Source:ZFIN;Acc:ZDB-GENE-040718-288]	74.7038	85.6946	98.0671	86.1552	6.74834	1.87912	1.93799	1.99593	1.94029	0.033721
ENSDARG00000016754	21	7484927	7510633	KNOWN	676	tbca	tubulin cofactor a [Source:ZFIN;Acc:ZDB-GENE-040426-962]	75.1822	89.9725	92.9369	86.0306	5.49125	1.88185	1.95891	1.97284	1.93967	0.0282936
ENSDARG00000007099	9	47606307	47616531	KNOWN	2355	cx43.4	connexin 43.4 [Source:ZFIN;Acc:ZDB-GENE-990415-38]	73.3766	89.4465	95.1559	85.993	6.51998	1.87144	1.95639	1.98298	1.93948	0.0336364
ENSDARG00000006242	11	11389226	11396293	KNOWN	1981	ptp4a1	protein tyrosine phosphatase type IVA, member 1 [Source:ZFIN;Acc:ZDB-GENE-041121-11]	82.504	85.7584	89.6105	85.9576	2.05388	1.92171	1.93831	1.95718	1.93931	0.0102466
ENSDARG00000046022	8	442391	447707	KNOWN	1186	tmed7	transmembrane emp24 protein transport domain containing 7 [Source:ZFIN;Acc:ZDB-GENE-040426-2570]	82.8044	84.2512	90.1955	85.7503	2.26146	1.92327	1.9307	1.95997	1.93827	0.011204
ENSDARG00000010965	20	18352041	18359752	KNOWN	1204	psma8	proteasome (prosome, macropain) subunit, alpha type, 8 [Source:ZFIN;Acc:ZDB-GENE-040426-2194]	82.5353	90.3588	84.211	85.7017	2.37827	1.92187	1.96075	1.9305	1.93803	0.0117885
ENSDARG00000058008	13	9823203	9826579	KNOWN	1889	six3a	sine oculis homeobox homolog 3a [Source:ZFIN;Acc:ZDB-GENE-990415-127]	97.0903	79.8185	80.108	85.6722	5.70962	1.99163	1.90751	1.90906	1.93788	0.0277832
ENSDARG00000044254	10	9338078	9360218	KNOWN	1873	anxa3b	annexin A3b [Source:ZFIN;Acc:ZDB-GENE-041114-128]	85.7083	81.486	89.7765	85.6569	2.39342	1.93806	1.91638	1.95797	1.9378	0.0120106
ENSDARG00000093162	21	21398834	21400392	KNOWN	814	si:ch73-112l6.5	si:ch73-112l6.5 [Source:ZFIN;Acc:ZDB-GENE-091204-44]	92.7294	78.4224	85.7567	85.6362	4.13053	1.97188	1.89994	1.9383	1.9377	0.0207806
ENSDARG00000093078	5	25903401	25907668	KNOWN	802	plscr3a	phospholipid scramblase 3a [Source:ZFIN;Acc:ZDB-GENE-060531-17]	64.1254	88.2999	104.328	85.5845	11.6847	1.81375	1.95085	2.02254	1.93744	0.0612515
ENSDARG00000002790	2	9578708	9607608	KNOWN	2285	ap2m1a	adaptor-related protein complex 2, mu 1 subunit, a [Source:ZFIN;Acc:ZDB-GENE-030131-9784]	83.3982	92.3319	80.9476	85.5592	3.45943	1.92633	1.97003	1.91354	1.93731	0.0171022
ENSDARG00000044093	17	24443248	24450993	KNOWN	6931	rpl13a	ribosomal protein L13a [Source:ZFIN;Acc:ZDB-GENE-030131-168]	109.017	81.7597	65.8708	85.5493	12.5987	2.04146	1.91782	1.82524	1.93726	0.0626332
ENSDARG00000090472	23	24372414	24400286	KNOWN	2241	ttll10	tubulin tyrosine ligase-like family, member 10 [Source:ZFIN;Acc:ZDB-GENE-081104-350]	86.2348	85.3854	84.6972	85.4391	0.44468	1.94069	1.93644	1.93297	1.93671	0.00223323
ENSDARG00000021973	3	25188872	25201993	KNOWN	1984	st13	suppression of tumorigenicity 13 (colon carcinoma) (Hsp70 interacting protein) [Source:ZFIN;Acc:ZDB-GENE-030131-5395]	85.1404	90.1068	80.6478	85.2983	2.73174	1.93521	1.95955	1.91194	1.936	0.0137441
ENSDARG00000057913	19	24468131	24520375	KNOWN	4441	syt11a	synaptotagmin XIa [Source:ZFIN;Acc:ZDB-GENE-040426-2815]	66.407	95.8778	93.5762	85.287	9.46335	1.8287	1.98622	1.97578	1.93595	0.0508555
ENSDARG00000021252	21	40509530	40528855	KNOWN	2269	cct6a	chaperonin containing TCP1, subunit 6A (zeta 1) [Source:ZFIN;Acc:ZDB-GENE-011018-2]	94.9905	91.6227	68.9222	85.1785	8.18605	1.98223	1.96672	1.84462	1.9354	0.0435168
ENSDARG00000056874	14	21894332	21899766	KNOWN	786	lygl1	lysozyme g-like 1 [Source:ZFIN;Acc:ZDB-GENE-040718-461]	90.7727	90.7212	74.033	85.1756	5.57135	1.96271	1.96247	1.87525	1.93538	0.0291133
ENSDARG00000015123	22	5591076	5606581	KNOWN	1124	zgc:101000	zgc:101000 [Source:ZFIN;Acc:ZDB-GENE-040808-35]	84.5475	72.4482	98.3186	85.1048	7.47334	1.93221	1.86598	1.99703	1.93503	0.0378315
ENSDARG00000053217	17	50497328	50509536	KNOWN	482	cox7a2a	cytochrome c oxidase, subunit VIIa 2a [Source:ZFIN;Acc:ZDB-GENE-050522-153]	78.5456	91.3551	84.6192	84.84	3.69941	1.90062	1.96546	1.93257	1.93369	0.0187196
ENSDARG00000029663	13	24626296	24635851	KNOWN	1810	rab1a	RAB1A, member RAS oncogene family [Source:ZFIN;Acc:ZDB-GENE-030616-564]	87.0355	83.5573	83.8241	84.8056	1.11758	1.94466	1.92715	1.92852	1.93352	0.00562139
ENSDARG00000077126	3	32062043	32070750	KNOWN	2705	snrnp70	small nuclear ribonucleoprotein 70 (U1) [Source:ZFIN;Acc:ZDB-GENE-040825-2]	80.0454	80.2404	93.9166	84.7341	4.59157	1.90873	1.90977	1.97734	1.93315	0.0226993
ENSDARG00000035838	7	65684911	65692168	KNOWN	834	ostc	oligosaccharyltransferase complex subunit [Source:ZFIN;Acc:ZDB-GENE-040426-1079]	82.1314	83.8397	87.6468	84.5393	1.63012	1.91977	1.9286	1.94766	1.93217	0.00823188
ENSDARG00000027141	5	14539853	14556251	KNOWN	2455	ube2l3b	ubiquitin-conjugating enzyme E2L 3b [Source:ZFIN;Acc:ZDB-GENE-030131-662]	85.7728	85.0687	82.61	84.4838	0.958709	1.93838	1.93485	1.92226	1.93188	0.00489319
ENSDARG00000093051	22	8608099	8612901	KNOWN	1639	si:ch73-27e22.5	si:ch73-27e22.5 [Source:ZFIN;Acc:ZDB-GENE-070705-233]	82.1252	71.2874	99.908	84.4402	8.34274	1.91973	1.85906	2.00393	1.93166	0.0420017
ENSDARG00000000241	9	42176170	42186921	KNOWN	3791	slc40a1	solute carrier family 40 (iron-regulated transporter), member 1 [Source:ZFIN;Acc:ZDB-GENE-000511-8]	69.6332	84.8749	98.2831	84.2637	8.27615	1.84901	1.93387	1.99688	1.93076	0.0428404
ENSDARG00000046004	22	26943	41610	KNOWN	1741	capzb	capping protein (actin filament) muscle Z-line, beta [Source:ZFIN;Acc:ZDB-GENE-030131-7023]	85.8796	86.115	80.6397	84.2114	1.78717	1.93892	1.94009	1.9119	1.9305	0.00920765
ENSDARG00000095796	16	19777727	19782855	KNOWN	1197	si:dkey-87o1.2	si:dkey-87o1.2 [Source:ZFIN;Acc:ZDB-GENE-110411-217]	90.851	81.3322	80.3383	84.1738	3.35089	1.96308	1.91557	1.91029	1.93031	0.0167864
ENSDARG00000086406	16	57883040	57883735	KNOWN	357	CABZ01109068.1	Uncharacterized protein [Source:UniProtKB/TrEMBL;Acc:E7F9X2]	83.7958	69.0441	99.3809	84.0736	8.75858	1.92837	1.84537	2.00165	1.92979	0.0451431
ENSDARG00000036028	10	45263620	45273587	KNOWN	2811	arrdc3b	arrestin domain containing 3b [Source:ZFIN;Acc:ZDB-GENE-040912-182]	54.0407	81.422	116.652	84.0384	18.1217	1.74068	1.91604	2.0706	1.92961	0.0953017
ENSDARG00000077776	19	27215963	27222011	KNOWN	2275	ck2b	casein kinase 2 beta [Source:ZFIN;Acc:ZDB-GENE-990415-29]	81.61	76.0008	94.1135	83.9081	5.35345	1.91703	1.8865	1.97824	1.92895	0.0269739
ENSDARG00000052427	5	59008080	59020516	KNOWN_BY_PROJECTION	1999	CCDC64B	coiled-coil domain containing 64B [Source:HGNC Symbol;Acc:33584]	79.5304	84.2791	87.8843	83.8979	2.41908	1.90596	1.93084	1.94882	1.9289	0.0124274
ENSDARG00000020926	8	32223170	32232649	KNOWN	2504	creb3l3l	cAMP responsive element binding protein 3-like 3 like [Source:ZFIN;Acc:ZDB-GENE-040426-2942]	77.4781	84.2911	89.8771	83.8821	3.58511	1.89475	1.9309	1.95845	1.92882	0.0184461
ENSDARG00000045132	21	43897577	43917087	KNOWN	2058	vdac1	voltage-dependent anion channel 1 [Source:ZFIN;Acc:ZDB-GENE-030131-6514]	80.3498	89.3898	81.6463	83.7953	2.82218	1.91036	1.95612	1.91722	1.92837	0.0142484
ENSDARG00000036754	23	31596667	31611386	KNOWN	1224	hmgn3	high mobility group nucleosomal binding domain 3 [Source:ZFIN;Acc:ZDB-GENE-041114-180]	82.2483	86.8438	82.2636	83.7852	1.52931	1.92038	1.94371	1.92046	1.92832	0.00776541
ENSDARG00000005230	19	11721333	11728971	KNOWN	1043	ssr2	signal sequence receptor, beta [Source:ZFIN;Acc:ZDB-GENE-010413-1]	93.1238	86.1641	72.0561	83.7813	6.1973	1.9737	1.94034	1.86366	1.9283	0.0325767
ENSDARG00000013475	1	54262347	54275393	KNOWN	1876	cct4	chaperonin containing TCP1, subunit 4 (delta) [Source:ZFIN;Acc:ZDB-GENE-040426-1421]	90.2858	88.5441	72.4754	83.7684	5.66884	1.9604	1.95204	1.86614	1.92823	0.0301229
ENSDARG00000021346	22	10311976	10322652	KNOWN	1595	pdhb	pyruvate dehydrogenase (lipoamide) beta [Source:ZFIN;Acc:ZDB-GENE-040426-2173]	80.9562	80.3071	90.0073	83.7569	3.13082	1.91358	1.91013	1.95908	1.92817	0.0157719
ENSDARG00000096712	12	27413562	27415516	KNOWN	696	si:dkey-193p11.2	si:dkey-193p11.2 [Source:ZFIN;Acc:ZDB-GENE-030131-8407]	118.485	59.0593	73.6751	83.74	17.8777	2.07732	1.77858	1.87318	1.92809	0.0881487
ENSDARG00000088439	14	27233998	27237434	KNOWN	1126	gm2a	GM2 ganglioside activator [Source:ZFIN;Acc:ZDB-GENE-050417-373]	101.563	76.2006	72.9076	83.557	9.05289	2.01099	1.88762	1.86869	1.92715	0.0446141
ENSDARG00000030125	20	19138756	19150584	KNOWN	2567	sox7	SRY-box containing gene 7 [Source:ZFIN;Acc:ZDB-GENE-040109-4]	107.478	73.6821	69.4692	83.543	12.029	2.03534	1.87322	1.848	1.92708	0.0586973
ENSDARG00000069175	2	13047975	13060553	KNOWN	2656	vps4b	vacuolar protein sorting 4b (yeast) [Source:ZFIN;Acc:ZDB-GENE-040426-1235]	81.7056	81.7045	87.0313	83.4805	1.77542	1.91753	1.91753	1.94464	1.92676	0.00903505
ENSDARG00000037713	1	6497301	6501557	KNOWN	1367	pcnp	PEST proteolytic signal containing nuclear protein [Source:ZFIN;Acc:ZDB-GENE-041010-130]	76.7552	75.5647	97.3848	83.2349	7.08331	1.89073	1.88403	1.99293	1.92549	0.0352362
ENSDARG00000011564	19	40986270	41015733	KNOWN	3478	sfpq	splicing factor proline/glutamine rich (polypyrimidine tract binding protein associated) [Source:ZFIN;Acc:ZDB-GENE-040426-2452]	79.6103	80.002	89.4231	83.0118	3.20767	1.90639	1.9085	1.95628	1.92434	0.0162902
ENSDARG00000060656	13	33341130	33346842	KNOWN	1951	si:ch211-10a23.2	si:ch211-10a23.2 [Source:ZFIN;Acc:ZDB-GENE-090313-9]	82.4633	85.4434	80.9293	82.9453	1.32519	1.9215	1.93673	1.91344	1.924	0.00682952
ENSDARG00000003860	19	20267100	20270413	KNOWN	1091	cbx3a	chromobox homolog 3a (HP1 gamma homolog, Drosophila) [Source:ZFIN;Acc:ZDB-GENE-030131-1158]	80.3514	78.3411	89.9665	82.8864	3.58734	1.91036	1.8995	1.95888	1.92369	0.0182549
ENSDARG00000042296	19	42442147	42444159	KNOWN	1302	dlx5a	distal-less homeobox gene 5a [Source:ZFIN;Acc:ZDB-GENE-990415-49]	79.5891	87.612	81.2432	82.8148	2.44568	1.90628	1.94749	1.9151	1.92332	0.0125298
ENSDARG00000076092	21	11988066	11999037	KNOWN	2172	slc31a2	solute carrier family 31 (copper transporters), member 2 [Source:ZFIN;Acc:ZDB-GENE-030925-25]	71.4962	83.1509	93.5315	82.7262	6.36458	1.86032	1.92506	1.97558	1.92286	0.0333574
ENSDARG00000006275	11	45568995	45572264	KNOWN	2117	irf2bp2b	interferon regulatory factor 2 binding protein 2b [Source:ZFIN;Acc:ZDB-GENE-040426-2574]	73.1863	87.7025	87.2224	82.7037	4.76072	1.87032	1.94794	1.94558	1.92274	0.0254869
ENSDARG00000068274	18	39836152	39850284	KNOWN_BY_PROJECTION	1869	ANKRD65	ankyrin repeat domain 65 [Source:HGNC Symbol;Acc:42950]	92.757	80.9736	73.8549	82.5285	5.51169	1.972	1.91367	1.87422	1.92183	0.0284025
ENSDARG00000032997	5	1413494	1429219	KNOWN	925	rnf185	ring finger protein 185 [Source:ZFIN;Acc:ZDB-GENE-040426-1977]	76.1107	88.658	82.5974	82.4554	3.6228	1.88711	1.95259	1.92219	1.92145	0.018917
ENSDARG00000039980	19	44826028	44842899	KNOWN	2086	ppt1	palmitoyl-protein thioesterase 1 (ceroid-lipofuscinosis, neuronal 1, infantile) [Source:ZFIN;Acc:ZDB-GENE-040426-2653]	68.5758	83.7303	94.6263	82.3108	7.55354	1.84246	1.92804	1.98058	1.9207	0.04025
ENSDARG00000009830	6	26583067	26603979	KNOWN	5684	hdlbp	high density lipoprotein-binding protein (vigilin) [Source:ZFIN;Acc:ZDB-GENE-030131-2032]	84.1437	80.2852	81.5863	82.005	1.13336	1.93015	1.91001	1.91691	1.9191	0.00590967
ENSDARG00000057867	3	15692947	15730332	KNOWN	2468	lasp1	LIM and SH3 protein 1 [Source:ZFIN;Acc:ZDB-GENE-030131-1936]	87.0022	84.6265	74.1897	81.9394	3.93511	1.94449	1.93261	1.87616	1.91876	0.0210786
ENSDARG00000012927	23	8825839	8839981	KNOWN	1730	tcea2	transcription elongation factor A (SII), 2 [Source:ZFIN;Acc:ZDB-GENE-040426-985]	73.2818	74.1154	98.0218	81.8063	8.11132	1.87088	1.87573	1.99573	1.91806	0.0408324
ENSDARG00000015010	11	42189798	42204454	KNOWN_BY_PROJECTION	2203	CCDC114	coiled-coil domain containing 114 [Source:HGNC Symbol;Acc:26560]	83.2115	82.5111	79.5718	81.7648	1.11499	1.92537	1.92174	1.90618	1.91785	0.0058855
ENSDARG00000035858	2	23309714	23315897	KNOWN	2452	cnn2	calponin 2 [Source:ZFIN;Acc:ZDB-GENE-030131-542]	84.2518	81.773	79.1762	81.7337	1.46533	1.9307	1.91789	1.90405	1.91768	0.00769743
ENSDARG00000039193	19	1483876	1495393	KNOWN_BY_PROJECTION	737	C19H16orf80	chromosome 16 open reading frame 80 [Source:HGNC Symbol;Acc:29523]	71.6041	88.0639	85.468	81.712	5.10919	1.86096	1.9497	1.93686	1.91757	0.0276885
ENSDARG00000006290	19	36905556	36909916	KNOWN	542	ndufs5	NADH dehydrogenase (ubiquinone) Fe-S protein 5 [Source:ZFIN;Acc:ZDB-GENE-050522-437]	73.937	92.5248	78.4399	81.6339	5.59846	1.8747	1.97093	1.90004	1.91716	0.0287979
ENSDARG00000057484	12	33407774	33413849	KNOWN	2944	srsf2a	serine/arginine-rich splicing factor 2a [Source:ZFIN;Acc:ZDB-GENE-040426-2706]	77.8404	74.5935	92.4041	81.6126	5.47651	1.89675	1.87848	1.97037	1.91705	0.0280824
ENSDARG00000022456	23	22950619	22972140	KNOWN	2867	eno1a	enolase 1a, (alpha) [Source:ZFIN;Acc:ZDB-GENE-030131-6048]	65.871	91.7543	86.8925	81.5059	7.94246	1.82524	1.96733	1.94395	1.91649	0.0439894
ENSDARG00000074265	6	26022692	26061406	KNOWN	3430	dzip1l	DAZ interacting zinc finger protein 1-like [Source:ZFIN;Acc:ZDB-GENE-051113-196]	80.7373	70.4074	93.2095	81.4514	6.59209	1.91242	1.85374	1.97409	1.9162	0.0347462
ENSDARG00000034616	16	34049430	34058667	KNOWN	1563	mlf2	myeloid leukemia factor 2 [Source:ZFIN;Acc:ZDB-GENE-050913-67]	73.9603	81.8959	88.1824	81.3462	4.11477	1.87483	1.91853	1.95028	1.91564	0.0218709
ENSDARG00000062954	19	9772550	9791761	KNOWN	2787	clk2a	CDC-like kinase 2a [Source:ZFIN;Acc:ZDB-GENE-030131-298]	78.9088	70.0652	95.0309	81.335	7.30836	1.90259	1.85166	1.98241	1.91558	0.0380511
ENSDARG00000020008	5	43128969	43139562	KNOWN	3097	vcp	valosin containing protein [Source:ZFIN;Acc:ZDB-GENE-030131-5408]	76.6791	88.4236	78.8541	81.3189	3.60739	1.8903	1.95145	1.9023	1.9155	0.0187069
ENSDARG00000090704	1	565733	571141	KNOWN	2775	ildr1a	immunoglobulin-like domain containing receptor 1a [Source:ZFIN;Acc:ZDB-GENE-040426-1412]	84.4379	81.1997	77.7986	81.1454	1.91681	1.93165	1.91487	1.89652	1.91458	0.0101452
ENSDARG00000010113	12	49763060	49770336	KNOWN	1034	ndufb8	NADH dehydrogenase (ubiquinone) 1 beta subcomplex, 8 [Source:ZFIN;Acc:ZDB-GENE-040426-1858]	75.8415	84.0128	83.2542	81.0362	2.60655	1.8856	1.92948	1.92559	1.91401	0.0140258
ENSDARG00000090936	6	3631310	3640803	KNOWN_BY_PROJECTION	1088	ERICH2	glutamate-rich 2 [Source:HGNC Symbol;Acc:44395]	86.5715	81.5133	74.5213	80.8687	3.49349	1.94236	1.91652	1.87807	1.91312	0.0186786
ENSDARG00000042990	20	25615842	25623214	KNOWN	1670	cyp2p10	cytochrome P450, family 2, subfamily P, polypeptide 10 [Source:ZFIN;Acc:ZDB-GENE-040120-1]	63.5717	88.5498	90.0465	80.7226	8.58637	1.81004	1.95206	1.95926	1.91234	0.0485851
ENSDARG00000052589	6	19682034	19706928	KNOWN	2852	p4hb	procollagen-proline, 2-oxoglutarate 4-dioxygenase (proline 4-hydroxylase), beta polypeptide [Source:ZFIN;Acc:ZDB-GENE-080610-1]	87.6928	82.1378	72.1589	80.6632	4.54443	1.94789	1.9198	1.86427	1.91203	0.0245687
ENSDARG00000008735	22	11233637	11246898	KNOWN	1640	atp6ap2	ATPase, H+ transporting, lysosomal accessory protein 2 [Source:ZFIN;Acc:ZDB-GENE-040426-1960]	67.6427	82.3513	91.4428	80.4789	6.93401	1.83659	1.92091	1.96587	1.91105	0.0378918
ENSDARG00000016783	11	1487399	1496137	KNOWN	3500	srsf6b	serine/arginine-rich splicing factor 6b [Source:ZFIN;Acc:ZDB-GENE-041219-1]	84.5225	67.936	88.6416	80.3667	6.32807	1.93208	1.83845	1.95251	1.91045	0.035115
ENSDARG00000069951	1	30167074	30186479	KNOWN	2224	eef1a1b	eukaryotic translation elongation factor 1 alpha 1b [Source:ZFIN;Acc:ZDB-GENE-050417-327]	71.7698	81.5828	87.4721	80.2749	4.57977	1.86195	1.91689	1.94681	1.90996	0.0248479
ENSDARG00000074552	11	5877254	5887046	KNOWN	657	ndufs7	NADH dehydrogenase (ubiquinone) Fe-S protein 7, (NADH-coenzyme Q reductase) [Source:ZFIN;Acc:ZDB-GENE-041111-261]	81.4917	89.0181	70.1999	80.2366	5.46849	1.91641	1.95433	1.85248	1.90975	0.0297197
ENSDARG00000008243	10	25963452	25979373	KNOWN	2107	cct8	chaperonin containing TCP1, subunit 8 (theta) [Source:ZFIN;Acc:ZDB-GENE-040426-876]	87.5564	86.4074	66.6776	80.2138	6.77624	1.94722	1.94155	1.83044	1.90963	0.0380151
ENSDARG00000013443	17	21202306	21248355	KNOWN	2547	atp6v1ba	ATPase, H+ transporting, lysosomal, V1 subunit B, member a [Source:ZFIN;Acc:ZDB-GENE-030711-3]	68.0539	78.5361	93.7281	80.106	7.45294	1.83919	1.90056	1.97648	1.90905	0.0397063
ENSDARG00000027966	2	47709967	47743534	KNOWN	1078	ap1s3b	adaptor-related protein complex 1, sigma 3 subunit, b [Source:ZFIN;Acc:ZDB-GENE-040912-62]	75.773	76.3558	87.8074	79.9787	3.91794	1.88521	1.88849	1.94845	1.90837	0.0205546
ENSDARG00000030614	4	20141972	20251089	KNOWN	3171	syt1a	synaptotagmin Ia [Source:ZFIN;Acc:ZDB-GENE-040718-165]	60.7341	89.2847	89.8503	79.9564	9.61253	1.79052	1.95561	1.95833	1.90825	0.0554873
ENSDARG00000077045	19	49406876	49410005	KNOWN	954	scg5	secretogranin V [Source:ZFIN;Acc:ZDB-GENE-040426-1687]	70.4229	81.7449	87.605	79.9243	5.04288	1.85384	1.91774	1.94746	1.90808	0.02762
ENSDARG00000035844	25	872206	878030	KNOWN	576	twf1a	twinfilin, actin-binding protein, homolog 1a [Source:ZFIN;Acc:ZDB-GENE-030131-4402]	78.6473	76.171	84.9051	79.9078	2.59888	1.90117	1.88745	1.93402	1.90799	0.013815
ENSDARG00000045914	4	18963	28246	KNOWN	2102	si:ch211-51e12.7	si:ch211-51e12.7 [Source:ZFIN;Acc:ZDB-GENE-030131-8279]	73.9544	77.4391	88.1841	79.8592	4.28227	1.8748	1.89453	1.95029	1.90773	0.0226039
ENSDARG00000068319	10	46475515	46484737	KNOWN	1649	setd8a	SET domain containing (lysine methyltransferase) 8a [Source:ZFIN;Acc:ZDB-GENE-060825-37]	79.0663	73.9076	86.6024	79.8587	3.68604	1.90345	1.87453	1.94252	1.90773	0.0196998
ENSDARG00000011613	11	25272921	25278982	KNOWN	4756	rbm39a	RNA binding motif protein 39a [Source:ZFIN;Acc:ZDB-GENE-040426-2852]	76.8892	69.3701	93.0418	79.767	6.98329	1.89148	1.84739	1.97332	1.90723	0.0368942
ENSDARG00000089606	Zv9_NA985	306	956	KNOWN	321	pin1	protein (peptidyl-prolyl cis/trans isomerase) NIMA-interacting 1 [Source:ZFIN;Acc:ZDB-GENE-040426-1714]	79.9918	88.4246	70.6224	79.6796	5.14141	1.90844	1.95146	1.85505	1.90676	0.0278842
ENSDARG00000045776	23	4753683	4759792	KNOWN	1932	cnbpa	CCHC-type zinc finger, nucleic acid binding protein a [Source:ZFIN;Acc:ZDB-GENE-030131-5045]	86.446	75.4441	77.0402	79.6434	3.43236	1.94174	1.88334	1.89232	1.90657	0.0181554
ENSDARG00000035423	8	54975726	54978405	KNOWN	1568	zgc:123194	zgc:123194 [Source:ZFIN;Acc:ZDB-GENE-051113-284]	74.9863	102.671	61.1722	79.6099	12.2008	1.88074	2.01566	1.7936	1.90639	0.0645966
ENSDARG00000035715	19	31043504	31046207	KNOWN	1555	marcksl1b	MARCKS-like 1b [Source:ZFIN;Acc:ZDB-GENE-040426-2315]	67.9692	109.169	61.6395	79.5926	14.9006	1.83866	2.04206	1.79685	1.90629	0.0757368
ENSDARG00000086446	12	790716	802675	NOVEL	864	sult2st1	sulfotransferase family 2, cytosolic sulfotransferase 1 [Source:ZFIN;Acc:ZDB-GENE-030219-114]	50.9789	97.6384	90.0956	79.571	14.4609	1.71583	1.99405	1.9595	1.90618	0.0875514
ENSDARG00000015575	3	40964024	40971364	KNOWN	2217	cyp3c1	cytochrome P450, family 3, subfamily c, polypeptide 1 [Source:ZFIN;Acc:ZDB-GENE-030131-3060]	72.3894	78.1322	87.94	79.4872	4.53991	1.86563	1.89835	1.9491	1.90573	0.0242805
ENSDARG00000077303	6	18728661	18736315	KNOWN	2272	zgc:174863	zgc:174863 [Source:ZFIN;Acc:ZDB-GENE-080204-87]	86.6244	73.3969	78.4349	79.4854	3.85442	1.94263	1.87155	1.90001	1.90572	0.0206515
ENSDARG00000038900	2	26618240	26624320	KNOWN	2085	acadm	acyl-Coenzyme A dehydrogenase, C-4 to C-12 straight chain [Source:ZFIN;Acc:ZDB-GENE-040426-1945]	68.2263	82.7605	86.8838	79.2902	5.65856	1.84027	1.92304	1.94391	1.90466	0.0316464
ENSDARG00000009106	20	40489330	40504250	KNOWN	2885	serinc1	serine incorporator 1 [Source:ZFIN;Acc:ZDB-GENE-030131-4415]	69.3446	85.4926	82.7851	79.2074	4.99299	1.84723	1.93698	1.92317	1.90421	0.0279005
ENSDARG00000075180	24	8536095	8541428	KNOWN	518	tmem14c	transmembrane protein 14C [Source:ZFIN;Acc:ZDB-GENE-060825-156]	73.885	77.2656	86.3103	79.1536	3.70902	1.87439	1.89357	1.94107	1.90392	0.0198164
ENSDARG00000014591	19	39050549	39057468	KNOWN	1560	ilf2	interleukin enhancer binding factor 2 [Source:ZFIN;Acc:ZDB-GENE-040426-2345]	74.9922	81.3877	81.0113	79.1304	2.07195	1.88077	1.91586	1.91387	1.9038	0.0113808
ENSDARG00000077242	16	51486521	51734308	KNOWN	1361	eif3ha	eukaryotic translation initiation factor 3, subunit H, a [Source:ZFIN;Acc:ZDB-GENE-040808-19]	85.9139	79.6598	71.5544	79.0427	4.1567	1.93909	1.90666	1.86066	1.90332	0.0227521
ENSDARG00000020497	11	16563754	16599808	KNOWN	2267	rab7	RAB7, member RAS oncogene family [Source:ZFIN;Acc:ZDB-GENE-040426-1352]	72.0043	79.7873	85.1777	78.9897	3.82369	1.86335	1.90734	1.93539	1.90303	0.0209671
ENSDARG00000045399	24	17454293	17462002	KNOWN	1906	cct5	chaperonin containing TCP1, subunit 5 (epsilon) [Source:ZFIN;Acc:ZDB-GENE-030131-977]	78.941	88.5957	69.4207	78.9858	5.53539	1.90277	1.95229	1.8477	1.90301	0.0302058
ENSDARG00000070019	15	1814484	1833117	KNOWN_BY_PROJECTION	1840	TAF15	TAF15 RNA polymerase II, TATA box binding protein (TBP)-associated factor, 68kDa [Source:HGNC Symbol;Acc:11547]	85.9454	73.2825	77.5978	78.9419	3.71674	1.93925	1.87089	1.89541	1.90277	0.0199947
ENSDARG00000018602	19	21190757	21204665	KNOWN	2667	rab5aa	RAB5A, member RAS oncogene family, a [Source:ZFIN;Acc:ZDB-GENE-030131-139]	72.4882	80.7131	83.4533	78.8849	3.29471	1.86622	1.91229	1.92662	1.90246	0.018221
ENSDARG00000037997	16	11935861	11944510	KNOWN	2241	tubb5	tubulin, beta 5 [Source:ZFIN;Acc:ZDB-GENE-031110-4]	76.2132	88.1722	71.6132	78.6662	4.93501	1.88769	1.95023	1.86102	1.90127	0.0264383
ENSDARG00000008447	18	5622138	5636223	KNOWN	2329	fkbp4	FK506 binding protein 4 [Source:ZFIN;Acc:ZDB-GENE-030131-514]	84.3776	78.877	72.4699	78.5748	3.44078	1.93134	1.90242	1.86611	1.90078	0.0188718
ENSDARG00000093739	9	33103265	33104738	KNOWN_BY_PROJECTION	1075	C9H17orf105	chromosome 17 open reading frame 105 [Source:HGNC Symbol;Acc:37241]	92.3571	76.5555	66.8111	78.5746	7.44327	1.97015	1.88961	1.8313	1.90077	0.0402523
ENSDARG00000069846	9	22860069	22864933	KNOWN	1108	zgc:162944	zgc:162944 [Source:ZFIN;Acc:ZDB-GENE-070424-75]	75.4671	82.9578	76.7409	78.3886	2.31399	1.88347	1.92406	1.89065	1.89976	0.0125056
ENSDARG00000026655	6	40509086	40514065	KNOWN	879	tspo	translocator protein [Source:ZFIN;Acc:ZDB-GENE-041010-125]	68.587	76.2002	90.0871	78.2914	6.29402	1.84253	1.88762	1.95946	1.89923	0.0340476
ENSDARG00000009488	2	9371736	9415099	KNOWN	1803	gipc2	GIPC PDZ domain containing family, member 2 [Source:ZFIN;Acc:ZDB-GENE-040426-921]	70.4458	77.7461	85.8838	78.0252	4.45878	1.85398	1.89623	1.93894	1.89777	0.0245267
ENSDARG00000016871	3	35071191	35080284	KNOWN	2084	smarce1	SWI/SNF related, matrix associated, actin dependent regulator of chromatin, subfamily e, member 1 [Source:ZFIN;Acc:ZDB-GENE-030131-967]	83.3151	78.6616	72.0134	77.9967	3.27941	1.92591	1.90125	1.8634	1.89761	0.0181764
ENSDARG00000004843	23	10744237	10828928	KNOWN	3182	foxp1a	forkhead box P1a [Source:ZFIN;Acc:ZDB-GENE-060929-624]	75.0948	82.2224	76.3727	77.8966	2.1941	1.88136	1.92024	1.88859	1.89706	0.0119402
ENSDARG00000059679	5	10606824	10607450	KNOWN	627	zgc:158343	zgc:158343 [Source:ZFIN;Acc:ZDB-GENE-061201-9]	107.645	71.2864	54.4855	77.8057	15.6883	2.03601	1.85906	1.74418	1.89656	0.0848773
ENSDARG00000067975	19	37348	38889	KNOWN	534	atpif1a	ATPase inhibitory factor 1a [Source:ZFIN;Acc:ZDB-GENE-070410-36]	71.9754	82.4861	78.7932	77.7516	3.07855	1.86318	1.92161	1.90197	1.89626	0.0171685
ENSDARG00000090912	17	43066449	43076615	KNOWN	1836	npc2	Niemann-Pick disease, type C2 [Source:ZFIN;Acc:ZDB-GENE-021206-13]	76.0959	71.8317	85.3112	77.7463	3.97773	1.88703	1.86232	1.93607	1.89623	0.0216714
ENSDARG00000076667	14	23132061	23143178	KNOWN	2421	ccng1	cyclin G1 [Source:ZFIN;Acc:ZDB-GENE-020322-1]	106.836	75.4209	50.909	77.7218	16.1856	2.03276	1.88321	1.71524	1.8961	0.0917114
ENSDARG00000006292	9	9662965	9720129	KNOWN_BY_PROJECTION	2540	MAATS1	MYCBP-associated, testis expressed 1 [Source:HGNC Symbol;Acc:24010]	76.3916	73.7215	82.8637	77.659	2.71414	1.88869	1.87345	1.92357	1.89575	0.0148362
ENSDARG00000053301	17	41579658	41581853	KNOWN	2196	insm1b	insulinoma-associated 1b [Source:ZFIN;Acc:ZDB-GENE-030131-2602]	66.7881	74.8468	91.329	77.6546	7.22211	1.83115	1.87994	1.96534	1.89572	0.0392135
ENSDARG00000071881	14	1201721	1210348	KNOWN	1205	arl9	ADP-ribosylation factor-like 9 [Source:ZFIN;Acc:ZDB-GENE-060825-210]	91.657	84.1795	57.0311	77.6226	10.5196	1.96688	1.93034	1.76366	1.89555	0.0625446
ENSDARG00000076386	7	1008114	1019469	KNOWN	1759	epdl1	ependymin-like 1 [Source:ZFIN;Acc:ZDB-GENE-090710-3]	86.3523	72.7377	73.6473	77.5791	4.39445	1.94127	1.86769	1.87301	1.89531	0.0236908
ENSDARG00000079687	8	43299189	43312563	KNOWN	3671	rnf10	ring finger protein 10 [Source:ZFIN;Acc:ZDB-GENE-030131-2969]	78.7874	79.4144	74.5154	77.5724	1.53917	1.90193	1.90533	1.87804	1.89527	0.00858906
ENSDARG00000035054	18	4285184	4308975	KNOWN	1247	pdcd10a	programmed cell death 10a [Source:ZFIN;Acc:ZDB-GENE-040426-1432]	69.1864	80.7082	82.6819	77.5255	4.20831	1.84625	1.91227	1.92263	1.89501	0.0239199
ENSDARG00000045798	4	1221209	1280268	KNOWN	2545	ptn	pleiotrophin [Source:ZFIN;Acc:ZDB-GENE-030624-1]	67.7013	94.4375	70.2637	77.4675	8.51717	1.83696	1.97972	1.85287	1.89469	0.045168
ENSDARG00000026712	3	17259487	17295765	KNOWN	2242	rab5c	RAB5C, member RAS oncogene family [Source:ZFIN;Acc:ZDB-GENE-031118-30]	79.7026	78.5733	73.8507	77.3755	1.79234	1.90689	1.90077	1.8742	1.89418	0.0100341
ENSDARG00000014594	5	67531649	67546887	KNOWN	1729	anxa1b	annexin A1b [Source:ZFIN;Acc:ZDB-GENE-030131-6554]	79.3961	75.4846	77.2175	77.3661	1.13157	1.90523	1.88357	1.8933	1.89413	0.00626363
ENSDARG00000076238	24	21741431	21757165	KNOWN_BY_PROJECTION	3037	GRAMD1C	GRAM domain containing 1C [Source:HGNC Symbol;Acc:25252]	66.7393	74.755	90.5182	77.3375	6.98476	1.83084	1.87941	1.96151	1.89397	0.0381318
ENSDARG00000033285	13	25620786	25626662	KNOWN	1088	gsto2	glutathione S-transferase omega 2 [Source:ZFIN;Acc:ZDB-GENE-041114-67]	67.8159	79.843	84.1516	77.2702	4.88802	1.83769	1.90764	1.93019	1.8936	0.0278478
ENSDARG00000034293	20	20398771	20427737	KNOWN	4410	hif1ab	hypoxia-inducible factor 1, alpha subunit (basic helix-loop-helix transcription factor) b [Source:ZFIN;Acc:ZDB-GENE-040426-706]	74.4642	75.1692	82.1554	77.2629	2.45469	1.87774	1.88178	1.91989	1.89356	0.0134275
ENSDARG00000045705	4	8672141	8674111	KNOWN	861	meig1	meiosis expressed gene 1 homolog [Source:ZFIN;Acc:ZDB-GENE-050320-33]	68.3059	75.6993	87.5902	77.1985	5.61712	1.84077	1.88479	1.94739	1.8932	0.0309324
ENSDARG00000036438	19	9834567	9851048	KNOWN	2572	ndufv1	NADH dehydrogenase (ubiquinone) flavoprotein 1 [Source:ZFIN;Acc:ZDB-GENE-040808-73]	67.3695	80.941	82.8032	77.0379	4.86401	1.83486	1.9135	1.92326	1.89231	0.0279818
ENSDARG00000091756	20	48786612	48789136	KNOWN	2424	insm1a	insulinoma-associated 1a [Source:ZFIN;Acc:ZDB-GENE-040426-1810]	65.2147	71.7635	93.873	76.9504	8.66992	1.82095	1.86191	1.97714	1.89182	0.046756
ENSDARG00000061481	24	30741886	30760340	NOVEL	1713	CABZ01041812.1	Uncharacterized protein [Source:UniProtKB/TrEMBL;Acc:E7FGT6]	69.8974	77.9578	81.9898	76.615	3.55475	1.85063	1.8974	1.91902	1.88995	0.0201833
ENSDARG00000038075	6	50332650	50341392	KNOWN	2051	cyc1	cytochrome c-1 [Source:ZFIN;Acc:ZDB-GENE-031105-2]	72.4889	80.1734	76.9768	76.5464	2.22872	1.86622	1.90941	1.89197	1.88956	0.0125448
ENSDARG00000011020	11	2025046	2229004	KNOWN	1948	zgc:66127	zgc:66127 [Source:ZFIN;Acc:ZDB-GENE-040426-1546]	76.3597	77.7638	75.3725	76.4987	0.693783	1.88851	1.89633	1.88294	1.88929	0.00388308
ENSDARG00000078473	11	39774685	39788284	KNOWN	3145	nucks1a	nuclear casein kinase and cyclin-dependent kinase substrate 1a [Source:ZFIN;Acc:ZDB-GENE-040912-175]	79.908	74.4626	74.8903	76.4203	1.7482	1.90799	1.87773	1.88019	1.88885	0.00970333
ENSDARG00000053744	13	33527789	33538360	KNOWN	1738	dcdc2b	doublecortin domain containing 2B [Source:ZFIN;Acc:ZDB-GENE-051113-124]	79.792	67.4508	81.9467	76.3965	4.51591	1.90737	1.83538	1.9188	1.88872	0.0261112
ENSDARG00000077138	24	34513390	34518649	KNOWN	924	CR391995.1	uncharacterized LOC792613 (LOC792613), mRNA [Source:RefSeq mRNA;Acc:NM_001128775]	68.235	78.9982	81.8704	76.3679	4.15012	1.84033	1.90308	1.9184	1.88856	0.0238844
ENSDARG00000037318	23	24514179	24521254	KNOWN	1884	ddost	dolichyl-diphosphooligosaccharide-protein glycosyltransferase [Source:ZFIN;Acc:ZDB-GENE-040426-2147]	72.3859	81.4849	74.9848	76.2852	2.70591	1.86561	1.91637	1.88073	1.8881	0.0150479
ENSDARG00000058356	11	13280627	13337829	KNOWN	2238	elovl1b	elongation of very long chain fatty acids (FEN1/Elo2, SUR4/Elo3, yeast)-like 1b [Source:ZFIN;Acc:ZDB-GENE-040426-2755]	80.4455	73.7837	74.4177	76.2156	2.12282	1.91087	1.87381	1.87747	1.88771	0.0117899
ENSDARG00000052728	7	31875020	31896958	KNOWN	4016	sltm	SAFB-like, transcription modulator [Source:ZFIN;Acc:ZDB-GENE-040426-2647]	74.9935	72.075	81.323	76.1305	2.72952	1.88078	1.86377	1.91552	1.88723	0.0152292
ENSDARG00000026842	7	25236558	25264100	KNOWN	5124	acin1b	apoptotic chromatin condensation inducer 1b [Source:ZFIN;Acc:ZDB-GENE-030826-12]	76.5685	71.8922	79.6871	76.0493	2.26513	1.88969	1.86268	1.9068	1.88677	0.0128434
ENSDARG00000023921	7	44633988	44646235	KNOWN	1239	dnaja2	DnaJ (Hsp40) homolog, subfamily A, member 2 [Source:ZFIN;Acc:ZDB-GENE-040426-2884]	77.9395	87.9576	61.8307	75.9093	7.61019	1.89729	1.94918	1.79817	1.88598	0.0442982
ENSDARG00000093406	19	32824789	32829842	KNOWN_BY_PROJECTION	3331	C19H6orf62	chromosome 6 open reading frame 62 [Source:HGNC Symbol;Acc:20998]	72.3652	77.2022	78.1359	75.9011	1.78838	1.86549	1.89322	1.89837	1.88593	0.0102111
ENSDARG00000068503	5	25437317	25474322	KNOWN	2018	gbgt1l4	globoside alpha-1,3-N-acetylgalactosaminyltransferase 1, like 4 [Source:ZFIN;Acc:ZDB-GENE-031204-4]	61.9233	71.4213	94.281	75.8752	9.60264	1.79881	1.85987	1.97901	1.88579	0.0529108
ENSDARG00000054907	12	26725035	26729228	KNOWN	662	cox7a3	cytochrome c oxidase subunit VIIa polypeptide 3 [Source:ZFIN;Acc:ZDB-GENE-030131-7691]	73.1589	75.0776	79.22	75.8188	1.78851	1.87016	1.88126	1.90428	1.88547	0.0100482
ENSDARG00000010244	24	27271784	27276547	KNOWN	891	rpl22l1	ribosomal protein L22-like 1 [Source:ZFIN;Acc:ZDB-GENE-060804-3]	98.7356	64.2961	64.108	75.7132	11.5113	1.99885	1.81489	1.81363	1.88487	0.061531
ENSDARG00000031511	19	49312244	49329959	KNOWN	739	psmb2	proteasome (prosome, macropain) subunit, beta type, 2 [Source:ZFIN;Acc:ZDB-GENE-040718-353]	67.1345	81.346	78.5002	75.6602	4.34129	1.83337	1.91564	1.90037	1.88457	0.0252671
ENSDARG00000045552	4	17563041	17567945	KNOWN	726	si:dkey-202b22.6	si:dkey-202b22.6 [Source:ZFIN;Acc:ZDB-GENE-041210-176]	88.3699	64.8236	73.7287	75.6407	6.86412	1.95119	1.81838	1.87349	1.88446	0.0385233
ENSDARG00000004735	20	35083242	35095084	KNOWN	4447	hnrnpub	heterogeneous nuclear ribonucleoprotein Ub [Source:ZFIN;Acc:ZDB-GENE-030131-6422]	74.8175	69.9286	81.6137	75.4532	3.38815	1.87977	1.85082	1.91705	1.8834	0.0191696
ENSDARG00000056087	9	6412638	6421472	KNOWN_BY_PROJECTION	926	C9H2orf40 (1 of 2)	chromosome 2 open reading frame 40 [Source:HGNC Symbol;Acc:24642]	64.3244	84.9643	76.9099	75.3995	6.00589	1.81508	1.93432	1.89159	1.88309	0.0348801
ENSDARG00000002791	1	1468926	1550157	KNOWN	4285	atp1a1a.1	ATPase, Na+/K+ transporting, alpha 1a polypeptide, tandem duplicate 1 [Source:ZFIN;Acc:ZDB-GENE-001212-1]	66.3815	83.3028	76.3138	75.3327	4.90935	1.82854	1.92584	1.88826	1.88271	0.0283298
ENSDARG00000045847	4	5190732	5198585	KNOWN	1819	si:ch211-214j24.10	si:ch211-214j24.10 [Source:ZFIN;Acc:ZDB-GENE-030131-6301]	73.9173	80.2101	71.8287	75.3187	2.51891	1.87458	1.90961	1.8623	1.88263	0.014173
ENSDARG00000071046	22	32338529	32342031	KNOWN	696	bbip1	BBSome interacting protein 1 [Source:ZFIN;Acc:ZDB-GENE-050208-445]	65.9785	73.876	85.951	75.2685	5.80748	1.82594	1.87434	1.93927	1.88235	0.032834
ENSDARG00000014310	Zv9_scaffold3539	43802	46956	KNOWN	1059	arl1	ADP-ribosylation factor-like 1 [Source:ZFIN;Acc:ZDB-GENE-040718-175]	81.4827	62.8125	80.9651	75.0868	6.13894	1.91636	1.80491	1.91363	1.88131	0.0367051
ENSDARG00000021833	22	13185563	13304479	KNOWN	7511	ahr2	aryl hydrocarbon receptor 2 [Source:ZFIN;Acc:ZDB-GENE-990714-16]	75.3948	74.2729	75.1741	74.9473	0.343151	1.88306	1.87664	1.88181	1.88051	0.00196606
ENSDARG00000045131	16	11571906	11574450	KNOWN	1191	id4	inhibitor of DNA binding 4 [Source:ZFIN;Acc:ZDB-GENE-051113-208]	65.7075	69.632	89.1835	74.841	7.26017	1.82417	1.849	1.95513	1.8799	0.0401576
ENSDARG00000045045	25	15289718	15409410	KNOWN	4529	pax6a	paired box gene 6a [Source:ZFIN;Acc:ZDB-GENE-990415-200]	66.0002	76.8978	81.5078	74.8019	4.59768	1.82608	1.89153	1.91649	1.87968	0.0269595
ENSDARG00000068760	5	6411256	6446287	KNOWN	921	tnks1bp1	tankyrase 1 binding protein 1 [Source:ZFIN;Acc:ZDB-GENE-050208-317]	77.4513	67.9803	78.8165	74.7493	3.40739	1.8946	1.83873	1.90209	1.87938	0.0199911
ENSDARG00000094857	17	16714656	16717991	KNOWN	2166	dio2	deiodinase, iodothyronine, type II [Source:ZFIN;Acc:ZDB-GENE-030327-4]	62.6277	90.0799	71.3829	74.6968	8.09615	1.80365	1.95942	1.85964	1.87908	0.0455574
ENSDARG00000014914	14	34448790	34456576	KNOWN	3209	lamp2	lysosomal membrane glycoprotein 2 [Source:ZFIN;Acc:ZDB-GENE-030729-9]	74.3111	74.8158	74.7856	74.6375	0.16342	1.87686	1.87976	1.87959	1.87874	0.000939329
ENSDARG00000056331	8	25824833	25864100	KNOWN	3627	ahcyl1	S-adenosylhomocysteine hydrolase-like 1 [Source:ZFIN;Acc:ZDB-GENE-021206-7]	71.247	71.7925	80.8492	74.6295	3.1138	1.85882	1.86209	1.91301	1.87869	0.0175458
ENSDARG00000045543	4	18983678	18997652	KNOWN	926	atp6v1f	ATPase, H+ transporting, V1 subunit F [Source:ZFIN;Acc:ZDB-GENE-040718-259]	65.2493	71.9744	86.6254	74.6164	6.31057	1.82118	1.86317	1.94263	1.87862	0.0356112
ENSDARG00000012777	23	18289253	18300982	KNOWN	2466	nucks1b	nuclear casein kinase and cyclin-dependent kinase substrate 1b [Source:ZFIN;Acc:ZDB-GENE-030131-4544]	67.2116	77.5538	78.977	74.5808	3.70743	1.83386	1.89517	1.90297	1.87841	0.0218522
ENSDARG00000036675	23	36358083	36361962	KNOWN	1890	hnrnpa1	heterogeneous nuclear ribonucleoprotein A1 [Source:ZFIN;Acc:ZDB-GENE-030912-14]	81.3905	80.2799	61.954	74.5415	6.3019	1.91588	1.90998	1.79902	1.87819	0.0380071
ENSDARG00000069100	8	21633143	21641540	KNOWN	2263	aldh9a1a.1	aldehyde dehydrogenase 9 family, member A1a, tandem duplicate 1 [Source:ZFIN;Acc:ZDB-GENE-030131-1257]	78.2453	74.8169	70.2322	74.4314	2.3212	1.89897	1.87977	1.85268	1.87755	0.0134292
ENSDARG00000010025	15	31909604	31935461	KNOWN	2967	lsr	lipolysis stimulated lipoprotein receptor [Source:ZFIN;Acc:ZDB-GENE-050913-73]	70.3195	72.7562	80.0211	74.3656	2.91392	1.85321	1.8678	1.9086	1.87717	0.0165756
ENSDARG00000040192	17	45563362	45570477	KNOWN	1470	nenf	neuron derived neurotrophic factor [Source:ZFIN;Acc:ZDB-GENE-050320-129]	72.8336	71.1334	79.114	74.3603	2.42698	1.86825	1.85814	1.90371	1.87714	0.0138166
ENSDARG00000042630	20	30919279	30926942	KNOWN	2404	hebp2	heme binding protein 2 [Source:ZFIN;Acc:ZDB-GENE-040426-914]	61.2244	80.3699	81.436	74.3434	6.56673	1.79396	1.91046	1.91612	1.87705	0.03981
ENSDARG00000016173	16	32712336	32724833	KNOWN	2313	cct3	chaperonin containing TCP1, subunit 3 (gamma) [Source:ZFIN;Acc:ZDB-GENE-020419-5]	75.3729	81.019	66.621	74.3376	4.18846	1.88294	1.91391	1.83008	1.87701	0.0244738
ENSDARG00000013227	21	12970508	12977821	KNOWN	1592	glulc	glutamate-ammonia ligase (glutamine synthase) c [Source:ZFIN;Acc:ZDB-GENE-060929-540]	72.9654	73.9808	75.9802	74.3088	0.885596	1.86903	1.87495	1.88638	1.87685	0.00509194
ENSDARG00000077573	5	39488267	39500828	KNOWN	1866	tmprss13b	transmembrane protease, serine 13b [Source:ZFIN;Acc:ZDB-GENE-090309-2]	81.5511	76.2652	64.6617	74.1593	4.98794	1.91672	1.88798	1.81731	1.87598	0.0295361
ENSDARG00000043944	25	33738109	33769864	KNOWN	1600	etfa	electron-transfer-flavoprotein, alpha polypeptide [Source:ZFIN;Acc:ZDB-GENE-030131-4449]	70.5796	76.2611	75.5403	74.127	1.78588	1.85479	1.88796	1.88389	1.8758	0.0104452
ENSDARG00000035631	5	14510877	14518072	KNOWN	1513	sdf2l1	stromal cell-derived factor 2-like 1 [Source:ZFIN;Acc:ZDB-GENE-040808-46]	77.7805	76.4424	68.0188	74.0805	3.0554	1.89642	1.88898	1.83897	1.87553	0.0180388
ENSDARG00000070959	19	10077754	10082858	KNOWN	2618	si:ch211-288g17.3	si:ch211-288g17.3 [Source:ZFIN;Acc:ZDB-GENE-030131-461]	73.3937	76.1142	72.4062	73.9714	1.10867	1.87154	1.88713	1.86573	1.8749	0.00639005
ENSDARG00000003414	21	21375157	21380199	KNOWN	1112	capslb	calcyphosine-like b [Source:ZFIN;Acc:ZDB-GENE-050417-298]	64.8651	71.9719	84.8883	73.9084	5.86074	1.81866	1.86316	1.93393	1.87453	0.0335651
ENSDARG00000090105	11	2685669	2685929	KNOWN	261	tmem167b	transmembrane protein 167B [Source:ZFIN;Acc:ZDB-GENE-040808-17]	62.5134	67.3069	91.3764	73.7322	8.92994	1.80287	1.83446	1.96556	1.87351	0.0498078
ENSDARG00000007294	12	20202853	20215458	KNOWN	3495	aco2	aconitase 2, mitochondrial [Source:ZFIN;Acc:ZDB-GENE-030131-1390]	64.7363	77.0295	79.394	73.7199	4.54339	1.81781	1.89226	1.90522	1.87344	0.0272371
ENSDARG00000051800	25	29507166	29535402	KNOWN_BY_PROJECTION	3437	FNBP4	formin binding protein 4 [Source:HGNC Symbol;Acc:19752]	67.6417	68.9547	84.3569	73.6511	5.36632	1.83659	1.84482	1.93124	1.87304	0.0302722
ENSDARG00000034877	13	53636202	53640824	KNOWN	1155	slc30a10	solute carrier family 30 (zinc transporter), member 10 [Source:ZFIN;Acc:ZDB-GENE-060608-2]	66.0169	78.6205	76.2185	73.6186	3.86358	1.82618	1.90102	1.88772	1.87285	0.0230516
ENSDARG00000007720	5	42762145	42769912	KNOWN	871	sub1b	SUB1 homolog b (S. cerevisiae) [Source:ZFIN;Acc:ZDB-GENE-040718-209]	66.8266	75.0952	78.5701	73.4973	3.48291	1.8314	1.88136	1.90075	1.87214	0.0206574
ENSDARG00000016516	16	48986238	48994140	KNOWN	937	rbm8a	RNA binding motif protein 8A [Source:ZFIN;Acc:ZDB-GENE-050306-51]	77.2161	79.5338	63.2587	73.3362	5.08299	1.8933	1.90598	1.80793	1.8712	0.0307869
ENSDARG00000032765	4	10638092	10667673	KNOWN	3759	net1	neuroepithelial cell transforming gene 1 [Source:ZFIN;Acc:ZDB-GENE-041121-18]	87.6862	74.6009	57.6447	73.3106	8.6962	1.94786	1.87853	1.76823	1.87105	0.0523015
ENSDARG00000071626	24	17570618	17572497	KNOWN_BY_PROJECTION	1244	PTGDS (1 of 3)	prostaglandin D2 synthase 21kDa (brain) [Source:HGNC Symbol;Acc:9592]	90.4571	79.268	49.9735	73.2329	12.0699	1.96122	1.90454	1.70734	1.8706	0.0769381
ENSDARG00000018119	18	601742	605530	NOVEL	619	cox5ab	cytochrome c oxidase subunit Vab [Source:ZFIN;Acc:ZDB-GENE-030131-5162]	66.5287	74.9106	78.0764	73.1719	3.44504	1.82949	1.8803	1.89805	1.87024	0.0205443
ENSDARG00000006588	1	45628899	45632879	KNOWN	2242	zgc:111983	zgc:111983 [Source:ZFIN;Acc:ZDB-GENE-050417-335]	97.5043	64.0153	57.8547	73.1248	12.3188	1.99346	1.81302	1.76978	1.86996	0.0684989
ENSDARG00000027899	19	42373066	42376790	KNOWN	1145	shfm1	split hand/foot malformation (ectrodactyly) type 1 [Source:ZFIN;Acc:ZDB-GENE-030131-988]	67.8057	71.1824	80.3337	73.1073	3.74238	1.83762	1.85843	1.91027	1.86986	0.0215994
ENSDARG00000016476	21	820942	832531	KNOWN	2080	oaz1b	ornithine decarboxylase antizyme 1b [Source:ZFIN;Acc:ZDB-GENE-020731-5]	85.6121	74.6316	58.9519	73.0652	7.73589	1.93758	1.8787	1.7778	1.86961	0.0466521
ENSDARG00000044153	17	25477643	25490769	KNOWN	2350	ppp1cb	protein phosphatase 1, catalytic subunit, beta isoform [Source:ZFIN;Acc:ZDB-GENE-030616-609]	72.4394	78.4177	68.2857	73.0476	2.94061	1.86593	1.89992	1.84064	1.86951	0.0171721
ENSDARG00000057984	3	16133200	16157422	KNOWN	2061	eps8l1	eps8-like1 [Source:ZFIN;Acc:ZDB-GENE-050306-14]	77.9188	63.8639	77.2488	73.0105	4.57739	1.89718	1.812	1.89348	1.86929	0.0277959
ENSDARG00000014745	5	39437409	39439477	KNOWN	886	epd	ependymin [Source:ZFIN;Acc:ZDB-GENE-980526-111]	9.66597	192.121	17.2126	72.9998	59.6004	1.028	2.28583	1.26037	1.86923	0.386415
ENSDARG00000002710	22	39555553	39572992	KNOWN	3574	ncl	nucleolin [Source:ZFIN;Acc:ZDB-GENE-030131-6986]	77.0546	76.5415	65.2563	72.9508	3.85011	1.8924	1.88953	1.82123	1.86894	0.0232611
ENSDARG00000043555	20	16680312	16701315	KNOWN	1988	tmem30ab	transmembrane protein 30Ab [Source:ZFIN;Acc:ZDB-GENE-030131-5884]	68.0421	77.8678	72.835	72.9149	2.83671	1.83911	1.8969	1.86826	1.86873	0.0166815
ENSDARG00000041974	11	36883058	36997724	KNOWN_BY_PROJECTION	1501	BRK1	BRICK1, SCAR/WAVE actin-nucleating complex subunit [Source:HGNC Symbol;Acc:23057]	74.9396	70.5387	73.1218	72.8667	1.27682	1.88047	1.85454	1.86995	1.86845	0.00752867
ENSDARG00000057676	10	20398088	20406075	KNOWN	2272	golga7	golgi autoantigen, golgin subfamily a, 7 [Source:ZFIN;Acc:ZDB-GENE-040625-142]	64.84	70.1339	83.6019	72.8586	5.58482	1.81849	1.85208	1.92738	1.8684	0.0321937
ENSDARG00000056856	16	22890363	22954635	KNOWN	3271	tax1bp1b	Tax1 (human T-cell leukemia virus type I) binding protein 1b [Source:ZFIN;Acc:ZDB-GENE-030131-2872]	67.3051	75.4877	75.6615	72.8181	2.75695	1.83445	1.88359	1.88458	1.86816	0.0165462
ENSDARG00000032005	6	7338713	7344327	KNOWN	1531	ccdc65	coiled-coil domain containing 65 [Source:ZFIN;Acc:ZDB-GENE-030616-358]	78.2548	70.9181	69.0554	72.7428	2.80797	1.89903	1.85684	1.84544	1.86772	0.0162974
ENSDARG00000046143	8	41627353	41656382	KNOWN	1437	prkab1b	protein kinase, AMP-activated, beta 1 non-catalytic subunit, b [Source:ZFIN;Acc:ZDB-GENE-030131-7172]	71.0948	66.9958	79.9764	72.689	3.83104	1.8579	1.83248	1.90836	1.8674	0.0222975
ENSDARG00000020258	10	7004085	7016917	KNOWN	3035	ewsr1a	Ewing sarcoma breakpoint region 1a [Source:ZFIN;Acc:ZDB-GENE-030131-2317]	74.9664	70.3467	72.643	72.6521	1.3336	1.88062	1.85337	1.86713	1.86718	0.00786584
ENSDARG00000005774	6	59558999	59576600	KNOWN	4364	pl10	pl10 [Source:ZFIN;Acc:ZDB-GENE-980526-150]	75.0697	75.4394	67.4183	72.6425	2.61425	1.88121	1.88332	1.83517	1.86713	0.0157091
ENSDARG00000053047	6	49947447	49963592	KNOWN	1290	eif2s2	eukaryotic translation initiation factor 2, subunit 2 beta [Source:ZFIN;Acc:ZDB-GENE-030131-3085]	81.3825	78.5098	58.0148	72.6357	7.35733	1.91583	1.90042	1.77096	1.86709	0.0459383
ENSDARG00000009484	2	3463796	3476115	KNOWN	3122	arf1	ADP-ribosylation factor 1 [Source:ZFIN;Acc:ZDB-GENE-010724-5]	72.8679	71.4262	73.597	72.6304	0.637821	1.86846	1.8599	1.87272	1.86706	0.00377105
ENSDARG00000045940	12	3804710	3893083	KNOWN	1198	lsm12b	LSM12 homolog b (S. cerevisiae) [Source:ZFIN;Acc:ZDB-GENE-040426-2164]	67.1724	73.0897	77.2261	72.4961	2.9174	1.83361	1.86976	1.89335	1.86626	0.0173729
ENSDARG00000040988	16	13986346	14005001	KNOWN	1974	tpi1b	triosephosphate isomerase 1b [Source:ZFIN;Acc:ZDB-GENE-020416-4]	66.5574	76.4034	73.3099	72.0902	2.90699	1.82967	1.88876	1.87105	1.86386	0.0175069
ENSDARG00000030694	4	5113375	5120584	KNOWN	1330	atp6v1e1b	ATPase, H+ transporting, lysosomal, V1 subunit E isoform 1b [Source:ZFIN;Acc:ZDB-GENE-020419-11]	56.7421	75.9426	83.0903	71.925	7.86687	1.76149	1.88617	1.92475	1.86288	0.0492633
ENSDARG00000005565	6	40969621	40988238	KNOWN	3229	entpd8	ectonucleoside triphosphate diphosphohydrolase 8 [Source:ZFIN;Acc:ZDB-GENE-040724-142]	41.7269	82.8659	91.133	71.9086	15.2784	1.6307	1.92359	1.96442	1.86278	0.105096
ENSDARG00000018146	11	36889368	36997760	KNOWN	1416	gpx1a	glutathione peroxidase 1a [Source:ZFIN;Acc:ZDB-GENE-030410-1]	81.2838	73.9683	60.1842	71.8121	6.1856	1.91531	1.87488	1.78664	1.8622	0.03799
ENSDARG00000038695	2	36844171	36855031	KNOWN	3520	elavl1	ELAV (embryonic lethal, abnormal vision, Drosophila)-like 1 (Hu antigen R) [Source:ZFIN;Acc:ZDB-GENE-990415-245]	70.4554	70.5207	74.4081	71.7947	1.30681	1.85404	1.85443	1.87742	1.8621	0.00772901
ENSDARG00000071253	3	5265543	5268894	NOVEL	405	CABZ01034848.1	Uncharacterized protein [Source:UniProtKB/TrEMBL;Acc:E7FAW6]	73.2447	81.2669	60.7494	71.7537	5.96961	1.87067	1.91522	1.79063	1.86185	0.0364493
ENSDARG00000087803	15	9568400	9568685	KNOWN_BY_PROJECTION	195	NDUFC2	NADH dehydrogenase (ubiquinone) 1, subcomplex unknown, 2, 14.5kDa [Source:HGNC Symbol;Acc:7706]	62.3184	67.7507	85.0992	71.7228	6.8696	1.80153	1.83728	1.935	1.86167	0.0398898
ENSDARG00000007438	24	38770295	38784817	KNOWN	1254	ube2i	ubiquitin-conjugating enzyme E2I [Source:ZFIN;Acc:ZDB-GENE-990614-17]	68.8002	77.4858	68.867	71.7176	2.88413	1.84386	1.89479	1.84427	1.86164	0.0169093
ENSDARG00000027740	2	31012872	31018341	KNOWN	3285	adcyap1b	adenylate cyclase activating polypeptide 1b [Source:ZFIN;Acc:ZDB-GENE-041010-89]	52.5853	71.5306	91.0239	71.7133	11.0967	1.72905	1.86052	1.9639	1.86161	0.0679583
ENSDARG00000043142	10	37358810	37360188	KNOWN	1224	or108-3	odorant receptor, family D, subfamily 108, member 3 [Source:ZFIN;Acc:ZDB-GENE-070806-66]	53.1151	74.212	87.8098	71.7123	10.0932	1.73332	1.87629	1.94846	1.86161	0.0632171
ENSDARG00000019924	2	9852644	9865826	KNOWN	1614	cmpk	cytidylate kinase [Source:ZFIN;Acc:ZDB-GENE-040426-2113]	74.3678	75.1618	65.5467	71.6921	3.08122	1.87719	1.88174	1.82313	1.86149	0.0188242
ENSDARG00000034042	17	33914440	33922488	KNOWN	1657	dnal1	dynein, axonemal, light chain 1 [Source:ZFIN;Acc:ZDB-GENE-040801-178]	65.0952	66.6048	83.304	71.668	5.83432	1.82017	1.82998	1.92585	1.86134	0.0337107
ENSDARG00000040528	3	58555822	58558177	KNOWN	1959	lgals3bpb	lectin, galactoside-binding, soluble, 3 binding protein b [Source:ZFIN;Acc:ZDB-GENE-040426-2262]	60.0724	94.4005	60.4369	71.6366	11.3824	1.78584	1.97955	1.78843	1.86116	0.0641422
ENSDARG00000054172	21	36762307	36766175	KNOWN	1217	pgrmc1	progesterone receptor membrane component 1 [Source:ZFIN;Acc:ZDB-GENE-041114-91]	69.715	65.2883	79.728	71.5771	4.27109	1.84951	1.82144	1.90702	1.8608	0.0251894
ENSDARG00000007385	7	60624250	60632207	KNOWN	2226	cct7	chaperonin containing TCP1, subunit 7 (eta) [Source:ZFIN;Acc:ZDB-GENE-020419-7]	72.7733	77.8487	64.0557	71.5592	4.02772	1.8679	1.89679	1.81329	1.86069	0.0244852
ENSDARG00000095451	18	24773963	24780342	KNOWN	1038	si:ch211-196l7.4	si:ch211-196l7.4 [Source:ZFIN;Acc:ZDB-GENE-050419-122]	62.7751	69.0716	82.6031	71.4833	5.84948	1.80465	1.84554	1.92222	1.86024	0.03446
ENSDARG00000018319	1	6760433	6771718	KNOWN	2290	arglu1b	arginine and glutamate rich 1b [Source:ZFIN;Acc:ZDB-GENE-040426-736]	70.2107	60.085	84.1365	71.4774	6.97192	1.85255	1.78593	1.93012	1.8602	0.0416617
ENSDARG00000044332	6	37249689	37255835	KNOWN	2408	zranb2	zinc finger, RAN-binding domain containing 2 [Source:ZFIN;Acc:ZDB-GENE-040426-2743]	61.7298	65.9872	86.6088	71.4419	7.68237	1.79747	1.82599	1.94255	1.85999	0.0443752
ENSDARG00000013926	17	20483926	20496769	KNOWN	3053	slc16a9a	solute carrier family 16 (monocarboxylic acid transporters), member 9a [Source:ZFIN;Acc:ZDB-GENE-040426-1364]	62.7816	79.9661	71.532	71.4266	4.96102	1.8047	1.9083	1.86053	1.8599	0.0299392
ENSDARG00000003308	16	41325219	41395350	KNOWN	1475	emc2	ER membrane protein complex subunit 2 [Source:ZFIN;Acc:ZDB-GENE-040625-82]	67.7516	75.8401	70.5893	71.3937	2.36933	1.83728	1.88559	1.85485	1.8597	0.0141163
ENSDARG00000057904	3	15595146	15620149	KNOWN	1570	nme3	non-metastatic cells 3, protein expressed in [Source:ZFIN;Acc:ZDB-GENE-000210-34]	64.583	70.8192	78.7046	71.3689	4.08579	1.81679	1.85624	1.90148	1.85955	0.0244674
ENSDARG00000013655	23	17602062	17621529	KNOWN	2861	tpd52l2b	tumor protein D52-like 2b [Source:ZFIN;Acc:ZDB-GENE-030131-822]	67.5935	70.0779	76.2557	71.3091	2.57522	1.83628	1.85173	1.88793	1.85919	0.015305
ENSDARG00000046132	11	30667466	30671148	KNOWN	1148	dynlt3	dynein, light chain, Tctex-type 3 [Source:ZFIN;Acc:ZDB-GENE-040927-24]	69.4421	67.7801	76.6235	71.2819	2.71354	1.84783	1.83746	1.88999	1.85903	0.0160632
ENSDARG00000089885	12	18034667	18053920	KNOWN	2322	slc16a12b	solute carrier family 16 (monocarboxylic acid transporters), member 12b [Source:ZFIN;Acc:ZDB-GENE-050522-80]	60.614	62.2819	90.5784	71.1581	9.72208	1.78968	1.80128	1.96179	1.85829	0.0555389
ENSDARG00000087773	2	23916	32332	NOVEL	771	CABZ01092286.1	Uncharacterized protein [Source:UniProtKB/TrEMBL;Acc:F1QA85]	74.9196	60.0861	78.266	71.0906	5.58639	1.88035	1.78594	1.89909	1.85788	0.0350128
ENSDARG00000068678	18	27792684	27845985	KNOWN_BY_PROJECTION	1173	IQCG	IQ motif containing G [Source:HGNC Symbol;Acc:25251]	69.4726	70.0243	73.6692	71.0554	1.31661	1.84802	1.85141	1.87314	1.85767	0.00787037
ENSDARG00000042620	19	749004	754780	KNOWN	2216	zgc:162356	zgc:162356 [Source:ZFIN;Acc:ZDB-GENE-090507-1]	74.1745	68.3526	70.5397	71.0223	1.69786	1.87607	1.84106	1.85455	1.85747	0.0101943
ENSDARG00000041921	18	13920193	13923528	KNOWN	1166	hsbp1b	heat shock factor binding protein 1b [Source:ZFIN;Acc:ZDB-GENE-040426-1721]	62.2536	72.9309	77.8753	71.0199	4.60972	1.80109	1.86883	1.89694	1.85745	0.0284484
ENSDARG00000025375	9	29138150	29161591	KNOWN	2022	idh1	isocitrate dehydrogenase 1 (NADP+), soluble [Source:ZFIN;Acc:ZDB-GENE-031006-1]	74.4633	68.1985	70.308	70.99	1.84035	1.87774	1.8401	1.85314	1.85727	0.0110348
ENSDARG00000004141	15	14434829	14456019	KNOWN	768	zgc:92630	zgc:92630 [Source:ZFIN;Acc:ZDB-GENE-040718-449]	83.9024	59.7199	68.5181	70.7135	7.06668	1.92892	1.78333	1.8421	1.8556	0.0422874
ENSDARG00000016721	19	7898596	7914269	KNOWN	2872	sdha	succinate dehydrogenase complex, subunit A, flavoprotein (Fp) [Source:ZFIN;Acc:ZDB-GENE-040426-874]	64.4607	74.8364	72.559	70.6187	3.14841	1.81598	1.87988	1.86664	1.85503	0.019471
ENSDARG00000075984	19	12053154	12055011	KNOWN	372	CABZ01061914.1	heat shock factor binding protein 1-like [Source:RefSeq peptide;Acc:NP_001129657]	72.2403	61.7626	77.7146	70.5725	4.67982	1.86475	1.7977	1.89606	1.85475	0.0290106
ENSDARG00000052746	16	57020284	57047041	KNOWN	1657	grina	glutamate receptor, ionotropic, N-methyl D-aspartate-associated protein 1 (glutamate binding) [Source:ZFIN;Acc:ZDB-GENE-040426-1367]	67.1447	66.8659	77.6594	70.5567	3.55227	1.83343	1.83165	1.89575	1.85465	0.0210758
ENSDARG00000022303	2	1970655	1975857	KNOWN	1859	hig1	hypoxia induced gene 1 [Source:ZFIN;Acc:ZDB-GENE-030826-15]	65.8455	80.3462	64.7281	70.3066	5.03016	1.82507	1.91034	1.81775	1.85313	0.0297172
ENSDARG00000069361	15	21229119	21249295	KNOWN_BY_PROJECTION	2714	SPA17	sperm autoantigenic protein 17 [Source:HGNC Symbol;Acc:11210]	62.1853	71.9232	76.6113	70.2399	4.24863	1.80062	1.86287	1.88992	1.85272	0.0264401
ENSDARG00000077549	13	6974469	6990691	KNOWN_BY_PROJECTION	1411	AIFM2	apoptosis-inducing factor, mitochondrion-associated, 2 [Source:HGNC Symbol;Acc:21411]	62.746	72.7381	74.7922	70.0921	3.72062	1.80445	1.86769	1.87962	1.85182	0.0233243
ENSDARG00000076805	16	14006534	14016160	KNOWN_BY_PROJECTION	6406	LENG8	leukocyte receptor cluster (LRC) member 8 [Source:HGNC Symbol;Acc:15500]	59.5718	69.8496	80.5797	70.0004	6.06494	1.78227	1.85034	1.91158	1.85126	0.0373464
ENSDARG00000070037	6	34259457	34285239	KNOWN	1467	rgs8	regulator of G-protein signaling 8 [Source:ZFIN;Acc:ZDB-GENE-040718-264]	56.9386	73.9629	79.0514	69.9843	6.68619	1.76297	1.87485	1.90337	1.85116	0.042845
ENSDARG00000077991	14	274504	297058	KNOWN_BY_PROJECTION	1821	WDR1	WD repeat domain 1 [Source:HGNC Symbol;Acc:12754]	68.6791	74.0867	67.0353	69.9337	2.13003	1.8431	1.87556	1.83273	1.85085	0.0129002
ENSDARG00000061377	19	41142983	41146670	KNOWN	771	efcab1	EF-hand calcium binding domain 1 [Source:ZFIN;Acc:ZDB-GENE-040914-40]	68.1975	73.3305	68.1092	69.8791	1.7259	1.84009	1.87117	1.83954	1.85052	0.0104525
ENSDARG00000054572	15	30833199	30859752	NOVEL	1545	AL929092.1	Uncharacterized protein [Source:UniProtKB/TrEMBL;Acc:F1QLS5]	83.8342	57.0942	68.5628	69.8304	7.74515	1.92857	1.76413	1.84238	1.85022	0.0474877
ENSDARG00000056122	23	26350488	26364377	KNOWN	3517	gdi1	GDP dissociation inhibitor 1 [Source:ZFIN;Acc:ZDB-GENE-050522-504]	62.8787	79.1394	67.2459	69.7547	4.85878	1.80536	1.90385	1.83408	1.84976	0.0292432
ENSDARG00000088049	23	44996474	45021498	KNOWN_BY_PROJECTION	2535	WDR63	WD repeat domain 63 [Source:HGNC Symbol;Acc:30711]	54.6298	71.3522	83.1732	69.7184	8.28017	1.74531	1.85945	1.92517	1.84953	0.0525464
ENSDARG00000033789	1	56319931	56325525	KNOWN	697	ndufb7	NADH dehydrogenase (ubiquinone) 1 beta subcomplex, 7 [Source:ZFIN;Acc:ZDB-GENE-040426-1886]	70.841	71.8249	66.3876	69.6845	1.67272	1.85637	1.86228	1.82858	1.84932	0.0103895
ENSDARG00000057912	24	24772175	24776481	KNOWN	1994	eif1axb	eukaryotic translation initiation factor 1A, X-linked, b [Source:ZFIN;Acc:ZDB-GENE-030131-1319]	68.5556	70.9211	69.1494	69.542	0.710507	1.84233	1.85686	1.84602	1.84845	0.00435832
ENSDARG00000087693	14	26992519	26995224	KNOWN	518	ATOX1	ATX1 antioxidant protein 1 homolog (atox1), mRNA [Source:RefSeq mRNA;Acc:NM_001256633]	64.8204	70.8894	72.596	69.4353	2.35943	1.81836	1.85667	1.86685	1.84779	0.0147623
ENSDARG00000074431	18	49685744	49689783	NOVEL	924	ddb1	damage specific DNA binding protein 1 [Source:ZFIN;Acc:ZDB-GENE-040426-1272]	69.4015	70.9283	67.8741	69.4013	0.881662	1.84758	1.8569	1.83806	1.84758	0.00543981
ENSDARG00000026369	9	893698	901125	KNOWN	1912	dbi	diazepam binding inhibitor (GABA receptor modulator, acyl-CoA binding protein) [Source:ZFIN;Acc:ZDB-GENE-040426-1861]	66.7	72.273	69.0881	69.3537	1.61423	1.83059	1.86494	1.84564	1.84729	0.00994257
ENSDARG00000014159	19	34270843	34289769	KNOWN	3268	mtdha	metadherin a [Source:ZFIN;Acc:ZDB-GENE-030616-615]	68.4739	73.3856	66.1545	69.338	2.13169	1.84182	1.87149	1.82707	1.84719	0.0130602
ENSDARG00000068217	8	45912710	45926743	KNOWN	2798	stx2b	syntaxin 2b [Source:ZFIN;Acc:ZDB-GENE-091204-424]	71.2369	60.5577	75.9631	69.2526	4.5565	1.85876	1.78928	1.88628	1.84666	0.0288614
ENSDARG00000045141	12	21718602	21725551	KNOWN	1029	aqp8a.1	aquaporin 8a, tandem duplicate 1 [Source:ZFIN;Acc:ZDB-GENE-040912-106]	64.2426	79.6133	63.4804	69.1121	5.25522	1.81453	1.90641	1.80943	1.84579	0.0315103
ENSDARG00000021059	11	246451	255897	KNOWN	2029	alas1	aminolevulinate, delta-, synthetase 1 [Source:ZFIN;Acc:ZDB-GENE-001229-2]	63.3705	73.4154	70.3764	69.0541	2.97411	1.80869	1.87166	1.85355	1.84543	0.0187185
ENSDARG00000037267	23	26973869	26991915	KNOWN	2700	zgc:158263	zgc:158263 [Source:ZFIN;Acc:ZDB-GENE-070112-2262]	63.421	68.5035	75.2104	69.045	3.41407	1.80903	1.84201	1.88201	1.84538	0.0211021
ENSDARG00000009585	20	4754496	4779853	KNOWN	4237	papola	poly(A) polymerase alpha [Source:ZFIN;Acc:ZDB-GENE-030131-3507]	62.4463	68.1114	76.3497	68.9691	4.03643	1.80241	1.83955	1.88846	1.84491	0.0249186
ENSDARG00000004427	1	51548880	51551650	KNOWN	630	dpy30	dpy-30 homolog (C. elegans) [Source:ZFIN;Acc:ZDB-GENE-040718-136]	58.3358	62.9114	85.5731	68.9401	8.42073	1.77332	1.80558	1.93738	1.84473	0.0501835
ENSDARG00000015851	17	12962890	12973529	KNOWN	2737	pnn	pinin, desmosome associated protein [Source:ZFIN;Acc:ZDB-GENE-060519-3]	63.0384	64.1627	79.5652	68.9221	5.33144	1.80644	1.814	1.90615	1.84461	0.0320503
ENSDARG00000079610	19	530667	565004	KNOWN	7619	akap9	A kinase (PRKA) anchor protein (yotiao) 9 [Source:ZFIN;Acc:ZDB-GENE-030131-7276]	64.7136	67.6395	74.1733	68.8421	2.79621	1.81766	1.83657	1.87606	1.84412	0.0172061
ENSDARG00000062788	14	11625681	11629239	KNOWN	2509	irg1l	immunoresponsive gene 1, like [Source:ZFIN;Acc:ZDB-GENE-061103-301]	81.1372	83.3183	42.0668	68.8408	13.4018	1.91454	1.92592	1.63414	1.84411	0.0954195
ENSDARG00000075592	19	383673	389612	KNOWN	2999	tnfaip8l2a	tumor necrosis factor, alpha-induced protein 8, like 2a [Source:ZFIN;Acc:ZDB-GENE-060616-38]	68.1955	68.5172	69.7835	68.8321	0.484695	1.84008	1.84209	1.84993	1.84406	0.00300577
ENSDARG00000035622	5	17718234	17722743	KNOWN	2368	xbp1	X-box binding protein 1 [Source:ZFIN;Acc:ZDB-GENE-011210-2]	76.1351	67.3638	62.8902	68.7964	3.89	1.88725	1.83483	1.80543	1.84383	0.0239288
ENSDARG00000011553	8	26182436	26191652	KNOWN	2509	atp5f1	ATP synthase, H+ transporting, mitochondrial F0 complex, subunit b, isoform 1 [Source:ZFIN;Acc:ZDB-GENE-041010-33]	66.301	81.0649	58.6125	68.6595	6.58785	1.82802	1.91416	1.77534	1.84298	0.0404599
ENSDARG00000055186	2	32514748	32516958	KNOWN	1856	ccr9a	chemokine (C-C motif) receptor 9a [Source:ZFIN;Acc:ZDB-GENE-060130-125]	57.4395	56.6348	91.8255	68.6332	11.5984	1.76671	1.76068	1.96767	1.84282	0.0680128
ENSDARG00000096311	19	11225251	11229222	KNOWN	1814	si:dkey-211g8.8	si:dkey-211g8.8 [Source:ZFIN;Acc:ZDB-GENE-120215-226]	69.9046	83.6115	51.8181	68.4448	9.20695	1.85067	1.92743	1.72278	1.84164	0.059688
ENSDARG00000007863	19	20660184	20673107	KNOWN	2141	tra2a	transformer-2 alpha [Source:ZFIN;Acc:ZDB-GENE-040426-1391]	70.5728	63.6535	71.057	68.4278	2.39124	1.85475	1.81059	1.85768	1.84153	0.0152303
ENSDARG00000055720	4	19061427	19071096	KNOWN	2631	ccdc41	coiled-coil domain containing 41 [Source:ZFIN;Acc:ZDB-GENE-110321-1]	54.6063	72.142	78.486	68.4114	7.14137	1.74512	1.86417	1.90029	1.84143	0.0468761
ENSDARG00000043601	3	13606129	13608105	KNOWN	1232	elof1	elongation factor 1 homolog (S. cerevisiae) [Source:ZFIN;Acc:ZDB-GENE-040426-1385]	81.2108	60.6769	63.0726	68.3201	6.48235	1.91493	1.79012	1.80667	1.84086	0.0391365
ENSDARG00000014313	1	484779	489335	KNOWN	1542	atp5j	ATP synthase, H+ transporting, mitochondrial F0 complex, subunit F6 [Source:ZFIN;Acc:ZDB-GENE-040426-2534]	57.0994	68.1207	79.6712	68.2971	6.51652	1.76417	1.83961	1.90672	1.84072	0.0411732
ENSDARG00000090063	25	13991020	14046662	KNOWN	4599	fa2h	fatty acid 2-hydroxylase [Source:ZFIN;Acc:ZDB-GENE-031219-4]	75.8057	69.314	59.6942	68.2713	4.68013	1.88539	1.84704	1.78315	1.84055	0.0298215
ENSDARG00000016736	16	31538333	31581156	KNOWN	5566	bcan	brevican [Source:ZFIN;Acc:ZDB-GENE-030131-6045]	84.105	41.8228	78.8759	68.2679	13.3084	1.92996	1.63168	1.90242	1.84053	0.0951694
ENSDARG00000054823	17	27113089	27114986	KNOWN	1169	id3	inhibitor of DNA binding 3 [Source:ZFIN;Acc:ZDB-GENE-020515-1]	80.4593	57.1735	67.07	68.2342	6.74719	1.91094	1.76472	1.83296	1.84032	0.0422401
ENSDARG00000042660	22	15866541	15867983	KNOWN	983	fam32al	family with sequence similarity 32, member A, like [Source:ZFIN;Acc:ZDB-GENE-040704-44]	64.8304	67.9183	71.6271	68.1253	1.96474	1.81843	1.83833	1.8611	1.83964	0.0123274
ENSDARG00000017843	21	38403758	38412580	KNOWN	3167	srsf1b	serine/arginine-rich splicing factor 1b [Source:ZFIN;Acc:ZDB-GENE-040426-1467]	60.5077	65.6568	77.9773	68.0473	5.18273	1.78893	1.82384	1.8975	1.83915	0.0320004
ENSDARG00000052150	3	53638912	53714493	KNOWN	3453	pbx4	pre-B-cell leukemia transcription factor 4 [Source:ZFIN;Acc:ZDB-GENE-000201-18]	67.4693	61.2629	75.2362	67.9895	4.04212	1.8355	1.79423	1.88216	1.83878	0.0253997
ENSDARG00000041878	22	17723992	17730930	KNOWN	1930	rab11ba	RAB11B, member RAS oncogene family, a [Source:ZFIN;Acc:ZDB-GENE-040426-2860]	67.195	64.2081	72.153	67.852	2.31692	1.83375	1.8143	1.86423	1.83792	0.0145305
ENSDARG00000044267	6	8038093	8049184	KNOWN	1436	sumo1	SMT3 suppressor of mif two 3 homolog 1 (yeast) [Source:ZFIN;Acc:ZDB-GENE-040426-2186]	70.8255	66.7813	65.8116	67.8061	1.53542	1.85628	1.83111	1.82485	1.83763	0.00960406
ENSDARG00000086341	20	50009216	50016668	KNOWN	252	CABZ01013938.1	Uncharacterized protein [Source:UniProtKB/TrEMBL;Acc:E7F2U5]	59.8241	77.0367	66.2315	67.6974	5.0226	1.78408	1.8923	1.82757	1.83694	0.0314409
ENSDARG00000086881	11	31914386	31914898	KNOWN_BY_PROJECTION	513	IER2	immediate early response 2 [Source:HGNC Symbol;Acc:28871]	85.5426	63.0616	54.4296	67.6779	9.2734	1.93723	1.8066	1.74374	1.83682	0.0569861
ENSDARG00000096678	12	40090158	40091572	KNOWN	645	si:dkey-1f1.3	si:dkey-1f1.3 [Source:ZFIN;Acc:ZDB-GENE-130531-67]	66.8458	50.6479	85.5179	67.6705	10.0746	1.83152	1.71305	1.93711	1.83677	0.0647143
ENSDARG00000021257	3	29791956	29806044	KNOWN	3087	eif3d	eukaryotic translation initiation factor 3, subunit D [Source:ZFIN;Acc:ZDB-GENE-030131-8442]	72.5796	72.2173	57.7184	67.5051	4.89448	1.86676	1.86461	1.76877	1.83572	0.0323098
ENSDARG00000075575	Zv9_NA347	1507	3611	KNOWN	516	zgc:193711	zgc:193711 [Source:ZFIN;Acc:ZDB-GENE-081022-34]	67.7329	65.9652	68.8109	67.503	0.829466	1.83716	1.82585	1.84392	1.83571	0.00527239
ENSDARG00000075536	11	27309538	27335225	KNOWN	2999	cpne1	copine I [Source:ZFIN;Acc:ZDB-GENE-030131-3562]	65.8371	65.9587	70.5426	67.4462	1.54863	1.82502	1.82581	1.85456	1.83535	0.00972012
ENSDARG00000009534	2	10133495	10178043	KNOWN	2532	wls	wntless homolog (Drosophila) [Source:ZFIN;Acc:ZDB-GENE-040426-2161]	66.1186	67.8367	67.9	67.2851	0.583528	1.82684	1.83782	1.83822	1.83433	0.00372731
ENSDARG00000005001	12	48745086	48760401	KNOWN	869	grem2	gremlin 2, cysteine knot superfamily [Source:ZFIN;Acc:ZDB-GENE-030911-9]	60.1329	98.8857	42.8317	67.2834	16.5717	1.78627	1.9995	1.64179	1.83432	0.103897
ENSDARG00000007791	5	59122333	59147207	KNOWN	2883	ppp2r1a	protein phosphatase 2 (formerly 2A), regulatory subunit A (PR 65), alpha isoform [Source:ZFIN;Acc:ZDB-GENE-040426-2700]	63.5284	71.7994	66.4025	67.2434	2.42435	1.80975	1.86213	1.82868	1.83406	0.0153124
ENSDARG00000007989	7	25372125	25374879	KNOWN	654	nedd8	neural precursor cell expressed, developmentally down-regulated 8 [Source:ZFIN;Acc:ZDB-GENE-030616-588]	61.1847	69.7328	70.7945	67.2373	3.0418	1.79368	1.84962	1.85609	1.83402	0.0198124
ENSDARG00000009753	20	35457800	35462548	KNOWN	1329	sf3b14	splicing factor 3B [Source:ZFIN;Acc:ZDB-GENE-040625-36]	57.8514	70.2479	73.5559	67.2184	4.77987	1.76976	1.85277	1.87248	1.8339	0.0314754
ENSDARG00000036456	10	42533962	42567602	KNOWN	1491	anxa4	annexin A4 [Source:ZFIN;Acc:ZDB-GENE-030707-1]	66.6383	75.0165	59.6771	67.1107	4.4344	1.83019	1.88091	1.78303	1.83322	0.0282626
ENSDARG00000019188	10	3159004	3164911	KNOWN	1165	ube2l3a	ubiquitin-conjugating enzyme E2L 3a [Source:ZFIN;Acc:ZDB-GENE-030131-2977]	70.1905	63.857	66.5704	66.8726	1.83455	1.85242	1.81196	1.82976	1.83169	0.0117094
ENSDARG00000042391	18	7074673	7083233	KNOWN	2106	odf3b	outer dense fiber of sperm tails 3B [Source:ZFIN;Acc:ZDB-GENE-030131-7464]	77.1794	61.5405	61.8968	66.8722	5.15459	1.89309	1.79616	1.79863	1.83169	0.031907
ENSDARG00000070914	25	18813588	18817793	KNOWN	2970	dusp6	dual specificity phosphatase 6 [Source:ZFIN;Acc:ZDB-GENE-030613-1]	52.2116	73.3966	74.6577	66.7553	7.28097	1.72601	1.87155	1.87885	1.83094	0.049777
ENSDARG00000075800	7	35947318	35950665	KNOWN	522	calml4a	calmodulin-like 4a [Source:ZFIN;Acc:ZDB-GENE-081022-9]	66.3038	69.1581	64.7359	66.7326	1.29448	1.82804	1.84608	1.8178	1.8308	0.00826539
ENSDARG00000035329	5	38254980	38265857	KNOWN	1809	capns1a	calpain, small subunit 1 a [Source:ZFIN;Acc:ZDB-GENE-030113-3]	70.6855	63.4401	66.0623	66.7293	2.118	1.85543	1.80916	1.82648	1.83078	0.0134985
ENSDARG00000068076	Zv9_scaffold3511	27578	34396	KNOWN	1506	psmd7	proteasome (prosome, macropain) 26S subunit, non-ATPase, 7 (Mov34 homolog) [Source:ZFIN;Acc:ZDB-GENE-030131-5541]	62.6999	68.3987	68.7538	66.6175	1.96147	1.80414	1.84135	1.84357	1.83006	0.0127897
ENSDARG00000080147	23	36536371	36536493	NOVEL	123	5S_rRNA	5S ribosomal RNA [Source:RFAM;Acc:RF00001]	60.8631	66.9551	72.0281	66.6155	3.22754	1.79143	1.83222	1.86349	1.83005	0.020862
ENSDARG00000030340	2	3425900	3444870	KNOWN	3300	guk1a	guanylate kinase 1a [Source:ZFIN;Acc:ZDB-GENE-040625-130]	67.5728	75.5192	56.6319	66.5746	5.4751	1.83615	1.88377	1.76066	1.82978	0.0358404
ENSDARG00000044540	21	26385592	26390429	KNOWN	850	fkbp2	FK506 binding protein 2 [Source:ZFIN;Acc:ZDB-GENE-040912-126]	61.7202	65.6836	72.2826	66.5622	3.08058	1.79741	1.82402	1.865	1.8297	0.019659
ENSDARG00000034718	9	43493679	43557491	KNOWN	2441	tfpia	tissue factor pathway inhibitor a [Source:ZFIN;Acc:ZDB-GENE-030711-1]	68.771	62.8085	67.8581	66.4792	1.85419	1.84368	1.80488	1.83796	1.82917	0.0120922
ENSDARG00000028106	21	10200337	10206102	KNOWN	1610	glrx	glutaredoxin (thioltransferase) [Source:ZFIN;Acc:ZDB-GENE-041010-11]	66.8854	69.2479	63.2222	66.4518	1.75291	1.83178	1.84663	1.80769	1.82899	0.0113481
ENSDARG00000007264	15	454607	541027	KNOWN	1737	gbas	glioblastoma amplified sequence [Source:ZFIN;Acc:ZDB-GENE-991008-18]	60.8985	70.3708	67.9953	66.4216	2.84539	1.79168	1.85352	1.83882	1.8288	0.0186525
ENSDARG00000087466	12	146321	164385	KNOWN_BY_PROJECTION	3369	DNAH9	dynein, axonemal, heavy chain 9 [Source:HGNC Symbol;Acc:2953]	79.2013	66.4892	53.3919	66.3608	7.45081	1.90418	1.82923	1.73553	1.82841	0.0487845
ENSDARG00000044092	17	24441412	24442881	KNOWN	819	atpif1b	ATPase inhibitory factor 1b [Source:ZFIN;Acc:ZDB-GENE-050506-113]	59.6574	70.3535	68.9066	66.3058	3.35037	1.78288	1.85342	1.84452	1.82805	0.022177
ENSDARG00000036612	6	312002	314397	KNOWN	735	ift27	intraflagellar transport 27 homolog (Chlamydomonas) [Source:ZFIN;Acc:ZDB-GENE-041212-9]	62.357	65.4231	71.072	66.284	2.55235	1.80179	1.82232	1.85777	1.82791	0.0163479
ENSDARG00000079780	5	64862248	64881770	NOVEL	2625	FP085405.1	Uncharacterized protein [Source:UniProtKB/TrEMBL;Acc:E7F071]	63.118	73.1145	62.3232	66.1852	3.47224	1.80698	1.8699	1.80156	1.82727	0.0219332
ENSDARG00000063344	24	21535587	21543118	KNOWN	870	fam162a	family with sequence similarity 162, member A [Source:ZFIN;Acc:ZDB-GENE-030131-8307]	68.6006	65.9972	63.9529	66.1836	1.34491	1.84261	1.82606	1.8126	1.82726	0.00867978
ENSDARG00000090014	22	27058713	27091556	KNOWN_BY_PROJECTION	2597	CAPN2 (1 of 4)	calpain 2, (m/II) large subunit [Source:HGNC Symbol;Acc:1479]	51.1764	68.3658	78.9855	66.1759	8.10212	1.71747	1.84115	1.90301	1.82721	0.0545415
ENSDARG00000040965	15	28472125	28487360	KNOWN	1700	zgc:101731	zgc:101731 [Source:ZFIN;Acc:ZDB-GENE-040912-57]	54.624	62.5785	81.1082	66.1036	7.84586	1.74526	1.80331	1.91439	1.82675	0.0496154
ENSDARG00000005942	18	32452939	32469977	KNOWN	2790	v2rl1	vomeronasal 2 receptor, l1 [Source:ZFIN;Acc:ZDB-GENE-050419-65]	47.8956	78.8969	71.344	66.0455	9.33321	1.68927	1.90253	1.8594	1.82637	0.0651005
ENSDARG00000032389	4	9639346	9663586	KNOWN	1851	tspan12	tetraspanin 12 [Source:ZFIN;Acc:ZDB-GENE-040426-1285]	64.4469	68.8965	64.3411	65.8948	1.50114	1.81589	1.84446	1.81519	1.82539	0.00964132
ENSDARG00000005754	2	17349918	17599781	KNOWN	7713	ptprfb	protein tyrosine phosphatase, receptor type, f, b [Source:ZFIN;Acc:ZDB-GENE-060503-530]	67.0894	69.506	60.8584	65.8179	2.57603	1.83308	1.84823	1.7914	1.82489	0.0169903
ENSDARG00000069920	9	22269034	22271590	KNOWN	719	cox17	COX17 cytochrome c oxidase assembly homolog (S. cerevisiae) [Source:ZFIN;Acc:ZDB-GENE-040912-91]	56.4543	65.7757	74.7899	65.6733	5.29327	1.75932	1.82462	1.87961	1.82395	0.0347668
ENSDARG00000018605	15	31996281	32009175	KNOWN	1359	tekt1	tektin 1 [Source:ZFIN;Acc:ZDB-GENE-041114-99]	71.0465	64.208	61.4067	65.5537	2.86298	1.85761	1.8143	1.79523	1.82317	0.0184558
ENSDARG00000045928	25	6564833	6576723	KNOWN	1448	psma4	proteasome (prosome, macropain) subunit, alpha type, 4 [Source:ZFIN;Acc:ZDB-GENE-040426-1932]	63.7225	72.2341	60.3507	65.4358	3.53578	1.81106	1.86471	1.78782	1.8224	0.0227691
ENSDARG00000017775	9	2325892	2336221	KNOWN	1811	atp5g3a	ATP synthase, H+ transporting, mitochondrial Fo complex, subunit C3 (subunit 9), genome duplicate a [Source:ZFIN;Acc:ZDB-GENE-040426-857]	62.4052	67.7104	66.0651	65.3936	1.56785	1.80213	1.83702	1.8265	1.82213	0.0103349
ENSDARG00000070427	16	30982642	30988245	KNOWN	995	s100v1	S100 calcium binding protein V1 [Source:ZFIN;Acc:ZDB-GENE-080407-1]	71.1717	61.5764	63.3754	65.3745	2.94475	1.85837	1.79641	1.80872	1.822	0.0189369
ENSDARG00000069521	21	15517322	15523159	KNOWN	955	vps29	vacuolar protein sorting 29 (yeast) [Source:ZFIN;Acc:ZDB-GENE-030131-8764]	62.7113	63.0832	70.2375	65.344	2.4491	1.80422	1.80674	1.85271	1.8218	0.0157597
ENSDARG00000028899	1	55153167	55161637	KNOWN_BY_PROJECTION	2227	TEKT4	tektin 4 [Source:HGNC Symbol;Acc:31012]	63.9356	60.1462	71.8171	65.2996	3.43742	1.81248	1.78637	1.86223	1.82151	0.0222514
ENSDARG00000007921	18	2109407	2174751	KNOWN	1957	relt	RELT tumor necrosis factor receptor [Source:ZFIN;Acc:ZDB-GENE-040426-2361]	51.7136	70.928	73.1828	65.2748	6.81179	1.72192	1.8569	1.8703	1.82135	0.0473844
ENSDARG00000078418	19	4820056	4828644	KNOWN	993	meaf6	MYST/Esa1-associated factor 6 [Source:ZFIN;Acc:ZDB-GENE-040808-12]	59.4788	64.2277	71.9968	65.2344	3.64854	1.7816	1.81443	1.8633	1.82108	0.0237361
ENSDARG00000016238	23	4305032	4310787	KNOWN	1281	arl6ip5b	ADP-ribosylation factor-like 6 interacting protein 5b [Source:ZFIN;Acc:ZDB-GENE-040718-223]	67.6958	63.0848	64.5891	65.1232	1.35764	1.83693	1.80675	1.81683	1.82035	0.00886969
ENSDARG00000042080	20	54605391	54635746	KNOWN	3369	prpf39	PRP39 pre-mRNA processing factor 39 homolog (yeast) [Source:ZFIN;Acc:ZDB-GENE-030616-420]	62.985	60.2132	72.1173	65.1052	3.59621	1.80608	1.78685	1.86402	1.82024	0.0231938
ENSDARG00000039601	10	14571358	14574196	KNOWN	819	ier3ip1	immediate early response 3 interacting protein 1 [Source:ZFIN;Acc:ZDB-GENE-050506-106]	65.3545	60.1395	69.4592	64.9844	2.69672	1.82187	1.78632	1.84794	1.81944	0.017857
ENSDARG00000044990	3	2122499	2124969	KNOWN_BY_PROJECTION	528	CD9	CD9 molecule [Source:HGNC Symbol;Acc:1709]	62.8377	94.8962	37.1949	64.9763	16.6912	1.80508	1.9818	1.58201	1.81939	0.115669
ENSDARG00000006546	6	31044315	31056721	KNOWN	2449	ak4	adenylate kinase 4 [Source:ZFIN;Acc:ZDB-GENE-040426-2505]	67.5817	60.1475	67.0653	64.9315	2.39665	1.83621	1.78638	1.83293	1.81909	0.0160907
ENSDARG00000021242	3	15313013	15339124	KNOWN	3150	mvp	major vault protein [Source:ZFIN;Acc:ZDB-GENE-030826-33]	66.0561	69.3628	59.3199	64.9129	2.95492	1.82644	1.84734	1.78046	1.81897	0.0197542
ENSDARG00000044565	6	10652213	10664451	KNOWN	2235	ola1	Obg-like ATPase 1 [Source:ZFIN;Acc:ZDB-GENE-030131-5063]	67.717	71.7338	55.2378	64.8962	4.96646	1.83706	1.86174	1.75003	1.81886	0.0338811
ENSDARG00000029394	3	368680	403830	KNOWN	4069	ilf3b	interleukin enhancer binding factor 3b [Source:ZFIN;Acc:ZDB-GENE-030131-587]	62.4807	61.1228	71.0692	64.8909	3.11391	1.80264	1.79325	1.85775	1.81883	0.0201178
ENSDARG00000027590	2	22049350	22073010	KNOWN	2311	37500	septin 2 [Source:ZFIN;Acc:ZDB-GENE-030131-911]	66.8445	63.8328	63.9488	64.8754	0.985151	1.83151	1.81179	1.81257	1.81872	0.00644789
ENSDARG00000041051	9	31296498	31297700	KNOWN	1203	mid1ip1a	MID1 interacting protein 1a [Source:ZFIN;Acc:ZDB-GENE-990415-81]	85.3042	58.7347	50.5823	64.8737	10.4828	1.93603	1.77623	1.7125	1.81871	0.0664851
ENSDARG00000031907	11	14562158	14583552	KNOWN	4093	ptbp1b	polypyrimidine tract binding protein 1b [Source:ZFIN;Acc:ZDB-GENE-030131-9796]	65.0509	59.5275	69.9957	64.858	3.02344	1.81988	1.78195	1.85123	1.81861	0.0200291
ENSDARG00000042644	20	30963842	30973455	KNOWN	1216	sod2	superoxide dismutase 2, mitochondrial [Source:ZFIN;Acc:ZDB-GENE-030131-7742]	62.7538	69.3865	62.2333	64.7912	2.30257	1.80451	1.84749	1.80095	1.81817	0.0149566
ENSDARG00000008407	22	11550855	11603386	KNOWN	2891	tspan7b	tetraspanin 7b [Source:ZFIN;Acc:ZDB-GENE-040927-5]	48.8016	72.2892	72.917	64.6692	7.93591	1.69724	1.86504	1.86874	1.81736	0.0565598
ENSDARG00000044601	6	6147827	6175266	KNOWN	2852	rtn4a	reticulon 4a [Source:ZFIN;Acc:ZDB-GENE-030710-1]	63.4993	64.5693	65.648	64.5722	0.620271	1.80956	1.8167	1.82379	1.81672	0.00410842
ENSDARG00000029248	2	8433634	8447445	KNOWN	4892	fubp1	far upstream element (FUSE) binding protein 1 [Source:ZFIN;Acc:ZDB-GENE-040426-2159]	64.0215	64.6319	64.7871	64.4801	0.233657	1.81306	1.81711	1.81814	1.81611	0.00155206
ENSDARG00000024465	4	5515945	5518415	KNOWN	986	mrps18a	mitochondrial ribosomal protein S18A [Source:ZFIN;Acc:ZDB-GENE-041210-109]	60.7696	62.8552	69.6844	64.4364	2.69219	1.79077	1.8052	1.84932	1.81582	0.0176118
ENSDARG00000056740	24	34971180	35018379	KNOWN	2138	tmeff1b	transmembrane protein with EGF-like and two follistatin-like domains 1b [Source:ZFIN;Acc:ZDB-GENE-050706-143]	57.2046	68.9777	67.122	64.4348	3.65455	1.76496	1.84496	1.83329	1.81581	0.0249506
ENSDARG00000038306	9	19350551	19432783	KNOWN	4389	tsc22d1	TSC22 domain family, member 1 [Source:ZFIN;Acc:ZDB-GENE-030131-7785]	58.5275	63.0514	71.6339	64.4042	3.84349	1.77472	1.80653	1.86114	1.81561	0.0252356
ENSDARG00000059373	19	50561	53510	KNOWN	744	dnajc8	DnaJ (Hsp40) homolog, subfamily C, member 8 [Source:ZFIN;Acc:ZDB-GENE-030131-66]	60.2929	65.2714	67.4288	64.331	2.11295	1.78741	1.82133	1.83524	1.81512	0.0142039
ENSDARG00000035918	19	32255094	32287995	KNOWN	1890	bzw2	basic leucine zipper and W2 domains 2 [Source:ZFIN;Acc:ZDB-GENE-040426-746]	38.0781	80.0586	74.8338	64.3235	13.2091	1.59193	1.9088	1.87986	1.81507	0.101145
ENSDARG00000077850	13	36970501	36984207	KNOWN_BY_PROJECTION	2336	LGALS3	lectin, galactoside-binding, soluble, 3 [Source:HGNC Symbol;Acc:6563]	57.1029	65.4279	70.1862	64.239	3.8233	1.7642	1.82235	1.8524	1.81451	0.0258878
ENSDARG00000040251	16	31753228	31762840	KNOWN	1639	ctsk	cathepsin K [Source:ZFIN;Acc:ZDB-GENE-001205-4]	72.2785	66.8171	53.552	64.2158	5.56012	1.86498	1.83134	1.73681	1.81435	0.0383648
ENSDARG00000092726	21	9927366	9929890	KNOWN	970	si:dkey-184p9.7	si:dkey-184p9.7 [Source:ZFIN;Acc:ZDB-GENE-091204-97]	35.681	53.2161	103.409	64.102	20.2949	1.56444	1.73413	2.01874	1.81359	0.132535
ENSDARG00000031683	20	46803308	46805437	KNOWN	1699	fos	v-fos FBJ murine osteosarcoma viral oncogene homolog [Source:ZFIN;Acc:ZDB-GENE-031222-4]	81.9365	46.6304	63.6397	64.0689	10.1942	1.91875	1.67788	1.8105	1.81337	0.0696492
ENSDARG00000017105	18	39059004	39153445	KNOWN	3071	vasp	vasodilator-stimulated phosphoprotein [Source:ZFIN;Acc:ZDB-GENE-030131-7118]	68.9141	60.533	62.5876	64.0116	2.52202	1.84457	1.78911	1.80337	1.81299	0.0166262
ENSDARG00000077815	5	58802072	58803345	KNOWN	267	cdc26	cell division cycle 26 homolog [Source:ZFIN;Acc:ZDB-GENE-040822-18]	67.966	56.6653	67.3903	64.0072	3.67471	1.83864	1.76091	1.83499	1.81296	0.0253219
ENSDARG00000054879	12	27128337	27130993	KNOWN	1759	six3b	sine oculis homeobox homolog 3b [Source:ZFIN;Acc:ZDB-GENE-990415-128]	67.5071	66.0715	58.2801	63.9529	2.86652	1.83574	1.82654	1.77291	1.8126	0.0195901
ENSDARG00000074540	20	426581	431905	KNOWN	2386	gpr63	G protein-coupled receptor 63 [Source:ZFIN;Acc:ZDB-GENE-110411-183]	50.1201	65.0784	76.5209	63.9065	7.64375	1.70859	1.82006	1.88942	1.81229	0.05267
ENSDARG00000089307	10	8746745	8746979	KNOWN	138	pmaip1	phorbol-12-myristate-13-acetate-induced protein 1 [Source:ZFIN;Acc:ZDB-GENE-070119-3]	58.9554	57.9007	74.8326	63.8962	5.47665	1.77783	1.77012	1.87986	1.81222	0.0353639
ENSDARG00000086052	2	26662307	26675900	KNOWN	5387	si:ch211-106k21.5	si:ch211-106k21.5 [Source:ZFIN;Acc:ZDB-GENE-070912-7]	65.6983	63.215	62.7621	63.8918	0.912652	1.82411	1.80764	1.80456	1.81219	0.00607021
ENSDARG00000075714	5	59250279	59269711	KNOWN_BY_PROJECTION	1784	C5H11orf88	chromosome 11 open reading frame 88 [Source:HGNC Symbol;Acc:25061]	58.2844	55.5331	77.835	63.8841	7.0205	1.77294	1.7523	1.89672	1.81214	0.0450945
ENSDARG00000070161	11	41405002	41430774	KNOWN	1304	vamp3	vesicle-associated membrane protein 3 (cellubrevin) [Source:ZFIN;Acc:ZDB-GENE-040625-45]	69.4459	65.434	56.6663	63.8487	3.77334	1.84786	1.82239	1.76092	1.8119	0.025803
ENSDARG00000036482	12	16412072	16413832	KNOWN	1546	hexim1	hexamethylene bis-acetamide inducible 1 [Source:ZFIN;Acc:ZDB-GENE-030131-4637]	65.6143	67.8325	58.0065	63.8177	2.97535	1.82357	1.83779	1.7709	1.81169	0.0203456
ENSDARG00000089073	1	60320186	60331960	KNOWN	1896	akap8l	A kinase (PRKA) anchor protein 8-like [Source:ZFIN;Acc:ZDB-GENE-040426-2303]	67.1539	63.26	60.7814	63.7318	1.85464	1.83349	1.80794	1.79086	1.81112	0.0123877
ENSDARG00000055543	9	35997719	36041081	KNOWN	4300	appb	amyloid beta (A4) precursor protein b [Source:ZFIN;Acc:ZDB-GENE-020220-1]	65.2605	70.5783	55.2911	63.71	4.48063	1.82125	1.85478	1.75044	1.81097	0.0307554
ENSDARG00000093549	8	32283494	32291376	KNOWN	2665	sepp1a	selenoprotein P, plasma, 1a [Source:ZFIN;Acc:ZDB-GENE-030311-1]	77.7119	57.8486	55.3719	63.6442	7.07013	1.89604	1.76974	1.75106	1.81053	0.0455339
ENSDARG00000092610	9	35351603	35361179	KNOWN	2333	lamp1	lysosomal-associated membrane protein 1 [Source:ZFIN;Acc:ZDB-GENE-030131-9303]	61.9864	62.0253	66.8611	63.6243	1.61844	1.79925	1.79952	1.83162	1.8104	0.0107468
ENSDARG00000013628	20	32157440	32177943	KNOWN	3732	cd164	CD164 molecule, sialomucin [Source:ZFIN;Acc:ZDB-GENE-030131-1598]	62.5916	65.6258	62.5928	63.6034	1.0112	1.8034	1.82364	1.80341	1.81026	0.00674621
ENSDARG00000058328	22	10862661	10866197	KNOWN	884	lsm7	LSM7 homolog, U6 small nuclear RNA associated (S. cerevisiae) [Source:ZFIN;Acc:ZDB-GENE-030131-8284]	59.1459	61.5421	70.0765	63.5882	3.3171	1.77921	1.79617	1.85173	1.81015	0.0219003
ENSDARG00000045598	4	13972000	13980660	KNOWN	1592	si:dkey-180p18.9	si:dkey-180p18.9 [Source:ZFIN;Acc:ZDB-GENE-041210-132]	65.731	65.9268	59.0957	63.5845	2.24513	1.82433	1.8256	1.77884	1.81013	0.015378
ENSDARG00000001241	7	43876256	43887769	KNOWN	2177	puf60b	poly-U binding splicing factor b [Source:ZFIN;Acc:ZDB-GENE-040625-116]	64.2714	61.9185	64.4517	63.5472	0.81602	1.81472	1.79878	1.81592	1.80988	0.00552541
ENSDARG00000007836	5	46423373	46429502	KNOWN	2083	ctsla	cathepsin La [Source:ZFIN;Acc:ZDB-GENE-030131-106]	52.548	71.4498	66.6228	63.5402	5.67001	1.72874	1.86004	1.83009	1.80983	0.039726
ENSDARG00000037646	1	8963075	8990714	KNOWN	1913	rgs11	regulator of G-protein signaling 11 [Source:ZFIN;Acc:ZDB-GENE-080220-46]	43.1776	70.1618	76.7874	63.3756	10.2785	1.6452	1.85225	1.89091	1.80872	0.0762795
ENSDARG00000090156	6	10989640	11002396	KNOWN	1227	pttg1ipa	pituitary tumor-transforming 1 interacting protein a [Source:ZFIN;Acc:ZDB-GENE-030131-505]	66.5475	81.7298	41.713	63.3301	11.6633	1.82961	1.91766	1.63056	1.80841	0.0849186
ENSDARG00000042410	12	33726278	33753571	KNOWN	2047	rab40b	RAB40B, member RAS oncogene family [Source:ZFIN;Acc:ZDB-GENE-040718-257]	54.8715	63.9625	71.0975	63.3105	4.69537	1.74719	1.81266	1.85792	1.80828	0.032142
ENSDARG00000003526	11	37183786	37191782	KNOWN	1444	psma5	proteasome (prosome, macropain) subunit, alpha type,5 [Source:ZFIN;Acc:ZDB-GENE-040625-96]	58.4386	67.1504	64.2503	63.2798	2.56127	1.77407	1.83347	1.81458	1.80807	0.017522
ENSDARG00000063433	11	1147343	1202524	KNOWN	2736	atp2b2	ATPase, Ca++ transporting, plasma membrane 2 [Source:ZFIN;Acc:ZDB-GENE-061016-1]	56.9037	78.5722	54.2057	63.2272	7.71192	1.76271	1.90076	1.74198	1.80772	0.0498324
ENSDARG00000058302	14	9577245	9593057	KNOWN_BY_PROJECTION	3655	SH3BGRL	SH3 domain binding glutamic acid-rich protein like [Source:HGNC Symbol;Acc:10823]	74.8824	62.8452	51.3603	63.0293	6.79087	1.88014	1.80513	1.719	1.80638	0.0465537
ENSDARG00000039130	13	37014796	37023792	KNOWN	984	cdkn3	cyclin-dependent kinase inhibitor 3 [Source:ZFIN;Acc:ZDB-GENE-060427-2]	48.6635	50.5242	89.6728	62.9535	13.3705	1.69604	1.71201	1.95748	1.80586	0.0846101
ENSDARG00000003866	1	28743380	28769615	KNOWN	3232	tm9sf2	transmembrane 9 superfamily member 2 [Source:ZFIN;Acc:ZDB-GENE-030131-6302]	60.7619	63.2029	64.8164	62.927	1.17852	1.79072	1.80755	1.81833	1.80568	0.00803485
ENSDARG00000076815	13	19328842	19362475	KNOWN	4667	eif3s10	eukaryotic translation initiation factor 3, subunit 10 (theta) [Source:ZFIN;Acc:ZDB-GENE-030131-5726]	66.4689	68.369	53.8641	62.9007	4.55146	1.8291	1.84117	1.73929	1.80551	0.0321379
ENSDARG00000019001	20	4784120	4808391	KNOWN	2446	ak7a	adenylate kinase 7a [Source:ZFIN;Acc:ZDB-GENE-040724-122]	79.0919	43.481	66.0766	62.8832	10.4033	1.90359	1.64817	1.82657	1.80539	0.075643
ENSDARG00000042937	1	16359910	16416714	KNOWN	2915	si:ch211-197n1.2	si:ch211-197n1.2 [Source:ZFIN;Acc:ZDB-GENE-080225-6]	60.9315	58.3695	69.2633	62.8548	3.2885	1.79191	1.77356	1.84673	1.80519	0.0219781
ENSDARG00000040076	16	44753492	44759881	KNOWN	968	pycard	PYD and CARD domain containing [Source:ZFIN;Acc:ZDB-GENE-000511-2]	74.911	54.22	59.1927	62.7746	6.2357	1.8803	1.7421	1.77954	1.80465	0.0412692
ENSDARG00000011862	13	28899288	28904638	KNOWN	1844	inaa	internexin neuronal intermediate filament protein, alpha a [Source:ZFIN;Acc:ZDB-GENE-060531-65]	46.5629	64.7076	76.9312	62.7339	8.82194	1.67727	1.81762	1.89171	1.80437	0.0628814
ENSDARG00000055283	17	34973027	34975295	KNOWN	1854	id2a	inhibitor of DNA binding 2, dominant negative helix-loop-helix protein, a [Source:ZFIN;Acc:ZDB-GENE-020910-1]	72.4343	54.7822	60.8342	62.6836	5.17894	1.8659	1.7465	1.79123	1.80403	0.034828
ENSDARG00000018328	8	28408257	28477272	KNOWN	1085	rhoad	ras homolog gene family, member Ad [Source:ZFIN;Acc:ZDB-GENE-040718-144]	59.4298	61.2409	67.1686	62.6131	2.33699	1.78125	1.79408	1.83358	1.80355	0.0157483
ENSDARG00000056252	8	25894656	25927809	KNOWN	4618	sort1b	sortilin 1b [Source:ZFIN;Acc:ZDB-GENE-030131-7447]	57.4797	58.7379	71.5533	62.5903	4.4962	1.76701	1.77625	1.86066	1.80339	0.0297963
ENSDARG00000039436	5	38701556	38717941	KNOWN	2155	il13ra2	interleukin 13 receptor, alpha 2 [Source:ZFIN;Acc:ZDB-GENE-030521-10]	59.2131	61.2656	67.2543	62.5777	2.41222	1.77969	1.79425	1.83413	1.8033	0.0162722
ENSDARG00000068122	5	31391094	31419251	KNOWN_BY_PROJECTION	1157	C5H9orf171	chromosome 9 open reading frame 171 [Source:HGNC Symbol;Acc:33776]	62.2912	62.7403	62.6331	62.5549	0.135424	1.80134	1.80441	1.80368	1.80315	0.000926169
ENSDARG00000042319	20	26969349	26975855	KNOWN_BY_PROJECTION	3044	CDCA4	cell division cycle associated 4 [Source:HGNC Symbol;Acc:14625]	61.2113	51.7784	74.6539	62.5479	6.63731	1.79387	1.72246	1.87883	1.8031	0.045198
ENSDARG00000016623	19	25368510	25374892	KNOWN	3032	si:ch211-195b13.1	si:ch211-195b13.1 [Source:ZFIN;Acc:ZDB-GENE-030131-7626]	48.6602	63.3809	75.4696	62.5036	7.7516	1.69601	1.80876	1.88349	1.8028	0.0544903
ENSDARG00000003216	25	35059903	35074189	KNOWN	1639	anxa2a	annexin A2a [Source:ZFIN;Acc:ZDB-GENE-030131-4282]	82.4675	52.9837	52.0375	62.4963	9.98938	1.92152	1.73226	1.72458	1.80275	0.0644031
ENSDARG00000042725	8	29301377	29302892	KNOWN	1516	cebpb	CCAAT/enhancer binding protein (C/EBP), beta [Source:ZFIN;Acc:ZDB-GENE-020111-3]	76.7987	51.698	58.9554	62.484	7.45765	1.89097	1.72179	1.77783	1.80266	0.0497565
ENSDARG00000059323	11	3955376	3970091	KNOWN	2554	rpn1	ribophorin I [Source:ZFIN;Acc:ZDB-GENE-030131-4286]	62.0167	64.8297	60.5922	62.4795	1.24495	1.79946	1.81842	1.78953	1.80263	0.00847639
ENSDARG00000034817	1	15396153	15406860	KNOWN	1643	asah1b	N-acylsphingosine amidohydrolase (acid ceramidase) 1b [Source:ZFIN;Acc:ZDB-GENE-040426-1512]	55.1531	60.8519	71.3847	62.4632	4.75442	1.74937	1.79135	1.85965	1.80252	0.0321338
ENSDARG00000069432	7	27707513	27729338	KNOWN	2250	plscr3b	phospholipid scramblase 3b [Source:ZFIN;Acc:ZDB-GENE-040426-2517]	60.8343	58.7557	67.6513	62.4138	2.68662	1.79123	1.77638	1.83665	1.80218	0.0181289
ENSDARG00000013938	6	16395901	16411318	KNOWN	903	psmb3	proteasome (prosome, macropain) subunit, beta type, 3 [Source:ZFIN;Acc:ZDB-GENE-040426-2682]	56.5115	64.7194	65.8075	62.3462	2.93418	1.75975	1.81769	1.82483	1.80172	0.0206047
ENSDARG00000008052	19	30610950	30615328	KNOWN	450	nudc	nuclear distribution gene C homolog [Source:ZFIN;Acc:ZDB-GENE-040426-899]	61.228	65.8005	59.825	62.2845	1.80406	1.79399	1.82478	1.78408	1.8013	0.0122535
ENSDARG00000082399	25	2133275	2133368	NOVEL	94	CR354430.1		64.2461	48.9458	73.5322	62.2414	7.1679	1.81455	1.6985	1.87234	1.801	0.0511155
ENSDARG00000013838	23	15314866	15441274	KNOWN	5177	sulf2l	sulfatase 2, like [Source:ZFIN;Acc:ZDB-GENE-030131-775]	53.9342	65.3558	67.2312	62.1738	4.15519	1.73984	1.82188	1.83398	1.80054	0.0295699
ENSDARG00000095457	20	37855960	37856547	KNOWN	475	si:ch211-147d7.5	si:ch211-147d7.5 [Source:ZFIN;Acc:ZDB-GENE-041014-353]	64.7821	53.38	68.1963	62.1195	4.47953	1.81811	1.73544	1.84008	1.80016	0.0318569
ENSDARG00000059303	15	5678209	5693004	KNOWN	2441	hnrnpl2	heterogeneous nuclear ribonucleoprotein L2 [Source:ZFIN;Acc:ZDB-GENE-040426-2707]	58.4817	61.7804	66.0828	62.115	2.2006	1.77438	1.79782	1.82661	1.80013	0.0151031
ENSDARG00000059365	21	25491219	25508373	KNOWN_BY_PROJECTION	2973	NIPAL4	NIPA-like domain containing 4 [Source:HGNC Symbol;Acc:28018]	64.0935	56.8136	65.4026	62.1032	2.67169	1.81354	1.76203	1.82218	1.80005	0.0187772
ENSDARG00000031216	22	380330	388625	KNOWN	984	ssu72	SSU72 RNA polymerase II CTD phosphatase homolog (S. cerevisiae) [Source:ZFIN;Acc:ZDB-GENE-040426-1689]	58.027	64.8591	63.2058	62.0306	2.05793	1.77105	1.81862	1.80757	1.79955	0.0143727
ENSDARG00000091528	23	2689107	2709853	KNOWN_BY_PROJECTION	2557	GGT7	gamma-glutamyltransferase 7 [Source:HGNC Symbol;Acc:4259]	57.1337	65.1315	63.766	62.0104	2.47002	1.76443	1.82041	1.81135	1.79941	0.0173484
ENSDARG00000015427	19	31054097	31064046	KNOWN	2853	hdac1	histone deacetylase 1 [Source:ZFIN;Acc:ZDB-GENE-020419-32]	66.1838	66.129	53.6796	61.9975	4.15896	1.82726	1.82691	1.73783	1.79932	0.0297542
ENSDARG00000020454	18	43032246	43040330	KNOWN	1481	psmd8	proteasome (prosome, macropain) 26S subunit, non-ATPase, 8 [Source:ZFIN;Acc:ZDB-GENE-040625-136]	58.7334	66.0182	61.1913	61.981	2.13968	1.77622	1.82619	1.79373	1.79921	0.0146403
ENSDARG00000002506	7	44602709	44610814	KNOWN_BY_PROJECTION	1210	C7H16orf87	chromosome 16 open reading frame 87 [Source:HGNC Symbol;Acc:33754]	55.9995	56.3805	73.3774	61.9191	5.73019	1.75587	1.75876	1.87144	1.79878	0.0380503
ENSDARG00000010481	22	14261193	14270180	KNOWN	2050	bzw1a	basic leucine zipper and W2 domains 1a [Source:ZFIN;Acc:ZDB-GENE-030131-3951]	66.2363	62.5954	56.7907	61.8742	2.75045	1.8276	1.80343	1.76186	1.79847	0.0191992
ENSDARG00000008936	18	26732450	26742090	KNOWN	992	sec11a	SEC11 homolog A (S. cerevisiae) [Source:ZFIN;Acc:ZDB-GENE-040718-227]	59.9704	65.3393	60.3044	61.8713	1.73665	1.78512	1.82177	1.78749	1.79845	0.0118417
ENSDARG00000073936	3	32266608	32267905	NOVEL	528	BX511021.2	Ferritin [Source:UniProtKB/TrEMBL;Acc:E7FGI6]	62.558	31.1131	91.9224	61.8645	17.5576	1.80317	1.50668	1.96812	1.79841	0.134998
ENSDARG00000069855	16	34978820	34987353	KNOWN	4161	pnisr	PNN-interacting serine/arginine-rich protein [Source:ZFIN;Acc:ZDB-GENE-030131-362]	56.7345	61.9447	66.3865	61.6886	2.78922	1.76144	1.79896	1.82857	1.79719	0.0194256
ENSDARG00000052178	20	51439078	51457976	KNOWN	1345	eif2s1b	eukaryotic translation initiation factor 2, subunit 1 alpha b [Source:ZFIN;Acc:ZDB-GENE-030131-283]	68.4926	58.4744	58.0489	61.672	3.41254	1.84194	1.77433	1.77121	1.79707	0.0230735
ENSDARG00000075445	2	38076030	38095333	KNOWN	1308	psmb5	proteasome (prosome, macropain) subunit, beta type, 5 [Source:ZFIN;Acc:ZDB-GENE-990415-215]	59.2995	64.4841	60.9596	61.581	1.52859	1.78031	1.81614	1.79211	1.79644	0.0105401
ENSDARG00000091749	17	534687	557936	KNOWN	477	fsip1	fibrous sheath interacting protein 1 [Source:ZFIN;Acc:ZDB-GENE-050417-428]	78.0069	54.3051	52.4135	61.5752	8.23401	1.89767	1.74277	1.72765	1.7964	0.0543279
ENSDARG00000017023	17	18708134	18719112	KNOWN	2390	ak7b	adenylate kinase 7b [Source:ZFIN;Acc:ZDB-GENE-050309-170]	64.4806	57.3416	62.7761	61.5328	2.15256	1.81611	1.76598	1.80466	1.79611	0.015167
ENSDARG00000057414	3	15341405	15351593	KNOWN	1763	phb	prohibitin [Source:ZFIN;Acc:ZDB-GENE-030131-6577]	65.1847	62.3711	56.8799	61.4786	2.43859	1.82076	1.80189	1.76253	1.79573	0.0171532
ENSDARG00000090175	5	1200104	1200189	NOVEL	86	BX537263.11		110.227	0	74.1531	61.46	32.4465	2.04621	0	1.87595	1.7956	0.655538
ENSDARG00000046148	16	31944579	31959803	KNOWN	1338	tnfaip8l2b	tumor necrosis factor, alpha-induced protein 8, like 2b [Source:ZFIN;Acc:ZDB-GENE-040426-1359]	60.188	66.865	57.2968	61.4499	2.83323	1.78667	1.83165	1.76564	1.79553	0.0194667
ENSDARG00000057040	15	13101931	13136084	KNOWN	1718	tmprss13a	transmembrane protease, serine 13a [Source:ZFIN;Acc:ZDB-GENE-090309-3]	60.2313	67.2202	56.869	61.4401	3.04865	1.78697	1.83391	1.76245	1.79546	0.0209661
ENSDARG00000037261	1	24993612	25010525	KNOWN	1237	mtap	methylthioadenosine phosphorylase [Source:ZFIN;Acc:ZDB-GENE-040426-1505]	55.9231	58.8693	69.2701	61.3542	4.04834	1.75529	1.7772	1.84677	1.79487	0.0275771
ENSDARG00000010586	7	35950693	35960726	KNOWN	1539	tex9	testis expressed 9 [Source:ZFIN;Acc:ZDB-GENE-110623-3]	56.7406	58.2446	68.8747	61.2866	3.81879	1.76148	1.77265	1.84432	1.79439	0.0259526
ENSDARG00000003820	16	53625489	53636413	KNOWN	3182	nr1d2a	nuclear receptor subfamily 1, group D, member 2a [Source:ZFIN;Acc:ZDB-GENE-040504-1]	29.2157	64.8714	89.6647	61.2506	17.5438	1.48023	1.8187	1.95744	1.79414	0.141722
ENSDARG00000016156	12	47985031	48039202	KNOWN	1700	fam53b	family with sequence similarity 53, member B [Source:ZFIN;Acc:ZDB-GENE-040426-2495]	63.631	64.182	55.8899	61.2343	2.67691	1.81044	1.81413	1.75504	1.79403	0.0191126
ENSDARG00000017659	23	18731584	18739240	KNOWN	3429	sps2	selenophosphate synthetase 2 [Source:ZFIN;Acc:ZDB-GENE-030327-5]	65.1857	63.2354	55.2093	61.2101	3.05277	1.82076	1.80777	1.74981	1.79386	0.0218117
ENSDARG00000055715	22	27212857	27237777	KNOWN	2325	capn8	calpain 8 [Source:ZFIN;Acc:ZDB-GENE-050522-279]	66.9056	60.3281	56.3438	61.1925	3.07942	1.83191	1.78766	1.75849	1.79374	0.0213427
ENSDARG00000091049	Zv9_scaffold3538	69817	72291	NOVEL	1023	CABZ01002339.1	Uncharacterized protein [Source:UniProtKB/TrEMBL;Acc:H9GYY7]	74.2899	46.6242	62.6328	61.1823	8.01925	1.87674	1.67783	1.80368	1.79367	0.0580904
ENSDARG00000041617	14	6920781	6928051	KNOWN	971	nme5	non-metastatic cells 5, protein expressed in (nucleoside-diphosphate kinase) [Source:ZFIN;Acc:ZDB-GENE-040718-221]	62.271	61.2417	59.7866	61.0997	0.720686	1.8012	1.79408	1.78381	1.79309	0.0050494
ENSDARG00000075015	3	54113934	54123253	KNOWN	1147	soul5	heme-binding protein soul5 [Source:ZFIN;Acc:ZDB-GENE-110718-2]	79.0803	47.5943	55.8378	60.8375	9.42671	1.90353	1.68659	1.75464	1.79125	0.064058
ENSDARG00000058988	10	124453	126379	KNOWN_BY_PROJECTION	1005	KCNJ15	potassium inwardly-rectifying channel, subfamily J, member 15 [Source:HGNC Symbol;Acc:6261]	56.8586	68.6129	57.0271	60.8328	3.89032	1.76237	1.84269	1.76363	1.79122	0.0265659
ENSDARG00000021669	6	39996075	40002769	KNOWN	2582	sec61a1	Sec61 alpha 1 subunit (S. cerevisiae) [Source:ZFIN;Acc:ZDB-GENE-020418-2]	70.5741	63.2161	48.6535	60.8146	6.44085	1.85476	1.80764	1.69595	1.79109	0.04709
ENSDARG00000078973	23	13640540	13711146	KNOWN	3024	uckl1b	uridine-cytidine kinase 1-like 1b [Source:ZFIN;Acc:ZDB-GENE-090311-45]	55.1659	59.6948	67.5422	60.801	3.61528	1.74947	1.78315	1.83596	1.791	0.0251688
ENSDARG00000044636	11	45483492	45493291	KNOWN	999	tomm20b	translocase of outer mitochondrial membrane 20 homolog b (yeast) [Source:ZFIN;Acc:ZDB-GENE-040718-451]	55.722	67.4513	59.1817	60.785	3.47955	1.75375	1.83538	1.77946	1.79088	0.0240962
ENSDARG00000030957	17	22407487	22415611	KNOWN	1944	yipf4	Yip1 domain family, member 4 [Source:ZFIN;Acc:ZDB-GENE-040426-2253]	60.2321	62.017	60.0496	60.7662	0.627609	1.78698	1.79946	1.78568	1.79075	0.00439162
ENSDARG00000006266	22	12937862	12966255	KNOWN	4430	stat1a	signal transduction and activation of transcription 1a [Source:ZFIN;Acc:ZDB-GENE-980526-499]	60.4756	60.6348	61.1232	60.7446	0.194826	1.7887	1.78983	1.79325	1.7906	0.00136873
ENSDARG00000074889	8	18723517	18731005	KNOWN	1827	mutyh	mutY homolog (E. coli) [Source:ZFIN;Acc:ZDB-GENE-081104-193]	59.3533	49.5684	72.4075	60.4431	6.61555	1.7807	1.70388	1.86574	1.78847	0.0467454
ENSDARG00000033609	11	27542668	27549148	KNOWN	1493	map1lc3a	microtubule-associated protein 1 light chain 3 alpha [Source:ZFIN;Acc:ZDB-GENE-040426-2232]	60.625	63.4685	57.0619	60.3852	1.85331	1.78976	1.80935	1.76389	1.78806	0.0131637
ENSDARG00000060609	20	49424779	49487262	KNOWN_BY_PROJECTION	4490	CD109	CD109 molecule [Source:HGNC Symbol;Acc:21685]	54.4584	67.0906	59.4206	60.3232	3.67442	1.74397	1.83309	1.78119	1.78763	0.0258428
ENSDARG00000093768	13	4060128	4060740	KNOWN	613	prr18	proline rich 18 [Source:ZFIN;Acc:ZDB-GENE-081107-6]	43.3815	64.656	72.8448	60.2941	8.78051	1.6472	1.81727	1.86832	1.78742	0.066843
ENSDARG00000032103	18	37609786	37623551	KNOWN	2963	mapk6	mitogen-activated protein kinase 6 [Source:ZFIN;Acc:ZDB-GENE-050420-7]	62.775	68.0549	50.0344	60.2881	5.34861	1.80465	1.83919	1.70786	1.78738	0.0393058
ENSDARG00000086753	5	1540583	1544529	KNOWN_BY_PROJECTION	243	C5H9orf16	chromosome 9 open reading frame 16 [Source:HGNC Symbol;Acc:17823]	53.4721	58.8194	68.5717	60.2877	4.42026	1.73617	1.77684	1.84243	1.78737	0.0309541
ENSDARG00000054911	21	25782878	25786220	KNOWN	1108	tmsb	thymosin, beta [Source:ZFIN;Acc:ZDB-GENE-050307-5]	57.29	58.746	64.4871	60.1744	2.19694	1.76559	1.77631	1.81616	1.78657	0.0153822
ENSDARG00000042708	8	29198441	29202948	KNOWN	1803	tuba8l	tubulin, alpha 8 like [Source:ZFIN;Acc:ZDB-GENE-030131-9167]	72.1492	63.1712	44.9538	60.0914	8.00022	1.86421	1.80734	1.66232	1.78598	0.0601033
ENSDARG00000013056	20	27079130	27115750	KNOWN	2231	itpk1	inositol 1,3,4-triphosphate 5/6 kinase [Source:ZFIN;Acc:ZDB-GENE-040426-1953]	52.8213	55.791	71.6022	60.0715	5.82875	1.73095	1.75428	1.86095	1.78584	0.040015
ENSDARG00000087647	19	11822066	11835018	KNOWN	673	CU928061.2	Uncharacterized protein [Source:UniProtKB/TrEMBL;Acc:F1QUG1]	66.3903	63.4994	50.2519	60.0472	4.96824	1.8286	1.80956	1.70971	1.78567	0.0368676
ENSDARG00000094515	21	24613662	24614630	KNOWN	969	or132-2	odorant receptor, family H, subfamily 132, member 2 [Source:ZFIN;Acc:ZDB-GENE-070806-48]	51.2301	57.8405	71.0626	60.0444	5.83025	1.71792	1.76968	1.85771	1.78565	0.0408042
ENSDARG00000040126	1	59998110	60060115	NOVEL	1101	CABZ01043370.1	Uncharacterized protein [Source:UniProtKB/TrEMBL;Acc:E7F2J2]	51.351	66.5995	61.9948	59.9818	4.51547	1.71893	1.82994	1.7993	1.7852	0.0331031
ENSDARG00000014244	14	32725471	32732600	KNOWN	2794	rbmx	RNA binding motif protein, X-linked [Source:ZFIN;Acc:ZDB-GENE-030131-579]	54.7817	56.5663	68.5471	59.9651	4.32185	1.74649	1.76017	1.84228	1.78508	0.0299114
ENSDARG00000039642	14	53365584	53366820	KNOWN	246	atpv0e1	ATPase, H+ transporting, lysosomal 9kDa, V0 subunit e1 [Source:ZFIN;Acc:ZDB-GENE-041010-133]	71.8472	59.2746	48.6134	59.9118	6.71459	1.86241	1.78013	1.6956	1.7847	0.0481565
ENSDARG00000086461	21	44436896	44443674	KNOWN	1166	fundc2	fun14 domain containing 2 [Source:ZFIN;Acc:ZDB-GENE-041010-26]	50.198	63.1219	66.384	59.9013	4.94219	1.70925	1.80701	1.82856	1.78463	0.0367072
ENSDARG00000005944	6	53177553	53206835	KNOWN	3973	gnb1b	guanine nucleotide binding protein (G protein), beta polypeptide 1b [Source:ZFIN;Acc:ZDB-GENE-040426-2855]	56.4757	55.7785	67.436	59.8967	3.775	1.75948	1.75418	1.83528	1.78459	0.0261949
ENSDARG00000035679	19	36553505	36558586	KNOWN	877	si:rp71-45k5.4	si:rp71-45k5.4 [Source:ZFIN;Acc:ZDB-GENE-060503-941]	54.2135	62.8227	62.645	59.8937	2.84058	1.74205	1.80498	1.80376	1.78457	0.0207777
ENSDARG00000067694	5	56670876	56683246	KNOWN	1440	zgc:158260	zgc:158260 [Source:ZFIN;Acc:ZDB-GENE-061201-24]	72.7103	44.07	62.8764	59.8856	8.4019	1.86753	1.65389	1.80534	1.78451	0.0634419
ENSDARG00000058179	6	15651810	15657695	KNOWN	1953	cxcr7b	chemokine (C-X-C motif) receptor 7b [Source:ZFIN;Acc:ZDB-GENE-031116-61]	64.2716	62.0488	53.2914	59.8706	3.35159	1.81472	1.79968	1.73473	1.78441	0.0245439
ENSDARG00000070472	18	7006539	7016488	KNOWN	1741	arf5	ADP-ribosylation factor 5 [Source:ZFIN;Acc:ZDB-GENE-030910-5]	65.6607	59.7461	54.0854	59.8307	3.34178	1.82387	1.78352	1.74104	1.78412	0.0239146
ENSDARG00000052649	3	45403211	45411621	KNOWN	1488	ube2i2	ubiquitin-conjugating enzyme E2I2 [Source:ZFIN;Acc:ZDB-GENE-010607-1]	58.0205	59.6884	61.779	59.8293	1.08729	1.771	1.78311	1.79781	1.78411	0.0077521
ENSDARG00000027734	20	28895877	28910737	KNOWN	4709	srsf5b	serine/arginine-rich splicing factor 5b [Source:ZFIN;Acc:ZDB-GENE-040718-354]	59.0248	53.6824	66.7631	59.8234	3.79713	1.77833	1.73785	1.83099	1.78407	0.0269654
ENSDARG00000044220	7	69483345	69502614	KNOWN	2310	kars	lysyl-tRNA synthetase [Source:ZFIN;Acc:ZDB-GENE-021115-8]	59.235	64.4848	55.7479	59.8225	2.53917	1.77985	1.81614	1.75395	1.78406	0.0180363
ENSDARG00000089087	3	55950130	55955982	KNOWN	1456	ba1	ba1 globin [Source:ZFIN;Acc:ZDB-GENE-990415-18]	65.5528	69.1725	44.7411	59.8221	7.61256	1.82317	1.84617	1.66031	1.78406	0.0584979
ENSDARG00000035890	19	33870883	33875837	KNOWN	1775	fuca1	fucosidase, alpha-L- 1, tissue [Source:ZFIN;Acc:ZDB-GENE-030131-7434]	60.8343	60.8687	57.747	59.8167	1.03488	1.79123	1.79147	1.76899	1.78402	0.00745517
ENSDARG00000096655	20	14571915	14576206	KNOWN	1845	si:ch211-184m19.3	si:ch211-184m19.3 [Source:ZFIN;Acc:ZDB-GENE-121214-87]	66.9534	52.5322	59.6072	59.6976	4.16328	1.83221	1.72862	1.78252	1.78317	0.0299138
ENSDARG00000074849	12	11543983	11555534	KNOWN	2091	rac1	ras-related C3 botulinum toxin substrate 1 (rho family, small GTP binding protein Rac1) [Source:ZFIN;Acc:ZDB-GENE-030131-5415]	67.854	58.4504	52.7651	59.6898	4.39965	1.83793	1.77415	1.7305	1.78312	0.0311927
ENSDARG00000053832	10	40563412	40603868	KNOWN	2109	itm1	integral membrane protein 1 [Source:ZFIN;Acc:ZDB-GENE-021015-3]	59.9236	70.5964	48.4391	59.653	6.39767	1.78479	1.85489	1.69407	1.78285	0.0465517
ENSDARG00000053129	3	27949213	27982934	KNOWN	1556	carhsp1	calcium regulated heat stable protein 1 [Source:ZFIN;Acc:ZDB-GENE-040426-1479]	59.4989	56.8574	62.5254	59.6272	1.63746	1.78175	1.76236	1.80295	1.78267	0.0117207
ENSDARG00000068148	5	31155334	31170438	KNOWN	2028	arrdc1a	arrestin domain containing 1a [Source:ZFIN;Acc:ZDB-GENE-030925-15]	54.8395	53.3321	70.6545	59.6087	5.54003	1.74694	1.73506	1.85524	1.78253	0.0382359
ENSDARG00000058004	13	9797891	9800761	KNOWN	1609	six2a	sine oculis-related homeobox 2a [Source:ZFIN;Acc:ZDB-GENE-010412-1]	69.6984	59.2872	49.7944	59.5933	5.74784	1.84941	1.78023	1.70582	1.78242	0.0414612
ENSDARG00000077928	9	49206675	49218483	KNOWN	1826	ccdc173	coiled-coil domain containing 173 [Source:ZFIN;Acc:ZDB-GENE-081104-457]	65.4182	64.1369	49.2169	59.5907	5.20007	1.82229	1.81383	1.70085	1.78241	0.0391454
ENSDARG00000059057	22	37552675	37558255	KNOWN	869	atpv0e2	ATPase, H+ transporting V0 subunit e2 [Source:ZFIN;Acc:ZDB-GENE-050522-135]	47.1684	59.9323	71.444	59.5149	7.01087	1.68276	1.78485	1.86	1.78186	0.0513614
ENSDARG00000018283	18	30961901	30964342	KNOWN	1673	cyba	cytochrome b-245, alpha polypeptide [Source:ZFIN;Acc:ZDB-GENE-040426-1526]	67.8441	51.9414	58.6036	59.463	4.61077	1.83787	1.7238	1.77527	1.78149	0.0329815
ENSDARG00000010411	16	14481759	14507949	KNOWN	4267	epn1	epsin 1 [Source:ZFIN;Acc:ZDB-GENE-040426-2680]	60.2493	51.0497	67.0868	59.4619	4.64621	1.7871	1.71642	1.83306	1.78148	0.0339235
ENSDARG00000067566	5	71749763	71780926	KNOWN	1822	sftpbb	surfactant protein Bb [Source:ZFIN;Acc:ZDB-GENE-060526-155]	64.8325	62.75	50.6723	59.4182	4.41411	1.81844	1.80448	1.71326	1.78117	0.0329813
ENSDARG00000071670	22	5587616	5593107	KNOWN	1343	tma7	translational machinery associated 7 homolog (S. cerevisiae) [Source:ZFIN;Acc:ZDB-GENE-061027-176]	55.9949	62.0196	59.9938	59.3361	1.76999	1.75584	1.79948	1.78529	1.78058	0.0128518
ENSDARG00000003933	18	680253	729324	KNOWN	6928	pkma	pyruvate kinase, muscle, a [Source:ZFIN;Acc:ZDB-GENE-031201-4]	54.4524	64.595	58.858	59.3018	2.93631	1.74392	1.81687	1.77712	1.78033	0.0210872
ENSDARG00000017891	23	2435272	2457630	KNOWN	1929	tcp1	t-complex polypeptide 1 [Source:ZFIN;Acc:ZDB-GENE-990714-24]	62.0553	65.6246	50.1864	59.2888	4.66638	1.79972	1.82363	1.70915	1.78024	0.0348649
ENSDARG00000012244	9	44870945	44953369	KNOWN	2215	ube2e3	ubiquitin-conjugating enzyme E2E 3 (UBC4/5 homolog, yeast) [Source:ZFIN;Acc:ZDB-GENE-030131-408]	57.2559	62.9855	57.5816	59.2743	1.85795	1.76534	1.80608	1.76776	1.78013	0.0131955
ENSDARG00000051986	1	45269800	45278549	KNOWN	1575	ndufs8a	NADH dehydrogenase (ubiquinone) Fe-S protein 8a [Source:ZFIN;Acc:ZDB-GENE-040426-2153]	60.8718	60.0085	56.9036	59.2613	1.20489	1.79149	1.78539	1.76271	1.78004	0.00875758
ENSDARG00000036080	7	34317950	34357910	KNOWN	4595	cd81	CD81 antigen [Source:ZFIN;Acc:ZDB-GENE-000831-5]	60.2771	63.7056	53.4247	59.1358	3.0222	1.7873	1.81094	1.7358	1.77913	0.0221841
ENSDARG00000080010	14	45834134	45846283	KNOWN	1322	adh5	alcohol dehydrogenase 5 [Source:ZFIN;Acc:ZDB-GENE-011003-1]	73.0685	55.5751	48.716	59.1199	7.24995	1.86963	1.75263	1.6965	1.77902	0.051
ENSDARG00000028119	6	10981208	10984827	KNOWN	2618	sumo3a	SMT3 suppressor of mif two 3 homolog 3a [Source:ZFIN;Acc:ZDB-GENE-040426-2133]	64.4655	60.5233	52.0862	59.025	3.65129	1.81601	1.78904	1.72498	1.77833	0.0269956
ENSDARG00000040148	10	6269583	6271082	KNOWN	228	fam136a	family with sequence similarity 136, member A [Source:ZFIN;Acc:ZDB-GENE-040426-2729]	68.3233	61.93	46.7972	59.0168	6.38248	1.84088	1.79886	1.6794	1.77827	0.0483679
ENSDARG00000005318	9	39095646	39117456	KNOWN	2986	stam2	signal transducing adaptor molecule (SH3 domain and ITAM motif) 2 [Source:ZFIN;Acc:ZDB-GENE-041114-64]	51.0318	59.7107	66.2018	58.9814	4.39434	1.71627	1.78326	1.82738	1.77802	0.0323011
ENSDARG00000016485	2	7362320	7480705	KNOWN_BY_PROJECTION	2844	CCDC39	coiled-coil domain containing 39 [Source:HGNC Symbol;Acc:25244]	56.3782	56.9563	63.5132	58.9492	2.28807	1.75875	1.7631	1.80965	1.77778	0.0162901
ENSDARG00000053485	17	45239541	45273726	KNOWN	2227	aldh6a1	aldehyde dehydrogenase 6 family, member A1 [Source:ZFIN;Acc:ZDB-GENE-030131-9192]	59.7851	61.5257	54.9066	58.7391	1.98104	1.7838	1.79606	1.74746	1.77626	0.0145907
ENSDARG00000023852	11	6942543	6950954	KNOWN	832	lsm4	LSM4 homolog, U6 small nuclear RNA associated (S. cerevisiae) [Source:ZFIN;Acc:ZDB-GENE-040426-1652]	49.3902	60.8293	65.9343	58.7179	4.89115	1.70235	1.79119	1.82565	1.7761	0.0367307
ENSDARG00000053404	21	44036737	44049033	KNOWN	1947	zgc:56064	zgc:56064 [Source:ZFIN;Acc:ZDB-GENE-040426-877]	57.303	60.9807	57.851	58.7115	1.14555	1.76569	1.79226	1.76975	1.77606	0.00826176
ENSDARG00000055216	23	35742201	35745715	KNOWN	1682	tuba1c	tubulin, alpha 1c [Source:ZFIN;Acc:ZDB-GENE-061114-1]	55.8055	71.9345	48.2855	58.6752	6.97601	1.75439	1.86293	1.69272	1.77579	0.0497534
ENSDARG00000053444	14	33716097	33723349	KNOWN	1725	ube2a	ubiquitin-conjugating enzyme E2A (RAD6 homolog) [Source:ZFIN;Acc:ZDB-GENE-030616-72]	54.1149	56.5378	65.2961	58.6496	3.39608	1.74127	1.75995	1.82149	1.77561	0.0242336
ENSDARG00000056277	21	24653101	24654069	KNOWN	969	or132-5	odorant receptor, family H, subfamily 132, member 5 [Source:ZFIN;Acc:ZDB-GENE-070806-21]	50.1939	55.3101	70.355	58.6197	6.05067	1.70922	1.75059	1.85342	1.77539	0.0428708
ENSDARG00000062790	13	29044014	29125894	KNOWN_BY_PROJECTION	4778	TACC2	transforming, acidic coiled-coil containing protein 2 [Source:HGNC Symbol;Acc:11523]	50.6691	69.7902	55.3797	58.613	5.75167	1.71323	1.84997	1.75112	1.77534	0.0407607
ENSDARG00000039351	10	17807201	17810322	KNOWN	743	si:dkey-200l5.2	si:dkey-200l5.2 [Source:ZFIN;Acc:ZDB-GENE-091204-19]	54.2929	52.5087	68.8485	58.55	5.17494	1.74267	1.72842	1.84416	1.77488	0.0364363
ENSDARG00000020822	5	32341101	32343407	KNOWN	944	rabl5	RAB, member RAS oncogene family-like 5 [Source:ZFIN;Acc:ZDB-GENE-050417-439]	53.3063	59.8459	62.4264	58.5262	2.71417	1.73485	1.78423	1.80227	1.77471	0.0201512
ENSDARG00000093783	5	70658917	70661065	KNOWN_BY_PROJECTION	1158	C5H3orf30	chromosome 3 open reading frame 30 [Source:HGNC Symbol;Acc:26553]	74.0448	55.9604	45.4539	58.4864	8.34955	1.87532	1.75557	1.66702	1.77442	0.0603549
ENSDARG00000004954	3	30065546	30092476	KNOWN	4227	grna	granulin a [Source:ZFIN;Acc:ZDB-GENE-030131-8434]	65.2174	51.9525	57.959	58.3763	3.83491	1.82097	1.72389	1.77055	1.77361	0.0280331
ENSDARG00000027200	25	35899263	35909012	KNOWN	1079	gabarapl2	GABA(A) receptor-associated protein-like 2 [Source:ZFIN;Acc:ZDB-GENE-040718-336]	48.8811	61.5413	64.6951	58.3725	4.83223	1.69794	1.79617	1.81753	1.77359	0.0368248
ENSDARG00000020286	4	61887203	61893205	KNOWN	1342	zgc:123107	zgc:123107 [Source:ZFIN;Acc:ZDB-GENE-051113-192]	71.2534	59.9056	43.9431	58.3674	7.92122	1.85886	1.78466	1.65266	1.77355	0.0602977
ENSDARG00000004160	12	9576919	9636388	KNOWN	1845	reep3	receptor accessory protein 3 [Source:ZFIN;Acc:ZDB-GENE-040426-730]	60.9671	54.4709	59.6443	58.3608	1.98207	1.79216	1.74407	1.78279	1.7735	0.0147209
ENSDARG00000069991	6	20074688	20082606	KNOWN	1254	gadd45ab	growth arrest and DNA-damage-inducible, alpha, b [Source:ZFIN;Acc:ZDB-GENE-040704-60]	38.9039	64.19	71.8307	58.3082	9.94971	1.60102	1.81418	1.86231	1.77311	0.0802889
ENSDARG00000054833	3	30291699	30304361	KNOWN	2198	nucb1	nucleobindin 1 [Source:ZFIN;Acc:ZDB-GENE-060825-222]	53.097	67.8559	53.9339	58.2956	4.78625	1.73317	1.83794	1.73984	1.77302	0.0338662
ENSDARG00000009724	11	15586652	15658888	KNOWN	1955	rpn2	ribophorin II [Source:ZFIN;Acc:ZDB-GENE-030131-7928]	53.0731	68.234	53.5666	58.2912	4.97344	1.73298	1.84032	1.73693	1.77299	0.0351403
ENSDARG00000009336	5	36167263	36193400	KNOWN	2513	aif1l	allograft inflammatory factor 1-like [Source:ZFIN;Acc:ZDB-GENE-030131-9646]	56.9707	56.8881	60.9259	58.2616	1.33239	1.76321	1.76259	1.79187	1.77277	0.00965951
ENSDARG00000039346	4	4803655	4805868	KNOWN	658	ndufa5	NADH dehydrogenase (ubiquinone) 1 alpha subcomplex, 5 [Source:ZFIN;Acc:ZDB-GENE-050320-17]	49.0092	61.3522	64.3615	58.241	4.69691	1.69905	1.79485	1.81532	1.77262	0.0358361
ENSDARG00000044669	11	38778051	38795065	KNOWN	2610	hp1bp3	heterochromatin protein 1, binding protein 3 [Source:ZFIN;Acc:ZDB-GENE-060810-79]	57.3991	57.1722	60.0646	58.212	0.928618	1.76641	1.76472	1.78579	1.77241	0.00676045
ENSDARG00000094696	5	27723727	27727691	KNOWN	594	si:dkey-201c13.2	si:dkey-201c13.2 [Source:ZFIN;Acc:ZDB-GENE-060526-243]	34.5525	55.992	84.0638	58.2028	14.3354	1.55087	1.75581	1.92974	1.77234	0.109494
ENSDARG00000058370	24	22629623	22639025	KNOWN	1190	ropn1l	ropporin 1-like [Source:ZFIN;Acc:ZDB-GENE-040724-235]	53.8634	62.467	58.1764	58.1689	2.48363	1.73928	1.80255	1.77215	1.77209	0.0182676
ENSDARG00000043502	8	13868649	13881830	KNOWN	1411	ccdc124	coiled-coil domain containing 124 [Source:ZFIN;Acc:ZDB-GENE-040426-1483]	57.3985	58.8058	58.2689	58.1578	0.410035	1.7664	1.77674	1.77283	1.77201	0.00301448
ENSDARG00000011247	24	29857761	29889546	KNOWN	1907	rnpc3	RNA-binding region (RNP1, RRM) containing 3 [Source:ZFIN;Acc:ZDB-GENE-060312-35]	46.9681	53.0252	74.4544	58.1492	8.33799	1.68095	1.7326	1.87768	1.77195	0.0588884
ENSDARG00000035324	5	38499854	38512066	KNOWN	2388	hnrpl	heterogeneous nuclear ribonucleoprotein L [Source:ZFIN;Acc:ZDB-GENE-040426-710]	56.8055	58.3137	59.0842	58.0678	0.669195	1.76197	1.77316	1.77876	1.77135	0.0049356
ENSDARG00000059357	11	3289581	3299327	KNOWN	768	sarnp	SAP domain containing ribonucleoprotein [Source:ZFIN;Acc:ZDB-GENE-050522-161]	53.1023	64.1143	56.8573	58.0247	3.23203	1.73322	1.81368	1.76236	1.77103	0.0235192
ENSDARG00000092257	20	18632073	18635459	KNOWN	1331	si:dkeyp-93h6.3	si:dkeyp-93h6.3 [Source:ZFIN;Acc:ZDB-GENE-040724-197]	47.2921	48.1775	78.587	58.0188	10.2872	1.68388	1.69177	1.90084	1.77099	0.0710434
ENSDARG00000054362	3	31843235	31852690	KNOWN	2461	ccdc47	coiled-coil domain containing 47 [Source:ZFIN;Acc:ZDB-GENE-040912-15]	57.5564	59.1568	57.2369	57.9834	0.59392	1.76757	1.77928	1.7652	1.77073	0.00435383
ENSDARG00000068103	18	33517711	33539934	KNOWN	2467	ccdc19	coiled-coil domain containing 19 [Source:ZFIN;Acc:ZDB-GENE-070209-143]	62.067	60.4745	51.3829	57.9748	3.32786	1.7998	1.78869	1.71919	1.77067	0.0252243
ENSDARG00000006508	8	11382686	11472661	KNOWN	2743	pip5k1bb	phosphatidylinositol-4-phosphate 5-kinase, type I, beta b [Source:ZFIN;Acc:ZDB-GENE-040912-141]	59.1539	55.0731	59.6421	57.9564	1.4485	1.77926	1.74875	1.78277	1.77053	0.0108024
ENSDARG00000037846	23	496639	509600	KNOWN	2064	hm13	histocompatibility (minor) 13 [Source:ZFIN;Acc:ZDB-GENE-020802-3]	54.1119	56.8531	62.7577	57.9076	2.5509	1.74125	1.76233	1.80453	1.77017	0.0186056
ENSDARG00000016301	1	56764159	56770684	KNOWN	1624	zgc:65894	zgc:65894 [Source:ZFIN;Acc:ZDB-GENE-030131-7741]	41.5419	76.4485	55.2965	57.7623	10.1518	1.62882	1.88901	1.75048	1.7691	0.0751648
ENSDARG00000056915	10	22982732	22986660	KNOWN	980	si:ch211-237l4.6	si:ch211-237l4.6 [Source:ZFIN;Acc:ZDB-GENE-040724-42]	47.9581	54.7923	70.4189	57.7231	6.64742	1.68982	1.74657	1.85381	1.76881	0.0480816
ENSDARG00000002758	16	12544915	12566896	KNOWN	3847	dedd1	death effector domain-containing 1 [Source:ZFIN;Acc:ZDB-GENE-000616-2]	55.7654	45.4732	71.8122	57.6836	7.66366	1.75408	1.6672	1.8622	1.76852	0.0564033
ENSDARG00000019332	24	24579004	24585233	KNOWN	772	ndufb4	NADH dehydrogenase (ubiquinone) 1 beta subcomplex, 4 [Source:ZFIN;Acc:ZDB-GENE-040426-1973]	52.6359	59.0555	61.3237	57.6717	2.60163	1.72946	1.77855	1.79465	1.76843	0.0196079
ENSDARG00000086515	16	51609444	51627088	KNOWN	3114	rad21a	RAD21 homolog (S. pombe) a [Source:ZFIN;Acc:ZDB-GENE-030131-994]	55.6674	55.3712	61.763	57.6005	2.08298	1.75333	1.75106	1.7977	1.7679	0.0151836
ENSDARG00000025855	2	45004897	45007595	KNOWN	2125	camk2n1a	calcium/calmodulin-dependent protein kinase II inhibitor 1a [Source:ZFIN;Acc:ZDB-GENE-050522-319]	46.2632	58.9744	67.3713	57.5363	6.13565	1.67452	1.77797	1.83487	1.76743	0.0469344
ENSDARG00000021318	12	23931143	23959782	KNOWN	1899	capg	capping protein (actin filament), gelsolin-like [Source:ZFIN;Acc:ZDB-GENE-030131-8541]	66.2236	53.0511	53.2035	57.4927	4.36565	1.82752	1.7328	1.73403	1.7671	0.0313706
ENSDARG00000018914	8	52006517	52027085	KNOWN	3605	hnrnpk	heterogeneous nuclear ribonucleoprotein K [Source:ZFIN;Acc:ZDB-GENE-040426-1926]	56.2608	53.4188	62.7436	57.4744	2.75937	1.75786	1.73575	1.80444	1.76697	0.0202434
ENSDARG00000005713	16	57829773	57846922	KNOWN	1394	ethe1	ethylmalonic encephalopathy 1 [Source:ZFIN;Acc:ZDB-GENE-040426-2503]	48.0465	60.6921	63.6428	57.4604	4.78344	1.69061	1.79023	1.81052	1.76686	0.0370549
ENSDARG00000068923	10	33568497	33594732	KNOWN	2960	umodl1	uromodulin-like 1 [Source:ZFIN;Acc:ZDB-GENE-091204-140]	52.0936	70.7648	49.4318	57.4301	6.7115	1.72504	1.85591	1.7027	1.76664	0.0477831
ENSDARG00000022512	6	55256503	55260740	KNOWN	1213	zgc:109913	zgc:109913 [Source:ZFIN;Acc:ZDB-GENE-050522-72]	46.2323	61.2587	64.7502	57.4137	5.68086	1.67424	1.7942	1.8179	1.76651	0.0444659
ENSDARG00000005980	21	13328565	13485520	KNOWN	3660	sfswap	splicing factor, suppressor of white-apricot homolog (Drosophila) [Source:ZFIN;Acc:ZDB-GENE-040426-931]	55.9116	49.9955	66.211	57.3727	4.73768	1.7552	1.70753	1.82744	1.76621	0.0348561
ENSDARG00000034427	3	15497638	15506828	KNOWN	2146	hn1l	hematological and neurological expressed 1-like [Source:ZFIN;Acc:ZDB-GENE-030131-599]	62.9774	55.8905	53.1319	57.3332	2.93229	1.80603	1.75504	1.73345	1.76592	0.0215157
ENSDARG00000031020	23	36662593	36691218	KNOWN	2438	pip5k2	phosphatidylinositol-4-phosphate 5-kinase, type II [Source:ZFIN;Acc:ZDB-GENE-030828-9]	56.0645	59.1647	56.7193	57.3162	0.943405	1.75637	1.77934	1.76132	1.76579	0.00698091
ENSDARG00000037677	14	5513975	5552666	KNOWN	1553	fgf24	fibroblast growth factor 24 [Source:ZFIN;Acc:ZDB-GENE-030708-1]	56.771	59.7627	55.396	57.3099	1.28902	1.76171	1.78364	1.75125	1.76574	0.00954299
ENSDARG00000067606	5	64980990	64992633	KNOWN	1775	rsph4a	radial spoke head 4 homolog A (Chlamydomonas) [Source:ZFIN;Acc:ZDB-GENE-030131-7437]	58.3304	61.6	51.5736	57.168	2.95215	1.77328	1.79657	1.72077	1.76468	0.0224185
ENSDARG00000036942	19	6894	335446	KNOWN	1813	gpd1c	glycerol-3-phosphate dehydrogenase 1c [Source:ZFIN;Acc:ZDB-GENE-040426-2576]	59.5266	54.8039	57.051	57.1272	1.36387	1.78195	1.74666	1.76381	1.76438	0.0101864
ENSDARG00000015088	9	33674334	33682033	KNOWN	2295	dnajb11	DnaJ (Hsp40) homolog, subfamily B, member 11 [Source:ZFIN;Acc:ZDB-GENE-031113-9]	52.2361	61.6697	57.3731	57.093	2.72685	1.72621	1.79706	1.76621	1.76412	0.0205099
ENSDARG00000042544	17	30953541	30959490	KNOWN	1793	degs2	degenerative spermatocyte homolog 2, lipid desaturase (Drosophila) [Source:ZFIN;Acc:ZDB-GENE-080228-1]	58.7577	53.7501	58.6818	57.0632	1.65669	1.77639	1.73838	1.77584	1.7639	0.0125787
ENSDARG00000037968	3	32835397	32848256	KNOWN	2826	fus	fusion (involved in t(12;16) in malignant liposarcoma) [Source:ZFIN;Acc:ZDB-GENE-040426-1010]	54.3966	52.4043	64.2817	57.0275	3.67241	1.74348	1.72758	1.81479	1.76363	0.0268168
ENSDARG00000037655	14	13711343	13783237	KNOWN	2988	pls3	plastin 3 (T isoform) [Source:ZFIN;Acc:ZDB-GENE-040718-10]	60.4263	59.2218	51.4012	57.0164	2.82906	1.78835	1.77975	1.71934	1.76355	0.0217133
ENSDARG00000056831	13	11799791	11842829	KNOWN	1174	gng2	guanine nucleotide binding protein (G protein), gamma 2 [Source:ZFIN;Acc:ZDB-GENE-050417-59]	51.3526	54.6449	64.9036	56.967	4.08052	1.71894	1.74543	1.81891	1.76318	0.0299032
ENSDARG00000016368	13	45476684	45508547	KNOWN	1126	zbtb8os	zinc finger and BTB domain containing 8 opposite strand [Source:ZFIN;Acc:ZDB-GENE-050417-176]	52.3615	52.6705	65.8069	56.9463	4.43119	1.72723	1.72974	1.82482	1.76303	0.0321213
ENSDARG00000010721	14	34272767	34303017	KNOWN	3517	38961	septin 6 [Source:ZFIN;Acc:ZDB-GENE-030131-1414]	56.1445	56.1292	58.3863	56.8867	0.749835	1.75697	1.75686	1.77369	1.76258	0.00559013
ENSDARG00000082187	10	28880675	28880822	KNOWN	148	mir21-1	microRNA 21-1 [Source:ZFIN;Acc:ZDB-GENE-050103-8]	43.9975	51.3573	75.2435	56.8661	9.43113	1.65319	1.71898	1.8822	1.76242	0.0680762
ENSDARG00000012458	1	7770280	7778768	KNOWN	2146	zgc:77849	zgc:77849 [Source:ZFIN;Acc:ZDB-GENE-030131-1107]	56.9019	60.9244	52.7548	56.8604	2.35844	1.76269	1.79186	1.73042	1.76238	0.017745
ENSDARG00000096651	1	59891993	59896642	KNOWN_BY_PROJECTION	2076	GPR108 (1 of 2)	G protein-coupled receptor 108 [Source:HGNC Symbol;Acc:17829]	54.4179	51.6543	64.4032	56.8251	3.87211	1.74365	1.72143	1.8156	1.76212	0.0284188
ENSDARG00000002912	11	25733715	25748096	KNOWN	2431	adipor1a	adiponectin receptor 1a [Source:ZFIN;Acc:ZDB-GENE-040718-169]	49.739	55.1761	65.5366	56.8172	4.63361	1.70534	1.74955	1.82306	1.76206	0.0343315
ENSDARG00000006019	23	20401928	20414807	KNOWN	3022	tkt	transketolase [Source:ZFIN;Acc:ZDB-GENE-030909-13]	57.924	57.2382	55.1977	56.7866	0.818754	1.77029	1.76521	1.74972	1.76183	0.00618706
ENSDARG00000053248	1	31318376	31321689	KNOWN	1972	inab	internexin neuronal intermediate filament protein, alpha b [Source:ZFIN;Acc:ZDB-GENE-990415-83]	52.5482	67.7555	49.9892	56.7643	5.54504	1.72874	1.83731	1.70748	1.76166	0.0402036
ENSDARG00000012066	4	15436583	15474921	KNOWN	2746	dcn	decorin [Source:ZFIN;Acc:ZDB-GENE-010102-1]	56.39	65.5806	48.2998	56.7568	4.99191	1.75884	1.82335	1.69285	1.7616	0.0376737
ENSDARG00000057167	18	16375032	16385374	KNOWN	4223	eif4g2b	eukaryotic translation initiation factor 4, gamma 2b [Source:ZFIN;Acc:ZDB-GENE-030131-6550]	64.37	58.1459	47.453	56.6563	4.94001	1.81538	1.77192	1.68532	1.76085	0.0382272
ENSDARG00000093443	2	32328753	32329517	KNOWN	513	si:dkeyp-73d8.5	si:dkeyp-73d8.5 [Source:ZFIN;Acc:ZDB-GENE-070912-682]	64.0706	43.6905	62.1289	56.63	6.494	1.81338	1.65021	1.80023	1.76065	0.0523352
ENSDARG00000056330	18	29872428	29875206	KNOWN	1299	zgc:153067	zgc:153067 [Source:ZFIN;Acc:ZDB-GENE-060929-1166]	59.3125	57.3585	53.0731	56.5814	1.84259	1.78041	1.7661	1.73298	1.76028	0.0140454
ENSDARG00000028386	7	17871519	17878421	KNOWN	2631	htatip2	HIV-1 Tat interactive protein 2 [Source:ZFIN;Acc:ZDB-GENE-001219-1]	49.7238	39.4643	80.5502	56.5794	12.3459	1.70521	1.60707	1.91143	1.76027	0.0896866
ENSDARG00000037455	1	19337371	19375082	KNOWN_BY_PROJECTION	5298	UGT8	UDP glycosyltransferase 8 [Source:HGNC Symbol;Acc:12555]	56.0803	60.6209	52.9651	56.5554	2.22277	1.75649	1.78973	1.73211	1.76009	0.0166976
ENSDARG00000013613	2	9610654	9631137	KNOWN	2160	anxa13l	annexin A13, like [Source:ZFIN;Acc:ZDB-GENE-050522-310]	46.2245	55.5883	67.8352	56.5493	6.25693	1.67417	1.75273	1.83781	1.76004	0.0472521
ENSDARG00000027196	3	32827104	32832213	KNOWN	918	BX571714.1	Uncharacterized protein [Source:UniProtKB/TrEMBL;Acc:E7FGN9]	45.5836	60.4882	63.4475	56.5064	5.52784	1.66823	1.78879	1.80921	1.75972	0.0439853
ENSDARG00000044549	6	11280082	11307376	KNOWN_BY_PROJECTION	1438	C6H21orf58	chromosome 21 open reading frame 58 [Source:HGNC Symbol;Acc:1300]	55.1502	53.2585	61.0469	56.4852	2.34532	1.74935	1.73447	1.79272	1.75956	0.0174734
ENSDARG00000070266	1	19416494	19487600	KNOWN	2719	spock3	sparc/osteonectin, cwcv and kazal-like domains proteoglycan (testican) 3 [Source:ZFIN;Acc:ZDB-GENE-090311-24]	45.3612	61.6223	62.4686	56.484	5.56678	1.66615	1.79673	1.80256	1.75955	0.0445282
ENSDARG00000036570	Zv9_NA880	20080	23231	KNOWN	433	snrpf	small nuclear ribonucleoprotein polypeptide F [Source:ZFIN;Acc:ZDB-GENE-040930-9]	53.2653	56.0595	60.115	56.4799	1.9885	1.73452	1.75633	1.78615	1.75952	0.0149629
ENSDARG00000008370	3	36172321	36209462	KNOWN	3578	csnk1da	casein kinase 1, delta a [Source:ZFIN;Acc:ZDB-GENE-030131-825]	60.5398	59.1146	49.7748	56.4764	3.37595	1.78916	1.77898	1.70565	1.75949	0.0263043
ENSDARG00000074749	9	41758656	41838911	KNOWN	6201	abca12	ATP-binding cassette, sub-family A (ABC1), member 12 [Source:ZFIN;Acc:ZDB-GENE-030131-9790]	60.2316	50.7046	58.146	56.3607	2.89142	1.78698	1.71353	1.77193	1.75861	0.022399
ENSDARG00000030094	17	21932806	21936556	KNOWN	886	mal	mal, T-cell differentiation protein [Source:ZFIN;Acc:ZDB-GENE-050417-175]	58.2791	59.6451	50.8638	56.2627	2.72809	1.7729	1.7828	1.71486	1.75787	0.0211882
ENSDARG00000069090	7	36541049	36549613	KNOWN	2145	atp6v0d1	ATPase, H+ transporting, V0 subunit D isoform 1 [Source:ZFIN;Acc:ZDB-GENE-030131-1531]	51.4215	57.974	59.3329	56.2428	2.44237	1.71951	1.77066	1.78055	1.75772	0.0189163
ENSDARG00000092981	4	58097900	58103344	KNOWN	1629	si:ch211-238e22.1	si:ch211-238e22.1 [Source:ZFIN;Acc:ZDB-GENE-041210-345]	49.2912	49.7586	69.6745	56.2414	6.71791	1.70149	1.70551	1.84926	1.75771	0.0486013
ENSDARG00000016235	16	34217159	34225222	KNOWN	1222	rbp1a	retinol binding protein 1a, cellular [Source:ZFIN;Acc:ZDB-GENE-020320-1]	50.0725	58.1165	60.4912	56.2268	3.15255	1.70819	1.77171	1.78881	1.7576	0.0245267
ENSDARG00000042874	25	24248137	24249419	KNOWN	912	phlda2	pleckstrin homology-like domain, family A, member 2 [Source:ZFIN;Acc:ZDB-GENE-050522-73]	70.3309	49.4206	48.9175	56.223	7.05544	1.85328	1.70261	1.69825	1.75757	0.0509646
ENSDARG00000014420	3	46839385	46855969	KNOWN	3402	elavl3	ELAV (embryonic lethal, abnormal vision, Drosophila)-like 3 (Hu antigen C) [Source:ZFIN;Acc:ZDB-GENE-980526-76]	48.3506	75.1713	45.142	56.2213	9.52015	1.69329	1.88179	1.6641	1.75756	0.0682215
ENSDARG00000026821	15	31895812	31907787	KNOWN	1932	tmem106ba	transmembrane protein 106Ba [Source:ZFIN;Acc:ZDB-GENE-040426-1336]	54.0641	55.676	58.9106	56.2169	1.42496	1.74087	1.7534	1.7775	1.75752	0.0107501
ENSDARG00000040184	20	2760603	2774552	KNOWN	5150	syncrip	synaptotagmin binding, cytoplasmic RNA interacting protein [Source:ZFIN;Acc:ZDB-GENE-030131-4862]	56.8089	56.2522	55.5657	56.2089	0.359521	1.76199	1.75779	1.75255	1.75746	0.00273092
ENSDARG00000045147	12	20416939	20436502	KNOWN_BY_PROJECTION	3794	TMEM184B (3 of 3)	transmembrane protein 184B [Source:HGNC Symbol;Acc:1310]	50.6055	56.3573	61.5952	56.186	3.17363	1.7127	1.75859	1.79654	1.75729	0.0242403
ENSDARG00000024844	20	28858670	28868512	KNOWN	3237	max	myc-associated factor X [Source:ZFIN;Acc:ZDB-GENE-990415-152]	54.3412	53.0934	61.0176	56.1507	2.45993	1.74305	1.73314	1.79251	1.75702	0.0183633
ENSDARG00000015865	6	19509769	19522065	KNOWN	3213	trim25	tripartite motif-containing 25 [Source:ZFIN;Acc:ZDB-GENE-040426-797]	54.7058	53.1533	60.4319	56.097	2.21328	1.7459	1.73363	1.78839	1.75661	0.0165931
ENSDARG00000008680	19	49796246	49809511	KNOWN	3794	kpnb1	karyopherin (importin) beta 1 [Source:ZFIN;Acc:ZDB-GENE-030131-2579]	55.8088	55.4259	57.037	56.0906	0.485951	1.75442	1.75148	1.76371	1.75656	0.00368481
ENSDARG00000075393	13	30278773	30357267	KNOWN	3530	spock2	sparc/osteonectin, cwcv and kazal-like domains proteoglycan (testican) 2 [Source:ZFIN;Acc:ZDB-GENE-090312-170]	41.8331	63.9062	62.34	56.0264	7.11106	1.63178	1.81229	1.80168	1.75608	0.0584811
ENSDARG00000070913	22	40333602	40335684	KNOWN	2083	sox2	SRY-box containing gene 2 [Source:ZFIN;Acc:ZDB-GENE-030909-1]	52.6826	60.1774	55.2129	56.0243	2.20126	1.72983	1.78659	1.74984	1.75606	0.0166206
ENSDARG00000037980	3	31214325	31230365	KNOWN	3313	tceb2	transcription elongation factor B (SIII), polypeptide 2 (18kD, elongin B) [Source:ZFIN;Acc:ZDB-GENE-020415-1]	55.5415	56.4509	55.8219	55.9381	0.268887	1.75237	1.7593	1.75452	1.7554	0.00204804
ENSDARG00000036102	23	24956374	24969583	KNOWN	2666	ctdsp2	CTD (carboxy-terminal domain, RNA polymerase II, polypeptide A) small phosphatase 2 [Source:ZFIN;Acc:ZDB-GENE-030131-184]	55.1633	52.3845	60.0015	55.8498	2.22547	1.74945	1.72742	1.78534	1.75473	0.0168802
ENSDARG00000005595	20	31968258	32046090	KNOWN	5313	adgb	androglobin [Source:ZFIN;Acc:ZDB-GENE-041001-205]	47.3455	56.7008	63.3214	55.7892	4.63429	1.68436	1.76118	1.80836	1.75427	0.036135
ENSDARG00000002949	5	33620713	33633016	KNOWN	1773	ppp6c	protein phosphatase 6, catalytic subunit [Source:ZFIN;Acc:ZDB-GENE-040426-949]	53.9656	55.1211	58.1757	55.7541	1.25588	1.74009	1.74913	1.77214	1.754	0.00954162
ENSDARG00000092099	19	3749198	3756441	KNOWN	1222	si:ch211-133n4.6	si:ch211-133n4.6 [Source:ZFIN;Acc:ZDB-GENE-060503-571]	62.0349	49.2527	55.8337	55.7071	3.69043	1.79958	1.70116	1.75461	1.75364	0.0284468
ENSDARG00000093945	5	24461114	24467343	KNOWN_BY_PROJECTION	1055	VMA21	VMA21 vacuolar H+-ATPase homolog (S. cerevisiae) [Source:HGNC Symbol;Acc:22082]	53.9679	56.3382	56.7942	55.7001	0.876052	1.74011	1.75844	1.76188	1.75358	0.0067584
ENSDARG00000076090	14	15062644	15122006	KNOWN_BY_PROJECTION	2869	JAKMIP1	janus kinase and microtubule interacting protein 1 [Source:HGNC Symbol;Acc:26460]	44.1167	58.4759	64.15	55.5809	5.96153	1.65434	1.77434	1.81391	1.75267	0.0479768
ENSDARG00000076892	19	49813241	49861384	KNOWN	5239	nme2b.2	NME/NM23 nucleoside diphosphate kinase 2b, tandem duplicate 2 [Source:ZFIN;Acc:ZDB-GENE-000210-33]	64.0651	57.9945	43.9309	55.3301	5.96294	1.81335	1.77081	1.65255	1.75074	0.0481051
ENSDARG00000040095	16	39915905	39935631	KNOWN	4439	BX321921.1	Uncharacterized protein [Source:UniProtKB/TrEMBL;Acc:E7F4N1]	43.9076	50.7742	71.2534	55.3117	8.21359	1.65232	1.71411	1.85886	1.7506	0.0612043
ENSDARG00000009881	22	16719767	16721124	KNOWN	1358	ier5	immediate early response 5 [Source:ZFIN;Acc:ZDB-GENE-030616-127]	67.2389	49.0995	49.5251	55.2878	5.97681	1.83403	1.69983	1.70351	1.75041	0.0441334
ENSDARG00000052690	5	50768652	50778746	KNOWN	3806	arrdc3a	arrestin domain containing 3a [Source:ZFIN;Acc:ZDB-GENE-030131-2913]	40.8634	51.4617	73.4974	55.2742	9.61157	1.62183	1.71984	1.87214	1.75031	0.0728218
ENSDARG00000038030	3	25203227	25209069	KNOWN	591	rbx1	ring-box 1 [Source:ZFIN;Acc:ZDB-GENE-041008-106]	53.2911	53.0792	59.4288	55.2664	2.08211	1.73473	1.73303	1.78124	1.75025	0.0157957
ENSDARG00000023495	5	823446	838777	NOVEL	1461	CABZ01064447.1	Uncharacterized protein [Source:UniProtKB/TrEMBL;Acc:E7EZE3]	53.0895	59.1527	53.5338	55.2586	1.95124	1.73311	1.77926	1.73667	1.75019	0.0148242
ENSDARG00000055524	18	40157300	40166135	KNOWN	725	rnf7	ring finger protein 7 [Source:ZFIN;Acc:ZDB-GENE-050220-12]	59.1031	55.941	50.6579	55.234	2.46342	1.7789	1.75543	1.71314	1.75	0.0192406
ENSDARG00000022509	23	19232938	19239698	KNOWN	965	cox4i2	cytochrome c oxidase subunit IV isoform 2 [Source:ZFIN;Acc:ZDB-GENE-040426-1775]	48.78	57.4226	59.4619	55.2215	3.27411	1.69706	1.76658	1.78148	1.7499	0.0260169
ENSDARG00000061854	14	27422515	27434514	KNOWN	1890	lman2	lectin, mannose-binding 2 [Source:ZFIN;Acc:ZDB-GENE-070209-149]	54.3749	56.8598	54.2478	55.1609	0.850286	1.74331	1.76238	1.74232	1.74943	0.00652743
ENSDARG00000034825	10	37683374	37700066	KNOWN	3840	uspl1	ubiquitin specific peptidase like 1 [Source:ZFIN;Acc:ZDB-GENE-040930-7]	53.9367	48.7337	62.7752	55.1485	4.09848	1.73986	1.69665	1.80465	1.74934	0.0313841
ENSDARG00000037229	10	45653037	45661767	KNOWN	1043	denr	density-regulated protein [Source:ZFIN;Acc:ZDB-GENE-040718-450]	57.222	55.1472	52.9507	55.1067	1.23317	1.76509	1.74933	1.732	1.74901	0.00955578
ENSDARG00000046048	2	59246438	59296669	KNOWN	1129	vapal	VAMP (vesicle-associated membrane protein)-associated protein A, like [Source:ZFIN;Acc:ZDB-GENE-040718-281]	49.4236	56.1075	59.7041	55.0784	3.01202	1.70263	1.75669	1.78322	1.7488	0.0237111
ENSDARG00000030441	13	30375819	30385286	KNOWN	1788	ppa1b	pyrophosphatase (inorganic) 1b [Source:ZFIN;Acc:ZDB-GENE-050417-375]	51.8861	50.5528	62.773	55.0706	3.87038	1.72334	1.71225	1.80464	1.74874	0.0291232
ENSDARG00000068600	21	44314189	44325819	KNOWN	2024	sar1b	SAR1 homolog B (S. cerevisiae) [Source:ZFIN;Acc:ZDB-GENE-040426-1958]	54.5831	56.9149	53.7054	55.0678	0.957668	1.74494	1.76279	1.73803	1.74871	0.00737626
ENSDARG00000006174	23	20416433	20422544	KNOWN	1636	lrrc23	leucine rich repeat containing 23 [Source:ZFIN;Acc:ZDB-GENE-041010-153]	52.5731	53.8038	58.7805	55.0525	1.89757	1.72895	1.73881	1.77656	1.74859	0.0145091
ENSDARG00000056152	4	19036410	19043251	KNOWN	2193	fam3c	family with sequence similarity 3, member C [Source:ZFIN;Acc:ZDB-GENE-030131-6137]	48.478	51.7659	64.7944	55.0128	4.98207	1.69441	1.72235	1.81819	1.74829	0.0374803
ENSDARG00000016200	11	24994383	24999045	KNOWN	2176	trib3	tribbles homolog 3 (Drosophila) [Source:ZFIN;Acc:ZDB-GENE-040426-2609]	38.2983	54.583	72.1011	54.9941	9.7602	1.59437	1.74494	1.86392	1.74814	0.0779904
ENSDARG00000069790	15	15085106	15089746	KNOWN	1383	dynll2a	dynein, light chain, LC8-type 2a [Source:ZFIN;Acc:ZDB-GENE-030828-11]	57.7172	51.278	55.9481	54.9811	1.92069	1.76877	1.71832	1.75548	1.74804	0.0150964
ENSDARG00000017355	4	5518500	5525279	KNOWN	1138	rsph9	radial spoke head 9 homolog [Source:ZFIN;Acc:ZDB-GENE-051120-129]	57.7908	53.8134	53.3389	54.9811	1.41156	1.76931	1.73889	1.73511	1.74804	0.0108253
ENSDARG00000004539	2	20712497	20719864	KNOWN	2373	ptgs2a	prostaglandin-endoperoxide synthase 2a [Source:ZFIN;Acc:ZDB-GENE-020530-2]	50.3076	58.1536	56.464	54.975	2.38416	1.71018	1.77198	1.7594	1.74799	0.0188556
ENSDARG00000002037	11	19205192	19220171	KNOWN_BY_PROJECTION	3042	PFKFB2 (1 of 2)	6-phosphofructo-2-kinase/fructose-2,6-biphosphatase 2 [Source:HGNC Symbol;Acc:8873]	52.296	44.8381	67.7286	54.9543	6.74027	1.72669	1.66123	1.83714	1.74783	0.0513314
ENSDARG00000092283	24	28340351	28344025	KNOWN	604	si:dkey-25o1.2	si:dkey-25o1.2 [Source:ZFIN;Acc:ZDB-GENE-091204-33]	68.6698	47.5908	48.5905	54.9504	6.86578	1.84304	1.68655	1.6954	1.7478	0.0507536
ENSDARG00000058366	4	11098397	11104869	KNOWN	2153	si:dkey-222f8.3	si:dkey-222f8.3 [Source:ZFIN;Acc:ZDB-GENE-030131-3658]	52.4786	49.9476	62.3419	54.9227	3.78088	1.72818	1.70712	1.80169	1.74759	0.028665
ENSDARG00000055874	1	19620786	19692601	KNOWN	6373	cpe	carboxypeptidase E [Source:ZFIN;Acc:ZDB-GENE-090313-68]	49.6257	64.4426	50.618	54.8954	4.78216	1.70437	1.81586	1.7128	1.74738	0.0358408
ENSDARG00000025269	19	44450100	44477980	KNOWN	4194	pdcd6ip	programmed cell death 6 interacting protein [Source:ZFIN;Acc:ZDB-GENE-040426-2678]	56.8937	53.4342	54.2262	54.8514	1.04643	1.76263	1.73587	1.74215	1.74703	0.00807969
ENSDARG00000075485	7	7710099	7745347	KNOWN	4043	klc2	kinesin light chain 2 [Source:ZFIN;Acc:ZDB-GENE-030131-2670]	48.7524	60.6454	55.0948	54.8309	3.43575	1.69681	1.7899	1.74892	1.74687	0.0269358
ENSDARG00000036040	7	40185935	40199929	KNOWN	2480	atg13	ATG13 autophagy related 13 homolog (S. cerevisiae) [Source:ZFIN;Acc:ZDB-GENE-040426-1149]	48.8217	56.6448	58.9882	54.8183	3.07363	1.69742	1.76076	1.77807	1.74678	0.0245126
ENSDARG00000061391	17	32594439	32632150	KNOWN	5044	grhl1	grainyhead-like 1 (Drosophila) [Source:ZFIN;Acc:ZDB-GENE-030131-3665]	59.6127	49.2249	55.5398	54.7925	3.0219	1.78256	1.70092	1.75235	1.74658	0.0238328
ENSDARG00000023217	2	43256633	43297713	KNOWN_BY_PROJECTION	5416	CREM (1 of 2)	cAMP responsive element modulator [Source:HGNC Symbol;Acc:2352]	39.8148	56.6877	67.7715	54.758	8.12788	1.61082	1.76108	1.83741	1.74631	0.066562
ENSDARG00000041023	25	30307151	30353025	KNOWN_BY_PROJECTION	1425	NPTN (1 of 3)	neuroplastin [Source:HGNC Symbol;Acc:17867]	43.7994	62.7118	57.658	54.7231	5.65331	1.65127	1.80422	1.76833	1.74604	0.0461778
ENSDARG00000095065	1	40549425	40570211	KNOWN	3624	si:ch211-113e8.9	si:ch211-113e8.9 [Source:ZFIN;Acc:ZDB-GENE-090313-14]	41.5629	49.8156	72.7496	54.7093	9.32941	1.62903	1.706	1.86776	1.74593	0.0703492
ENSDARG00000011371	21	10408814	10420778	KNOWN	1941	zgc:64106	zgc:64106 [Source:ZFIN;Acc:ZDB-GENE-040426-1370]	47.4614	58.9103	57.7542	54.7086	3.63895	1.6854	1.7775	1.76904	1.74592	0.0293931
ENSDARG00000083812	12	37500386	37500475	NOVEL	90	snR50	Small nucleolar RNA snR50 [Source:RFAM;Acc:RF01190]	60.703	38.9419	64.4574	54.7008	7.95363	1.79031	1.60143	1.81596	1.74586	0.0676413
ENSDARG00000038635	8	21671325	21673750	KNOWN	734	magoh	mago-nashi homolog, proliferation-associated (Drosophila) [Source:ZFIN;Acc:ZDB-GENE-041216-1]	45.1417	58.6152	60.2945	54.6838	4.79561	1.66409	1.77536	1.78742	1.74573	0.0392533
ENSDARG00000078389	13	38020574	38028390	KNOWN	1082	si:dkey-188i13.7	si:dkey-188i13.7 [Source:ZFIN;Acc:ZDB-GENE-090312-190]	59.813	54.5991	49.4831	54.6317	2.98201	1.784	1.74507	1.70315	1.74532	0.0233446
ENSDARG00000027875	19	987183	1014553	KNOWN_BY_PROJECTION	2163	SLC44A4	solute carrier family 44, member 4 [Source:HGNC Symbol;Acc:13941]	54.4819	61.2057	48.1809	54.6228	3.7606	1.74415	1.79383	1.6918	1.74525	0.029458
ENSDARG00000012987	25	37001059	37026441	KNOWN	2403	gpia	glucose phosphate isomerase a [Source:ZFIN;Acc:ZDB-GENE-020513-2]	47.7993	61.0048	54.9829	54.5956	3.81702	1.68841	1.79243	1.74806	1.74504	0.0301334
ENSDARG00000008785	25	27744409	27759710	KNOWN	1806	dldh	dihydrolipoamide dehydrogenase [Source:ZFIN;Acc:ZDB-GENE-040120-4]	52.2274	57.2284	54.2802	54.5787	1.45138	1.72614	1.76514	1.74257	1.74491	0.0113046
ENSDARG00000025338	3	18596409	18614432	KNOWN	1767	hagh	hydroxyacylglutathione hydrolase [Source:ZFIN;Acc:ZDB-GENE-030131-8921]	48.2326	54.239	61.1906	54.5541	3.74397	1.69225	1.74225	1.79372	1.74472	0.0292935
ENSDARG00000020187	6	13904101	13921155	KNOWN_BY_PROJECTION	1706	GCA	grancalcin, EF-hand calcium binding protein [Source:HGNC Symbol;Acc:15990]	53.1683	57.717	52.7672	54.5508	1.58731	1.73375	1.76876	1.73052	1.74469	0.0122463
ENSDARG00000094473	8	21930414	21954490	KNOWN_BY_PROJECTION	2976	FHAD1 (2 of 2)	forkhead-associated (FHA) phosphopeptide binding domain 1 [Source:HGNC Symbol;Acc:29408]	57.2514	52.0698	54.3136	54.5449	1.50027	1.76531	1.72485	1.74283	1.74464	0.0117035
ENSDARG00000076831	3	63015915	63022904	KNOWN_BY_PROJECTION	847	IQCK	IQ motif containing K [Source:HGNC Symbol;Acc:28556]	48.0274	60.2118	55.3107	54.5166	3.53967	1.69044	1.78684	1.75059	1.74442	0.028111
ENSDARG00000059097	24	21252110	21267120	KNOWN	4973	nktr	natural killer-tumor recognition sequence [Source:ZFIN;Acc:ZDB-GENE-030131-1725]	53.3379	45.7339	64.3054	54.4591	5.39036	1.7351	1.66963	1.81495	1.74397	0.0420177
ENSDARG00000074217	13	38006756	38012327	KNOWN	1380	si:dkey-188i13.6	si:dkey-188i13.6 [Source:ZFIN;Acc:ZDB-GENE-030131-7410]	54.8146	62.5515	45.8238	54.3966	4.83341	1.74675	1.80313	1.67047	1.74348	0.038439
ENSDARG00000038608	2	44254153	44261341	KNOWN	1032	sdhc	succinate dehydrogenase complex, subunit C, integral membrane protein [Source:ZFIN;Acc:ZDB-GENE-040801-26]	46.257	56.6854	60.0534	54.3319	4.15289	1.67447	1.76107	1.78571	1.74298	0.0337327
ENSDARG00000023330	1	25626438	25630909	KNOWN	2149	anp32b	acidic (leucine-rich) nuclear phosphoprotein 32 family, member B [Source:ZFIN;Acc:ZDB-GENE-030131-719]	58.5471	51.658	52.7897	54.3316	2.13291	1.77486	1.72146	1.7307	1.74297	0.0164766
ENSDARG00000033143	5	3104821	3113670	KNOWN	685	supt4h1	suppressor of Ty 4 homolog 1 (S. cerevisiae) [Source:ZFIN;Acc:ZDB-GENE-040718-214]	46.5601	57.1442	59.2219	54.3087	3.92046	1.67724	1.76451	1.77975	1.74279	0.0319339
ENSDARG00000058022	23	32200962	32208365	KNOWN	1375	ormdl2	ORM1-like 2 (S. cerevisiae) [Source:ZFIN;Acc:ZDB-GENE-060331-113]	58.1711	49.6673	55.0568	54.2984	2.48396	1.77211	1.70473	1.74863	1.74271	0.019747
ENSDARG00000030265	13	30231767	30251332	KNOWN	3498	scdb	stearoyl-CoA desaturase b [Source:ZFIN;Acc:ZDB-GENE-050522-12]	46.9477	53.9808	61.9419	54.2901	4.33122	1.68077	1.74021	1.79894	1.74265	0.0341136
ENSDARG00000040815	15	28692374	28703114	KNOWN	2498	tsku	tsukushi small leucine rich proteoglycan homolog (Xenopus laevis) [Source:ZFIN;Acc:ZDB-GENE-030131-4683]	40.0764	55.1396	67.6219	54.2793	7.96333	1.61359	1.74927	1.83646	1.74256	0.0648427
ENSDARG00000055868	12	20480897	20490250	KNOWN_BY_PROJECTION	1495	RSL1D1	ribosomal L1 domain containing 1 [Source:HGNC Symbol;Acc:24534]	56.2377	52.4241	53.995	54.219	1.10655	1.75768	1.72774	1.74032	1.74209	0.00868073
ENSDARG00000054063	6	40692490	40699590	KNOWN	2148	arpc4	actin related protein 2/3 complex, subunit 4 [Source:ZFIN;Acc:ZDB-GENE-010724-9]	57.7219	50.0907	54.8126	54.2084	2.22356	1.7688	1.70834	1.74673	1.74201	0.0176635
ENSDARG00000010137	13	28955703	28969356	KNOWN	3982	ldb1a	LIM-domain binding factor 1a [Source:ZFIN;Acc:ZDB-GENE-990415-138]	53.2147	57.3005	51.9127	54.1426	1.62305	1.73412	1.76567	1.72356	1.74149	0.0126505
ENSDARG00000087191	7	53826192	53838094	KNOWN_BY_PROJECTION	3502	WDR93	WD repeat domain 93 [Source:HGNC Symbol;Acc:26924]	55.9845	45.2538	61.1349	54.1244	4.67786	1.75576	1.66515	1.79334	1.74134	0.0380455
ENSDARG00000058486	18	6786916	6806300	KNOWN	5978	caps2	calcyphosine 2 [Source:ZFIN;Acc:ZDB-GENE-091204-449]	52.6725	52.5044	57.1538	54.1102	1.52254	1.72975	1.72839	1.76458	1.74123	0.0118422
ENSDARG00000076744	19	2801133	2808409	KNOWN_BY_PROJECTION	1294	SMIM13 (1 of 2)	small integral membrane protein 13 [Source:HGNC Symbol;Acc:27356]	47.9254	57.5245	56.871	54.107	3.09652	1.68953	1.76734	1.76246	1.74121	0.0251609
ENSDARG00000031664	6	7331080	7332155	KNOWN	1076	sox21a	SRY-box containing gene 21a [Source:ZFIN;Acc:ZDB-GENE-990715-6]	62.8361	55.7078	43.297	53.947	5.70875	1.80507	1.75364	1.64637	1.73994	0.0467464
ENSDARG00000009250	16	53740847	53755293	KNOWN	1379	etfb	electron-transfer-flavoprotein, beta polypeptide [Source:ZFIN;Acc:ZDB-GENE-040426-1931]	54.0085	52.7132	54.7479	53.8232	0.594647	1.74043	1.73008	1.74623	1.73896	0.0047228
ENSDARG00000007034	5	56981112	57002504	KNOWN	2877	hnrpkl	heterogeneous nuclear ribonucleoprotein K, like [Source:ZFIN;Acc:ZDB-GENE-040426-1923]	50.3478	49.2444	61.8313	53.8078	4.02435	1.71052	1.70109	1.79818	1.73884	0.0309106
ENSDARG00000026979	5	68446519	68460435	KNOWN	1515	krt1-c5	keratin, type 1, gene c5 [Source:ZFIN;Acc:ZDB-GENE-060316-3]	59.9298	61.1665	40.3011	53.7991	6.75844	1.78483	1.79356	1.61596	1.73877	0.0577986
ENSDARG00000036685	9	24267578	24276029	KNOWN	3334	ccnt2a	cyclin T2a [Source:ZFIN;Acc:ZDB-GENE-030131-5779]	53.8098	48.6849	58.7528	53.7492	2.90651	1.73886	1.69622	1.77636	1.73838	0.0231485
ENSDARG00000059247	17	25122669	25132192	KNOWN_BY_PROJECTION	1281	TMEM54 (2 of 2)	transmembrane protein 54 [Source:HGNC Symbol;Acc:24143]	56.711	49.3374	55.1464	53.7316	2.24304	1.76126	1.70189	1.74932	1.73824	0.0181303
ENSDARG00000063626	13	174494	184799	KNOWN	2441	ddx21	DEAD (Asp-Glu-Ala-Asp) box polypeptide 21 [Source:ZFIN;Acc:ZDB-GENE-031113-10]	57.5562	52.1789	51.4133	53.7161	1.93271	1.76757	1.72574	1.71944	1.73812	0.0151039
ENSDARG00000045877	4	1670194	1678947	KNOWN	1288	ube2nb	ubiquitin-conjugating enzyme E2Nb [Source:ZFIN;Acc:ZDB-GENE-040426-1291]	56.334	52.5966	52.0676	53.6661	1.34267	1.75841	1.72914	1.72483	1.73772	0.0105498
ENSDARG00000018643	7	50327488	50333471	KNOWN	2089	igf2a	insulin-like growth factor 2a [Source:ZFIN;Acc:ZDB-GENE-991111-3]	51.8033	52.6723	56.4067	53.6274	1.41209	1.72266	1.72975	1.75896	1.73741	0.0111091
ENSDARG00000008049	22	10650596	10651862	KNOWN	865	si:dkey-42i9.4	si:dkey-42i9.4 [Source:ZFIN;Acc:ZDB-GENE-030131-8398]	52.7294	49.7715	58.2661	53.589	2.48955	1.73021	1.70562	1.77281	1.73711	0.0196256
ENSDARG00000007628	14	19660237	19663656	KNOWN	2740	dusp1	dual specificity phosphatase 1 [Source:ZFIN;Acc:ZDB-GENE-040426-2018]	64.7585	43.5214	52.3948	53.5582	6.15815	1.81795	1.64857	1.7275	1.73686	0.0489343
ENSDARG00000070769	17	29176138	29178447	KNOWN	2310	foxg1a	forkhead box G1a [Source:ZFIN;Acc:ZDB-GENE-990415-267]	50.2286	56.1682	54.2696	53.5555	1.75139	1.70951	1.75715	1.74249	1.73684	0.0140873
ENSDARG00000013252	3	26266483	26283478	KNOWN_BY_PROJECTION	2058	TMC5	transmembrane channel-like 5 [Source:HGNC Symbol;Acc:22999]	52.5334	56.4862	51.632	53.5505	1.49073	1.72862	1.75956	1.72125	1.7368	0.0117369
ENSDARG00000020573	9	34367809	34388046	KNOWN	5068	ddx3	DEAD (Asp-Glu-Ala-Asp) box polypeptide 3 [Source:ZFIN;Acc:ZDB-GENE-030131-1565]	50.9337	55.3893	54.1971	53.5067	1.33173	1.71545	1.7512	1.74192	1.73645	0.0107095
ENSDARG00000039131	1	1562080	1572446	KNOWN	3267	atp1a1a.3	ATPase, Na+/K+ transporting, alpha 1a polypeptide, tandem duplicate 3 [Source:ZFIN;Acc:ZDB-GENE-001212-3]	54.1225	53.8332	52.3176	53.4244	0.559653	1.74133	1.73904	1.72687	1.73579	0.00448708
ENSDARG00000008502	13	997086	1001997	KNOWN	1222	pno1	partner of NOB1 homolog (S. cerevisiae) [Source:ZFIN;Acc:ZDB-GENE-040426-1419]	57.0808	55.3075	47.8431	53.4104	2.83037	1.76403	1.75057	1.6888	1.73568	0.0231607
ENSDARG00000012801	2	48233666	48286440	KNOWN	5318	pfkpb	phosphofructokinase, platelet b [Source:ZFIN;Acc:ZDB-GENE-070912-634]	54.1007	49.3194	56.7012	53.3738	2.16172	1.74116	1.70174	1.76118	1.73539	0.0174633
ENSDARG00000041108	18	26208613	26215014	KNOWN	1533	ctsh	cathepsin H [Source:ZFIN;Acc:ZDB-GENE-030131-3539]	53.004	54.1165	52.9429	53.3544	0.381429	1.73243	1.74128	1.73193	1.73524	0.00303719
ENSDARG00000012946	23	46158830	46166002	KNOWN	2507	syap1	synapse associated protein 1 [Source:ZFIN;Acc:ZDB-GENE-040426-917]	50.4575	54.6425	54.9175	53.3392	1.44303	1.71145	1.74541	1.74755	1.73511	0.0116926
ENSDARG00000013044	2	55227956	55277424	KNOWN	842	ndufv2	NADH dehydrogenase (ubiquinone) flavoprotein 2 [Source:ZFIN;Acc:ZDB-GENE-040426-1713]	46.6642	58.668	54.5642	53.2988	3.52249	1.67819	1.77574	1.74479	1.73479	0.0287802
ENSDARG00000035625	5	14973668	14984651	KNOWN	931	snrnp27	small nuclear ribonucleoprotein 27 (U4/U6.U5) [Source:ZFIN;Acc:ZDB-GENE-040718-457]	44.7409	54.3609	60.455	53.1856	4.57419	1.6603	1.7432	1.78856	1.73388	0.0375485
ENSDARG00000033175	11	38886328	38891977	KNOWN	561	snrpe	small nuclear ribonucleoprotein polypeptide E [Source:ZFIN;Acc:ZDB-GENE-040426-1112]	49.1923	52.8069	57.5464	53.1819	2.41889	1.70064	1.73084	1.7675	1.73385	0.0193317
ENSDARG00000040440	18	39172964	39181178	KNOWN	745	snrpd2	small nuclear ribonucleoprotein D2 polypeptide [Source:ZFIN;Acc:ZDB-GENE-040914-10]	54.8805	56.5301	48.0646	53.1584	2.59102	1.74726	1.75989	1.69077	1.73367	0.0212517
ENSDARG00000058693	21	9989897	10081052	KNOWN	4574	cast	calpastatin [Source:ZFIN;Acc:ZDB-GENE-050810-2]	52.8062	52.164	54.2997	53.09	0.632618	1.73083	1.72562	1.74272	1.73312	0.00506146
ENSDARG00000091219	13	52854666	52862666	NOVEL	564	CABZ01078767.1	Uncharacterized protein [Source:UniProtKB/TrEMBL;Acc:E7F858]	57.4131	47.0023	54.833	53.0828	3.13014	1.76651	1.68126	1.74689	1.73306	0.025776
ENSDARG00000028771	24	37175601	37204029	KNOWN_BY_PROJECTION	1856	MAPRE2	microtubule-associated protein, RP/EB family, member 2 [Source:HGNC Symbol;Acc:6891]	50.0407	53.6585	55.4928	53.064	1.6017	1.70792	1.73766	1.75199	1.73291	0.0129802
ENSDARG00000013771	16	31774764	31780268	KNOWN	1445	ctssb.2	cathepsin Sb, tandem duplicate 2 [Source:ZFIN;Acc:ZDB-GENE-050626-55]	48.5272	66.7147	43.791	53.011	6.98695	1.69484	1.83068	1.65119	1.73248	0.054045
ENSDARG00000071224	19	3800319	3803134	KNOWN	1595	si:ch211-133n4.4	si:ch211-133n4.4 [Source:ZFIN;Acc:ZDB-GENE-030131-898]	60.7658	50.7922	47.4456	53.0012	4.00069	1.79075	1.71426	1.68525	1.7324	0.0314645
ENSDARG00000045352	24	21529015	21530166	KNOWN	721	zgc:56530	zgc:56530 [Source:ZFIN;Acc:ZDB-GENE-040426-1065]	51.8742	51.8105	55.2948	52.9931	1.15099	1.72324	1.72272	1.75047	1.73234	0.00916353
ENSDARG00000032795	1	8992462	9017000	KNOWN	5973	tmem8a	transmembrane protein 8A [Source:ZFIN;Acc:ZDB-GENE-090312-158]	55.8364	58.1625	44.9728	52.9906	4.06472	1.75463	1.77205	1.6625	1.73232	0.0339859
ENSDARG00000079018	20	54639613	54650385	KNOWN	769	fkbp3	FK506 binding protein 3 [Source:ZFIN;Acc:ZDB-GENE-030616-419]	54.9534	57.129	46.8677	52.9834	3.12165	1.74783	1.76439	1.68004	1.73226	0.0258027
ENSDARG00000039007	23	44727895	44739806	KNOWN	2338	eno3	enolase 3, (beta, muscle) [Source:ZFIN;Acc:ZDB-GENE-031006-5]	56.9846	57.1858	44.4807	52.8837	4.20191	1.76331	1.76482	1.65783	1.73146	0.0354153
ENSDARG00000037760	1	8366187	8370199	KNOWN	1902	uncx4.1	Unc4.1 homeobox (C. elegans) [Source:ZFIN;Acc:ZDB-GENE-050714-1]	43.3652	55.2272	60.0489	52.8804	4.95704	1.64704	1.74995	1.78568	1.73143	0.0415569
ENSDARG00000043467	8	14697015	14701374	KNOWN	816	ndufb11	NADH dehydrogenase (ubiquinone) 1 beta subcomplex, 11 [Source:ZFIN;Acc:ZDB-GENE-050309-25]	50.5034	54.2096	53.8657	52.8596	1.18227	1.71184	1.74201	1.7393	1.73126	0.00963923
ENSDARG00000040334	10	6837633	6850187	KNOWN	4378	mat2aa	methionine adenosyltransferase II, alpha a [Source:ZFIN;Acc:ZDB-GENE-030131-2049]	55.4266	55.7348	47.3987	52.8534	2.72878	1.75148	1.75385	1.68483	1.73121	0.0226213
ENSDARG00000011175	20	51423317	51435380	KNOWN	2181	atp6v1d	ATPase, H+ transporting, V1 subunit D [Source:ZFIN;Acc:ZDB-GENE-040426-727]	48.474	61.018	49.022	52.838	4.09306	1.69438	1.79252	1.69916	1.73109	0.0319461
ENSDARG00000027852	7	47585060	47586479	KNOWN	1225	plekhf1	pleckstrin homology domain containing, family F (with FYVE domain) member 1 [Source:ZFIN;Acc:ZDB-GENE-040426-1289]	59.6169	51.2749	47.4908	52.7942	3.58197	1.78259	1.71829	1.68566	1.73074	0.0284759
ENSDARG00000029885	14	34255704	34272304	KNOWN	2713	zgc:63637	zgc:63637 [Source:ZFIN;Acc:ZDB-GENE-040426-2686]	47.4317	53.125	57.7589	52.7719	2.98644	1.68513	1.7334	1.76907	1.73056	0.0243233
ENSDARG00000040910	9	35231908	35240370	KNOWN	2701	ildr1b	immunoglobulin-like domain containing receptor 1b [Source:ZFIN;Acc:ZDB-GENE-040912-72]	43.7337	56.5703	57.7871	52.697	4.49539	1.65064	1.7602	1.76928	1.72995	0.0381253
ENSDARG00000053561	4	60617632	60630485	KNOWN	1229	ms4a17a.11	membrane-spanning 4-domains, subfamily A, member 17A.11 [Source:ZFIN;Acc:ZDB-GENE-050417-157]	47.7569	62.691	47.6152	52.6877	5.0018	1.68804	1.80408	1.68677	1.72987	0.0388929
ENSDARG00000058348	2	10187884	10242089	KNOWN	2735	scinlb	scinderin like b [Source:ZFIN;Acc:ZDB-GENE-040426-2068]	54.8298	48.3945	54.5515	52.5919	2.10023	1.74687	1.69368	1.7447	1.7291	0.0173786
ENSDARG00000075599	1	55260650	55274851	KNOWN	1528	cdc25d	cell division cycle 25 homolog d [Source:ZFIN;Acc:ZDB-GENE-090313-74]	51.8922	47.9128	57.8641	52.5563	2.89183	1.72339	1.68942	1.76985	1.72881	0.0233108
ENSDARG00000024314	18	17259807	17267746	KNOWN	2317	herpud1	homocysteine-inducible, endoplasmic reticulum stress-inducible, ubiquitin-like domain member 1 [Source:ZFIN;Acc:ZDB-GENE-050913-47]	53.3588	54.1684	49.9446	52.4906	1.29429	1.73527	1.74169	1.7071	1.72828	0.0106237
ENSDARG00000034080	2	21184002	21235078	KNOWN	3528	plcd1b	phospholipase C, delta 1b [Source:ZFIN;Acc:ZDB-GENE-030131-9435]	52.8389	51.0525	53.5745	52.4887	0.74881	1.7311	1.71644	1.73699	1.72826	0.00610884
ENSDARG00000031983	20	20556987	20564321	KNOWN	2406	six4b	sine oculis homeobox homolog 4b [Source:ZFIN;Acc:ZDB-GENE-010201-1]	55.3741	55.048	46.8716	52.4312	2.78142	1.75108	1.74856	1.68008	1.7278	0.0232588
ENSDARG00000027109	5	42743318	42761350	KNOWN	4716	zfr	zinc finger RNA binding protein [Source:ZFIN;Acc:ZDB-GENE-030131-378]	51.8174	48.7828	56.6109	52.4037	2.2787	1.72278	1.69708	1.7605	1.72757	0.0184187
ENSDARG00000044194	6	42947326	42950632	KNOWN	1046	tcta	T-cell leukemia translocation altered gene [Source:ZFIN;Acc:ZDB-GENE-040718-325]	50.0986	49.4874	57.5583	52.3814	2.59443	1.70841	1.70318	1.76759	1.72739	0.0206526
ENSDARG00000045415	24	8704974	8773952	KNOWN	1753	gnal	guanine nucleotide binding protein (G protein), alpha activating activity polypeptide, olfactory type [Source:ZFIN;Acc:ZDB-GENE-041114-26]	48.5841	67.5153	40.8927	52.3307	7.91032	1.69534	1.83579	1.62214	1.72698	0.0626853
ENSDARG00000019362	2	26436471	26448682	KNOWN	4207	ptbp1a	polypyrimidine tract binding protein 1a [Source:ZFIN;Acc:ZDB-GENE-050522-492]	58.4061	49.6145	48.8918	52.3041	3.0581	1.77383	1.70428	1.69803	1.72676	0.0242933
ENSDARG00000055903	24	41211514	41227091	KNOWN	2947	luc7l	LUC7-like (S. cerevisiae) [Source:ZFIN;Acc:ZDB-GENE-040625-111]	48.8613	47.4042	60.4883	52.2513	4.13993	1.69776	1.68488	1.78879	1.72633	0.0327017
ENSDARG00000036073	7	39481773	39487287	KNOWN	2461	cebpg	CCAAT/enhancer binding protein (C/EBP), gamma [Source:ZFIN;Acc:ZDB-GENE-020111-5]	52.1506	52.6633	51.9261	52.2467	0.218147	1.72551	1.72968	1.72367	1.72629	0.00177705
ENSDARG00000006729	13	43886612	43922171	KNOWN	2076	eif3s6ip	eukaryotic translation initiation factor 3, subunit 6 interacting protein [Source:ZFIN;Acc:ZDB-GENE-040426-2138]	55.7835	54.6764	46.1835	52.2145	3.03239	1.75422	1.74567	1.67379	1.72603	0.0255054
ENSDARG00000054136	15	34284477	34297132	NOVEL	1386	CR387932.1	Uncharacterized protein [Source:UniProtKB/TrEMBL;Acc:E7F4M4]	53.0645	49.1586	54.2043	52.1425	1.52778	1.73291	1.70035	1.74197	1.72544	0.0126393
ENSDARG00000060601	8	32749360	32767666	KNOWN	2526	rgs7bpa	regulator of G-protein signaling 7 binding protein a [Source:ZFIN;Acc:ZDB-GENE-060929-380]	44.9807	47.1171	64.3043	52.134	6.11629	1.66258	1.6823	1.81494	1.72537	0.0478413
ENSDARG00000061873	18	31504812	31509813	KNOWN	2674	v2rx3	vomeronasal 2 receptor, x3 [Source:ZFIN;Acc:ZDB-GENE-050419-262]	45.9865	47.546	62.8634	52.1319	5.38456	1.67197	1.68615	1.80525	1.72536	0.0422615
ENSDARG00000015111	3	6136694	6161664	KNOWN	1587	ddx39ab	DEAD (Asp-Glu-Ala-Asp) box polypeptide 39Ab [Source:ZFIN;Acc:ZDB-GENE-040426-2902]	54.736	56.7101	44.8589	52.1017	3.66594	1.74614	1.76125	1.66142	1.72511	0.0310647
ENSDARG00000044753	21	13936948	13952787	KNOWN	1529	idh3b	isocitrate dehydrogenase 3 (NAD+) beta [Source:ZFIN;Acc:ZDB-GENE-040625-174]	51.3464	60.7385	44.2195	52.1015	4.78353	1.71889	1.79056	1.65533	1.72511	0.0390608
ENSDARG00000079632	1	45162532	45166458	KNOWN_BY_PROJECTION	789	POLD4	polymerase (DNA-directed), delta 4, accessory subunit [Source:HGNC Symbol;Acc:14106]	44.7085	55.1324	56.3348	52.0586	3.69139	1.66	1.74921	1.75842	1.72476	0.0313857
ENSDARG00000055290	8	30558152	30561663	KNOWN	2634	mpeg1	macrophage expressed 1 [Source:ZFIN;Acc:ZDB-GENE-030131-7347]	56.6519	54.2036	45.199	52.0182	3.48208	1.76081	1.74197	1.66463	1.72442	0.0294267
ENSDARG00000045074	12	28814090	28816788	KNOWN	1601	arl4d	ADP-ribosylation factor-like 4D [Source:ZFIN;Acc:ZDB-GENE-030131-2293]	44.0293	55.2503	56.6134	51.9643	3.98697	1.6535	1.75012	1.76052	1.72398	0.0340753
ENSDARG00000018485	20	25562671	25588025	KNOWN	2470	cyp2v1	cytochrome P450, family 2, subfamily V, polypeptide 1 [Source:ZFIN;Acc:ZDB-GENE-040912-139]	48.7325	46.3869	60.6707	51.93	4.42247	1.69664	1.67566	1.79008	1.7237	0.0351687
ENSDARG00000023920	12	35233271	35283975	KNOWN	4588	llgl2	lethal giant larvae homolog 2 (Drosophila) [Source:ZFIN;Acc:ZDB-GENE-030131-9877]	52.1945	48.5029	54.9052	51.8675	1.85541	1.72587	1.69463	1.74745	1.72319	0.0153329
ENSDARG00000056888	24	34847156	34959378	KNOWN	14572	si:dkeyp-87a6.1	si:dkeyp-87a6.1 [Source:ZFIN;Acc:ZDB-GENE-091204-287]	54.2878	45.762	55.5453	51.865	3.07305	1.74263	1.66989	1.7524	1.72317	0.0260266
ENSDARG00000089645	24	34522830	34525488	KNOWN	495	CU929307.1	Uncharacterized protein [Source:UniProtKB/TrEMBL;Acc:F1QJT5]	49.9942	53.3502	52.2253	51.8566	0.98617	1.70752	1.7352	1.72612	1.7231	0.00814636
ENSDARG00000069505	21	25174027	25176022	KNOWN_BY_PROJECTION	1996	CLDN4 (5 of 9)	claudin 4 [Source:HGNC Symbol;Acc:2046]	59.7134	49.3674	46.468	51.8496	4.02	1.78328	1.70215	1.6764	1.72304	0.032206
ENSDARG00000037259	1	24981862	24985819	KNOWN	526	ndufb6	NADH dehydrogenase (ubiquinone) 1 beta subcomplex, 6 [Source:ZFIN;Acc:ZDB-GENE-040426-1781]	44.1564	55.2787	56.0306	51.8219	3.83888	1.65472	1.75034	1.75611	1.72281	0.0328776
ENSDARG00000070834	23	20717389	20718291	KNOWN	805	taf13	TAF13 RNA polymerase II, TATA box binding protein (TBP)-associated factor [Source:ZFIN;Acc:ZDB-GENE-030131-2873]	50.0746	51.4925	53.8863	51.8178	1.11228	1.70821	1.7201	1.73946	1.72278	0.0091091
ENSDARG00000026476	5	26179554	26186703	KNOWN	2765	tia1l	cytotoxic granule-associated RNA binding protein 1, like [Source:ZFIN;Acc:ZDB-GENE-030131-2167]	54.5072	50.9157	50.0214	51.8148	1.37076	1.74435	1.7153	1.70775	1.72276	0.0111561
ENSDARG00000053912	16	44947119	44955553	KNOWN	1436	fbl	fibrillarin [Source:ZFIN;Acc:ZDB-GENE-040426-1936]	52.749	51.9868	50.617	51.7842	0.62373	1.73037	1.72417	1.71279	1.7225	0.00514692
ENSDARG00000062359	15	21095481	21109502	KNOWN	1310	scn3b	sodium channel, voltage-gated, type III, beta [Source:ZFIN;Acc:ZDB-GENE-070920-2]	46.2355	66.0371	43.0798	51.7841	7.18448	1.67427	1.82632	1.64424	1.7225	0.0563578
ENSDARG00000003641	9	31145731	31162068	KNOWN	1872	tfg	trk-fused gene [Source:ZFIN;Acc:ZDB-GENE-030131-8410]	52.847	56.1276	46.3079	51.7608	2.88627	1.73116	1.75685	1.67493	1.72231	0.0241879
ENSDARG00000086579	1	52126252	52147697	KNOWN_BY_PROJECTION	3629	APLF	aprataxin and PNKP like factor [Source:HGNC Symbol;Acc:28724]	54.6681	47.4497	53.1001	51.7393	2.19203	1.74561	1.68529	1.7332	1.72213	0.0183891
ENSDARG00000069699	1	40357602	40401983	KNOWN	2025	aip	aryl hydrocarbon receptor interacting protein [Source:ZFIN;Acc:ZDB-GENE-030131-6735]	48.4822	49.9211	56.7198	51.7077	2.54024	1.69445	1.7069	1.76132	1.72187	0.020534
ENSDARG00000022891	1	49987602	50004515	KNOWN	4059	zgc:175214	zgc:175214 [Source:ZFIN;Acc:ZDB-GENE-080303-32]	54.7953	57.5921	42.6871	51.6915	4.57403	1.7466	1.76784	1.64035	1.72174	0.0394348
ENSDARG00000008706	1	41846743	41853059	KNOWN	1821	paip2b	poly(A) binding protein interacting protein 2B [Source:ZFIN;Acc:ZDB-GENE-040426-1736]	51.9107	51.791	51.2273	51.643	0.210702	1.72354	1.72256	1.7179	1.72134	0.00174134
ENSDARG00000010553	14	32485456	32488084	KNOWN	1200	mmgt1	membrane magnesium transporter 1 [Source:ZFIN;Acc:ZDB-GENE-040801-65]	47.3237	53.0403	54.4802	51.6147	2.18539	1.68416	1.73272	1.74414	1.72111	0.018387
ENSDARG00000063524	4	4145420	4231651	KNOWN	6322	ano2	anoctamin 2 [Source:ZFIN;Acc:ZDB-GENE-060503-62]	44.4346	55.3989	54.5254	51.453	3.51823	1.65739	1.75127	1.74449	1.71977	0.0302282
ENSDARG00000003035	14	12401026	12425844	KNOWN	3389	hspa9	heat shock protein 9 [Source:ZFIN;Acc:ZDB-GENE-030828-12]	53.015	53.9508	47.2819	51.4159	2.08458	1.73251	1.73997	1.68378	1.71946	0.0176188
ENSDARG00000079092	12	37614856	37636902	KNOWN	6447	gprc5c	G protein-coupled receptor, family C, group 5, member C [Source:ZFIN;Acc:ZDB-GENE-070928-27]	49.4546	49.5932	55.1998	51.4159	1.89241	1.7029	1.70409	1.74973	1.71946	0.0154168
ENSDARG00000042533	8	26148103	26150871	KNOWN	1114	gstm	glutathione S-transferase M [Source:ZFIN;Acc:ZDB-GENE-030911-2]	50.7253	49.8976	53.5401	51.3876	1.10242	1.7137	1.7067	1.73672	1.71923	0.00906702
ENSDARG00000017676	7	36864730	36887581	KNOWN	3033	mmp2	matrix metalloproteinase 2 [Source:ZFIN;Acc:ZDB-GENE-030131-9123]	48.9363	54.9573	50.2452	51.3796	1.82833	1.69842	1.74786	1.70965	1.71916	0.0149632
ENSDARG00000070386	16	25622657	25627912	KNOWN_BY_PROJECTION	700	KRTCAP2	keratinocyte associated protein 2 [Source:HGNC Symbol;Acc:28942]	49.296	52.9115	51.8206	51.3427	1.0707	1.70153	1.73168	1.7228	1.71886	0.00894459
ENSDARG00000054191	21	36771669	36787616	KNOWN	2316	pgk1	phosphoglycerate kinase 1 [Source:ZFIN;Acc:ZDB-GENE-040426-2711]	50.9018	56.7887	46.2415	51.3106	3.05156	1.71518	1.76184	1.67432	1.71859	0.0252831
ENSDARG00000044167	6	47784349	47806450	KNOWN	2888	padi2	peptidyl arginine deiminase, type II [Source:ZFIN;Acc:ZDB-GENE-031116-67]	52.2216	51.9984	49.6052	51.2751	0.83739	1.72609	1.72426	1.7042	1.71829	0.007013
ENSDARG00000056666	16	21491401	21496982	KNOWN	3108	sp8b	sp8 transcription factor b [Source:ZFIN;Acc:ZDB-GENE-030131-3654]	64.6684	50.1043	38.9191	51.2306	7.45449	1.81736	1.70846	1.60118	1.71792	0.0624052
ENSDARG00000005191	6	49877781	49917954	KNOWN	1922	ahcy	S-adenosylhomocysteine hydrolase [Source:ZFIN;Acc:ZDB-GENE-031219-6]	54.5451	49.4071	49.6984	51.2169	1.66625	1.74465	1.70249	1.70499	1.71781	0.0136535
ENSDARG00000039412	8	16776620	16778463	KNOWN	1419	dmrta2	doublesex and mab-3 related transcription factor like family A2 [Source:ZFIN;Acc:ZDB-GENE-041116-2]	50.0511	55.9332	47.5991	51.1945	2.47285	1.70801	1.75537	1.68663	1.71762	0.02031
ENSDARG00000091757	20	35593160	35603043	KNOWN	4075	si:dkey-30j22.2	si:dkey-30j22.2 [Source:ZFIN;Acc:ZDB-GENE-041001-212]	55.0404	45.2649	53.2217	51.1757	3.00164	1.7485	1.66525	1.73417	1.71747	0.0256968
ENSDARG00000091138	9	58175053	58179976	NOVEL	639	CABZ01079477.1	Uncharacterized protein [Source:UniProtKB/TrEMBL;Acc:F1QEB3]	54.672	62.251	36.5501	51.1577	7.62445	1.74564	1.80107	1.57461	1.71732	0.0681521
ENSDARG00000020759	14	42067254	42118538	KNOWN	4172	ef1	ETS-related factor1 [Source:ZFIN;Acc:ZDB-GENE-980526-335]	57.0203	51.0817	45.2652	51.1224	3.39346	1.76358	1.71669	1.66525	1.71702	0.0283942
ENSDARG00000090228	13	715869	724232	KNOWN	1044	gstal	glutathione S-transferase, alpha-like [Source:ZFIN;Acc:ZDB-GENE-040426-2720]	44.3392	60.7862	48.2104	51.1119	4.96455	1.65647	1.79089	1.69206	1.71694	0.0402095
ENSDARG00000030278	25	26709900	26772976	KNOWN	1438	idh3a	isocitrate dehydrogenase 3 (NAD+) alpha [Source:ZFIN;Acc:ZDB-GENE-040426-1007]	53.9899	44.9136	54.1707	51.0247	3.056	1.74028	1.66194	1.74171	1.71621	0.0263546
ENSDARG00000045160	12	19555276	19557908	KNOWN	967	msrb1b	methionine sulfoxide reductase B1b [Source:ZFIN;Acc:ZDB-GENE-040912-88]	46.3735	45.9535	60.7147	51.0139	4.85192	1.67554	1.67167	1.79039	1.71612	0.038945
ENSDARG00000068978	13	45407674	45428380	KNOWN	1523	glo1	glyoxalase 1 [Source:ZFIN;Acc:ZDB-GENE-030722-9]	56.7259	48.714	47.5814	51.0071	2.87802	1.76137	1.69648	1.68647	1.71606	0.0234771
ENSDARG00000087243	10	44106419	44125143	KNOWN	5117	zgc:100918	zgc:100918 [Source:ZFIN;Acc:ZDB-GENE-040927-2]	46.3225	55.8342	50.4699	50.8755	2.75326	1.67507	1.75461	1.71155	1.71496	0.0229879
ENSDARG00000004060	11	36600441	36604112	KNOWN	2804	bhlhe40	basic helix-loop-helix family, member e40 [Source:ZFIN;Acc:ZDB-GENE-030131-3133]	55.0919	49.9298	47.5698	50.8638	2.22111	1.7489	1.70697	1.68637	1.71486	0.0183985
ENSDARG00000061121	1	21717645	21931677	KNOWN	6814	lphn3.1	latrophilin 3.1 [Source:ZFIN;Acc:ZDB-GENE-030131-7856]	40.9424	56.0385	55.4531	50.8113	4.93738	1.62265	1.75617	1.75169	1.71442	0.0437775
ENSDARG00000069910	1	34328054	34339584	KNOWN	1723	gtf2f2a	general transcription factor IIF, polypeptide 2a [Source:ZFIN;Acc:ZDB-GENE-040625-131]	50.2527	45.713	56.4333	50.7997	3.10675	1.70972	1.66944	1.75916	1.71433	0.0259467
ENSDARG00000010381	2	22809088	22819674	KNOWN	2016	rnf2	ring finger protein 2 [Source:ZFIN;Acc:ZDB-GENE-030131-5243]	46.5527	51.1527	54.6669	50.7907	2.34935	1.67717	1.71728	1.7456	1.71425	0.0198491
ENSDARG00000014085	25	16958895	16970968	KNOWN	1872	si:ch211-266k8.3	si:ch211-266k8.3 [Source:ZFIN;Acc:ZDB-GENE-030131-4183]	48.8716	50.6574	52.7987	50.7759	1.13521	1.69785	1.71313	1.73077	1.71413	0.00951092
ENSDARG00000089976	1	39172750	39176597	KNOWN	709	spcs3	signal peptidase complex subunit 3 homolog (S. cerevisiae) [Source:ZFIN;Acc:ZDB-GENE-040426-2206]	47.5248	50.409	54.3738	50.7692	1.9853	1.68596	1.71104	1.7433	1.71407	0.016596
ENSDARG00000076178	Zv9_NA260	1012	3880	KNOWN_BY_PROJECTION	1662	PGBD4 (2 of 8)	piggyBac transposable element derived 4 [Source:HGNC Symbol;Acc:19401]	45.3451	31.1108	75.8497	50.7685	13.1966	1.666	1.50665	1.88564	1.71407	0.109866
ENSDARG00000037421	14	22333789	22337652	KNOWN	3158	egr1	early growth response 1 [Source:ZFIN;Acc:ZDB-GENE-980526-320]	64.2757	47.4248	40.5263	50.7423	7.05366	1.81475	1.68507	1.61832	1.71385	0.057666
ENSDARG00000011146	19	45555706	45561213	KNOWN	692	uqcrb	ubiquinol-cytochrome c reductase binding protein [Source:ZFIN;Acc:ZDB-GENE-050522-542]	44.6169	54.9821	52.4197	50.6729	3.11706	1.65913	1.74805	1.7277	1.71326	0.0268992
ENSDARG00000026801	24	12921719	13144190	KNOWN	3981	stau2	staufen, RNA binding protein, homolog 2 (Drosophila) [Source:ZFIN;Acc:ZDB-GENE-040426-687]	50.7727	56.6808	44.5535	50.669	3.50125	1.7141	1.76103	1.65852	1.71323	0.0296271
ENSDARG00000058041	10	9500789	9510479	KNOWN	805	ndufa8	NADH dehydrogenase (ubiquinone) 1 alpha subcomplex, 8 [Source:ZFIN;Acc:ZDB-GENE-040426-1688]	47.2132	55.2191	49.542	50.6581	2.37753	1.68317	1.74988	1.70365	1.71314	0.019732
ENSDARG00000012874	17	33621077	33636451	KNOWN	1901	zgc:56072	zgc:56072 [Source:ZFIN;Acc:ZDB-GENE-040426-883]	53.3301	49.0728	49.5548	50.6526	1.34599	1.73504	1.6996	1.70376	1.71309	0.0111842
ENSDARG00000051875	25	23358505	23362472	KNOWN	3400	islr2	immunoglobulin superfamily containing leucine-rich repeat 2 [Source:ZFIN;Acc:ZDB-GENE-050320-95]	43.919	54.8495	53.1753	50.6479	3.39901	1.65243	1.74702	1.7338	1.71305	0.029574
ENSDARG00000059354	19	777293	786969	KNOWN_BY_PROJECTION	2177	C19H1orf85	chromosome 1 open reading frame 85 [Source:HGNC Symbol;Acc:29436]	44.0526	51.1063	56.7283	50.6291	3.66693	1.65372	1.71689	1.76139	1.71289	0.0312367
ENSDARG00000053684	14	22107711	22116461	KNOWN	1842	aldob	aldolase b, fructose-bisphosphate [Source:ZFIN;Acc:ZDB-GENE-030131-383]	54.8459	46.6278	50.3752	50.6163	2.37543	1.74699	1.67786	1.71075	1.71279	0.0199642
ENSDARG00000018145	14	42999862	43002486	KNOWN	1234	mid1ip1l	MID1 interacting protein 1, like [Source:ZFIN;Acc:ZDB-GENE-030131-1697]	52.1463	48.1543	51.4788	50.5931	1.23454	1.72547	1.69156	1.71998	1.71259	0.0105091
ENSDARG00000056477	5	27816113	27831646	KNOWN	1494	ccdc125	coiled-coil domain containing 125 [Source:ZFIN;Acc:ZDB-GENE-060526-104]	48.1414	45.4409	58.1712	50.5845	3.87263	1.69145	1.6669	1.77211	1.71252	0.0317789
ENSDARG00000051888	7	57735831	57748061	KNOWN	3045	ist1	increased sodium tolerance 1 homolog (yeast) [Source:ZFIN;Acc:ZDB-GENE-030131-179]	47.8997	49.8905	53.934	50.5747	1.77524	1.68931	1.70664	1.73984	1.71244	0.0148263
ENSDARG00000078113	21	19205627	19209356	KNOWN	557	atp5ia	ATP synthase, H+ transporting, mitochondrial F0 complex, subunit e, duplicate a [Source:ZFIN;Acc:ZDB-GENE-070928-12]	43.0244	53.9111	54.3649	50.4335	3.70687	1.64369	1.73966	1.74323	1.71125	0.0326011
ENSDARG00000041321	6	18242197	18257984	KNOWN	2512	wdr16	WD repeat domain 16 [Source:ZFIN;Acc:ZDB-GENE-050522-296]	47.3063	50.9912	52.9847	50.4274	1.66327	1.684	1.71593	1.73227	1.71119	0.0141734
ENSDARG00000014230	17	53052488	53081580	KNOWN	2551	dlst	dihydrolipoamide S-succinyltransferase [Source:ZFIN;Acc:ZDB-GENE-030326-1]	49.1415	53.3325	48.5727	50.3489	1.50082	1.7002	1.73506	1.69524	1.71053	0.0125286
ENSDARG00000039493	20	49410575	49422584	KNOWN	779	naa20	N(alpha)-acetyltransferase 20, NatB catalytic subunit [Source:ZFIN;Acc:ZDB-GENE-050327-47]	46.0596	48.8231	55.9665	50.2831	2.95156	1.67265	1.69743	1.75562	1.70997	0.0245903
ENSDARG00000017844	23	36392064	36405650	KNOWN	1016	copz1	coatomer protein complex, subunit zeta 1 [Source:ZFIN;Acc:ZDB-GENE-000406-6]	50.299	51.7862	48.7561	50.2804	0.874768	1.71011	1.72252	1.69685	1.70995	0.00741286
ENSDARG00000063257	6	6308106	6340430	KNOWN_BY_PROJECTION	5359	PLD5 (1 of 2)	phospholipase D family, member 5 [Source:HGNC Symbol;Acc:26879]	31.4461	55.3717	63.8245	50.2141	9.69605	1.51116	1.75106	1.81174	1.70939	0.0917664
ENSDARG00000054355	3	31854237	31863925	KNOWN	2877	dcaf7	ddb1 and cul4 associated factor 7 [Source:ZFIN;Acc:ZDB-GENE-030131-9511]	46.8629	53.0244	50.5814	50.1563	1.79131	1.68	1.73259	1.71249	1.7089	0.0153215
ENSDARG00000078233	1	44621749	44654560	KNOWN	4714	ctnnd1	catenin (cadherin-associated protein), delta 1 [Source:ZFIN;Acc:ZDB-GENE-110208-9]	48.7384	45.08	56.5302	50.1162	3.37641	1.69669	1.66351	1.7599	1.70856	0.0282698
ENSDARG00000053746	2	1386360	1401154	KNOWN_BY_PROJECTION	1320	OSBPL1A (2 of 2)	oxysterol binding protein-like 1A [Source:HGNC Symbol;Acc:16398]	46.5005	52.8512	50.982	50.1112	1.8843	1.6767	1.7312	1.71585	1.70852	0.0162251
ENSDARG00000019223	9	27119480	27129971	KNOWN	5736	arglu1a	arginine and glutamate rich 1a [Source:ZFIN;Acc:ZDB-GENE-040426-2914]	47.427	47.5483	55.1825	50.0526	2.56518	1.68509	1.68617	1.7496	1.70802	0.0213257
ENSDARG00000011611	10	43887068	43905964	KNOWN	2540	actr1	ARP1 actin-related protein 1, centractin (yeast) [Source:ZFIN;Acc:ZDB-GENE-040426-2695]	45.8489	52.8424	51.4666	50.0526	2.13904	1.6707	1.73112	1.71988	1.70802	0.0185539
ENSDARG00000045797	25	19441862	19442321	KNOWN_BY_PROJECTION	198	C25H12orf73	chromosome 12 open reading frame 73 [Source:HGNC Symbol;Acc:34450]	41.985	50.7716	57.2816	50.0127	4.43201	1.63332	1.71409	1.76553	1.70768	0.0384788
ENSDARG00000056235	17	20068101	20074108	KNOWN	1440	smndc1	survival motor neuron domain containing 1 [Source:ZFIN;Acc:ZDB-GENE-030131-614]	50.7157	49.7991	49.1049	49.8733	0.466472	1.71362	1.70586	1.69988	1.70649	0.00397824
ENSDARG00000016302	2	56382690	56448130	KNOWN	5382	upf1	upf1 regulator of nonsense transcripts homolog (yeast) [Source:ZFIN;Acc:ZDB-GENE-040426-2836]	49.3065	46.1683	54.047	49.8406	2.29001	1.70162	1.67365	1.74073	1.70621	0.0194541
ENSDARG00000054026	6	40772134	40773355	KNOWN	207	CR847954.1	Uncharacterized protein [Source:UniProtKB/TrEMBL;Acc:E7F422]	47.1501	56.6465	45.7145	49.837	3.42988	1.6826	1.76077	1.66945	1.70618	0.0285034
ENSDARG00000087443	17	14535982	14546314	KNOWN_BY_PROJECTION	1183	PTP4A2 (2 of 2)	protein tyrosine phosphatase type IVA, member 2 [Source:HGNC Symbol;Acc:9635]	57.1403	52.2541	40.0996	49.8313	5.06616	1.76448	1.72635	1.61384	1.70613	0.0452187
ENSDARG00000094272	9	24258106	24267409	KNOWN	1618	map3k19	mitogen-activated protein kinase kinase kinase 19 [Source:ZFIN;Acc:ZDB-GENE-081104-140]	52.9663	46.5491	49.8988	49.8048	1.8531	1.73212	1.67714	1.70671	1.7059	0.0158866
ENSDARG00000052666	3	42778892	42784137	KNOWN	2374	litaf	lipopolysaccharide-induced TNF factor [Source:ZFIN;Acc:ZDB-GENE-040704-23]	48.8621	47.3939	53.055	49.7703	1.69613	1.69777	1.68479	1.73284	1.70561	0.0143495
ENSDARG00000087066	16	1988763	2257762	KNOWN	1601	CR385054.1	Uncharacterized protein [Source:UniProtKB/TrEMBL;Acc:E7FF18]	54.7277	44.7912	49.6748	49.7313	2.86856	1.74607	1.66078	1.70479	1.70528	0.0246251
ENSDARG00000017653	2	6179990	6186663	KNOWN	1279	rgs13	regulator of G-protein signaling 13 [Source:ZFIN;Acc:ZDB-GENE-070410-138]	45.3243	45.6819	58.1278	49.7113	4.20948	1.66581	1.66915	1.77179	1.7051	0.0347843
ENSDARG00000094543	1	40383064	40384231	KNOWN	890	sod3b	superoxide dismutase 3, extracellular b [Source:ZFIN;Acc:ZDB-GENE-030131-8743]	50.7173	44.2249	54.0561	49.6661	2.88629	1.71364	1.65538	1.74081	1.70472	0.0251994
ENSDARG00000074087	8	32233446	32241471	NOVEL	3476	AL929453.1	Uncharacterized protein [Source:UniProtKB/TrEMBL;Acc:E7F7X7]	39.1271	53.5673	56.2738	49.656	5.32211	1.60344	1.73693	1.75796	1.70463	0.048384
ENSDARG00000006760	13	27297639	27438391	KNOWN	6491	slc24a3	solute carrier family 24 (sodium/potassium/calcium exchanger), member 3 [Source:ZFIN;Acc:ZDB-GENE-090312-67]	43.1617	52.25	53.4565	49.6227	3.24925	1.64505	1.72632	1.73605	1.70435	0.0288501
ENSDARG00000025397	6	41010867	41016321	KNOWN	1348	srsf3a	serine/arginine-rich splicing factor 3a [Source:ZFIN;Acc:ZDB-GENE-030616-631]	43.2891	48.137	57.411	49.6123	4.14285	1.6463	1.69141	1.76649	1.70426	0.0350559
ENSDARG00000079056	13	13554735	13598707	KNOWN_BY_PROJECTION	3826	C13H20orf194	chromosome 20 open reading frame 194 [Source:HGNC Symbol;Acc:17721]	46.0528	52.9493	49.6347	49.5456	1.99137	1.67259	1.73199	1.70445	1.70368	0.0171627
ENSDARG00000045618	1	11644344	11658061	KNOWN	2396	clta	clathrin, light chain (Lca) [Source:ZFIN;Acc:ZDB-GENE-040426-1986]	45.5971	54.7541	47.983	49.4447	2.74257	1.66836	1.74628	1.69005	1.70282	0.0232181
ENSDARG00000056085	9	33340170	33346170	KNOWN	1111	mob4	MOB family member 4, phocein [Source:ZFIN;Acc:ZDB-GENE-040801-174]	46.503	51.6291	50.1048	49.4123	1.51975	1.67672	1.72123	1.70846	1.70254	0.013231
ENSDARG00000008867	4	17921005	18007522	KNOWN	2889	rap1b	RAS related protein 1b [Source:ZFIN;Acc:ZDB-GENE-030131-9662]	55.5307	47.4623	45.2397	49.4109	3.12644	1.75228	1.6854	1.66502	1.70252	0.0263571
ENSDARG00000076397	2	23230502	23231814	KNOWN	640	si:dkey-43b14.8	si:dkey-43b14.8 [Source:ZFIN;Acc:ZDB-GENE-070912-538]	41.3668	39.3475	67.2431	49.3191	8.98093	1.62703	1.60582	1.83406	1.70173	0.0728038
ENSDARG00000070868	23	20265670	20270363	KNOWN_BY_PROJECTION	1751	C23H1orf192	chromosome 1 open reading frame 192 [Source:HGNC Symbol;Acc:32325]	50.0141	44.8585	52.9698	49.2808	2.37007	1.70769	1.66142	1.73215	1.7014	0.0207394
ENSDARG00000038024	3	28982569	29001938	KNOWN	2829	flr	fleer [Source:ZFIN;Acc:ZDB-GENE-070117-2066]	48.561	45.6088	53.6309	49.2669	2.3425	1.69514	1.66847	1.73744	1.70128	0.0200795
ENSDARG00000074758	8	23129314	23150130	KNOWN	4939	csde1	cold shock domain containing E1, RNA-binding [Source:ZFIN;Acc:ZDB-GENE-030131-8623]	53.3134	46.8285	47.5267	49.2229	2.05518	1.73491	1.67969	1.68598	1.7009	0.0174526
ENSDARG00000038590	2	59697319	59715893	KNOWN	5428	ptprsb	protein tyrosine phosphatase, receptor type, s, b [Source:ZFIN;Acc:ZDB-GENE-101103-2]	45.6107	48.8168	53.0811	49.1696	2.16374	1.66849	1.69738	1.73305	1.70044	0.0186712
ENSDARG00000045359	2	29960685	29964617	KNOWN	1432	tceb1b	transcription elongation factor B (SIII), polypeptide 1b [Source:ZFIN;Acc:ZDB-GENE-040718-138]	47.5345	48.6068	51.2564	49.1326	1.1061	1.68605	1.69554	1.71814	1.70012	0.00951728
ENSDARG00000022807	16	15175955	15205239	KNOWN	2100	zgc:101640	zgc:101640 [Source:ZFIN;Acc:ZDB-GENE-041114-158]	52.0874	48.928	46.3022	49.1059	1.67241	1.72499	1.69834	1.67488	1.69989	0.0144753
ENSDARG00000059398	18	4664239	4679292	KNOWN	2791	myef2	myelin expression factor 2 [Source:ZFIN;Acc:ZDB-GENE-051120-114]	50.0845	45.5322	51.6585	49.0917	1.83686	1.70829	1.66775	1.72147	1.69977	0.0161627
ENSDARG00000070452	1	11231665	11240875	KNOWN_BY_PROJECTION	1752	TMEM66	transmembrane protein 66 [Source:HGNC Symbol;Acc:28789]	47.2718	52.0361	47.8123	49.0401	1.50611	1.68369	1.72457	1.68853	1.69932	0.0128957
ENSDARG00000071555	22	793038	797669	KNOWN	1063	zgc:153675	zgc:153675 [Source:ZFIN;Acc:ZDB-GENE-061013-567]	48.9362	45.3582	52.7931	49.0292	2.14677	1.69842	1.66613	1.73073	1.69922	0.0186483
ENSDARG00000034211	22	27178583	27208528	KNOWN	2613	capn2l	calpain 2, (m/II) large subunit, like [Source:ZFIN;Acc:ZDB-GENE-050417-341]	60.1756	42.0213	44.8432	49.0134	5.64026	1.78658	1.63368	1.66127	1.69909	0.0470455
ENSDARG00000095242	2	59673089	59676041	KNOWN	249	ndufa13	NADH dehydrogenase (ubiquinone) 1 alpha subcomplex, 13 [Source:ZFIN;Acc:ZDB-GENE-040426-1672]	45.4828	47.6709	53.7558	48.9698	2.47494	1.66729	1.68727	1.73843	1.69871	0.0211832
ENSDARG00000021550	21	574687	602359	KNOWN	1605	rad23b	RAD23 homolog B (S. cerevisiae) [Source:ZFIN;Acc:ZDB-GENE-040426-1487]	52.3742	53.7736	40.6816	48.9431	4.15048	1.72733	1.73857	1.61994	1.69848	0.0378085
ENSDARG00000077326	16	33211929	33236091	KNOWN	4097	slc45a4	solute carrier family 45, member 4 [Source:ZFIN;Acc:ZDB-GENE-091230-5]	44.7833	47.6833	54.3452	48.9373	2.83058	1.66071	1.68738	1.74308	1.69842	0.024266
ENSDARG00000004956	21	29037625	29044110	KNOWN	1196	zmat2	zinc finger, matrin type 2 [Source:ZFIN;Acc:ZDB-GENE-030131-3197]	45.84	48.0322	52.8277	48.9	2.06331	1.67062	1.69048	1.73101	1.6981	0.0177696
ENSDARG00000041155	18	19814734	19826018	KNOWN	1662	morf4l1	mortality factor 4 like 1 [Source:ZFIN;Acc:ZDB-GENE-040718-348]	48.9433	48.3367	49.3865	48.8888	0.304257	1.69848	1.69317	1.70231	1.698	0.00265089
ENSDARG00000070446	9	17127997	17289317	KNOWN_BY_PROJECTION	955	RSPH1	radial spoke head 1 homolog (Chlamydomonas) [Source:HGNC Symbol;Acc:12371]	50.0484	57.0271	39.4772	48.8509	5.10149	1.70798	1.76363	1.60721	1.69767	0.0457768
ENSDARG00000024746	20	54322501	54336769	KNOWN	2659	hsp90aa1.2	heat shock protein 90, alpha (cytosolic), class A member 1, tandem duplicate 2 [Source:ZFIN;Acc:ZDB-GENE-031001-3]	42.0478	59.243	45.1866	48.8258	5.2868	1.63395	1.77991	1.66452	1.69745	0.0444422
ENSDARG00000004830	5	44453274	44491294	KNOWN	2510	flot2a	flotillin 2a [Source:ZFIN;Acc:ZDB-GENE-020430-3]	48.3029	50.8939	47.1806	48.7925	1.09954	1.69287	1.71512	1.68287	1.69716	0.00952916
ENSDARG00000009594	19	19388563	19395415	KNOWN	3986	nr1d2b	nuclear receptor subfamily 1, group D, member 2b [Source:ZFIN;Acc:ZDB-GENE-990415-244]	49.4199	45.6026	51.1724	48.7317	1.64429	1.7026	1.66841	1.71744	1.69663	0.0145169
ENSDARG00000070824	6	29116744	29123887	KNOWN	907	ndufb5	NADH dehydrogenase (ubiquinone) 1 beta subcomplex 5 [Source:ZFIN;Acc:ZDB-GENE-011010-1]	45.5015	52.5872	48.0682	48.719	2.07118	1.66747	1.72906	1.6908	1.69652	0.0179539
ENSDARG00000089534	2	54170996	54179310	NOVEL	3299	CU693369.1	Uncharacterized protein [Source:UniProtKB/TrEMBL;Acc:E7F4C4]	67.6738	32.5707	45.8696	48.7047	10.2321	1.83679	1.52596	1.67089	1.6964	0.0897972
ENSDARG00000069853	9	22852427	22857992	KNOWN	1814	txndc9	thioredoxin domain containing 9 [Source:ZFIN;Acc:ZDB-GENE-030131-8569]	52.7622	49.701	43.6152	48.6928	2.68819	1.73048	1.70502	1.64948	1.69629	0.0239121
ENSDARG00000090077	19	17154639	17164226	KNOWN	3103	srsf4	serine/arginine-rich splicing factor 4 [Source:ZFIN;Acc:ZDB-GENE-030131-591]	47.3184	44.0217	54.7071	48.6824	3.15909	1.68411	1.65342	1.74591	1.6962	0.0271978
ENSDARG00000063295	6	7652621	7693551	KNOWN	7099	myh9a	myosin, heavy polypeptide 9a, non-muscle [Source:ZFIN;Acc:ZDB-GENE-030131-5870]	53.9582	45.2273	46.8304	48.672	2.68332	1.74003	1.6649	1.6797	1.69611	0.0229781
ENSDARG00000010279	25	2982084	3001076	KNOWN	2206	scamp2	secretory carrier membrane protein 2 [Source:ZFIN;Acc:ZDB-GENE-040426-2702]	44.8256	51.4217	49.6103	48.6192	1.96756	1.66111	1.71951	1.70424	1.69565	0.0174872
ENSDARG00000074131	2	43765423	43801060	KNOWN	4596	kif5ba	kinesin family member 5B, a [Source:ZFIN;Acc:ZDB-GENE-070629-2]	47.1176	52.1183	46.6186	48.6181	1.75599	1.6823	1.72524	1.67778	1.69564	0.0151246
ENSDARG00000031885	19	7737759	7741992	KNOWN	876	psmb11	proteasome (prosome, macropain) subunit, beta type, 11 [Source:ZFIN;Acc:ZDB-GENE-001208-1]	49.994	48.9984	46.7008	48.5644	0.975137	1.70752	1.69896	1.67853	1.69517	0.00860039
ENSDARG00000070479	19	31633394	31644600	KNOWN	1624	tspan13b	tetraspanin 13b [Source:ZFIN;Acc:ZDB-GENE-041010-45]	44.5877	45.4712	55.5583	48.5391	3.51884	1.65885	1.66718	1.7525	1.69495	0.0299235
ENSDARG00000004078	14	29459069	29479568	KNOWN	3852	acsl4a	acyl-CoA synthetase long-chain family member 4a [Source:ZFIN;Acc:ZDB-GENE-040426-1565]	37.5465	49.8661	58.0687	48.4938	5.96387	1.58598	1.70643	1.77136	1.69455	0.0543066
ENSDARG00000010246	3	32493809	32499997	KNOWN	2442	prmt1	protein arginine methyltransferase 1 [Source:ZFIN;Acc:ZDB-GENE-030131-693]	53.2819	46.8538	45.3438	48.4932	2.43373	1.73466	1.67992	1.66599	1.69455	0.0209562
ENSDARG00000028546	6	13116491	13141926	KNOWN	2515	ndufs1	NADH dehydrogenase (ubiquinone) Fe-S protein 1 [Source:ZFIN;Acc:ZDB-GENE-030131-478]	43.9269	52.6164	48.8536	48.4656	2.51592	1.65251	1.7293	1.6977	1.6943	0.022283
ENSDARG00000003681	20	18774911	18786109	KNOWN	3079	eif5	eukaryotic translation initiation factor 5 [Source:ZFIN;Acc:ZDB-GENE-030131-975]	52.1568	53.6632	39.5751	48.465	4.46616	1.72556	1.73769	1.60826	1.6943	0.0412711
ENSDARG00000027234	9	22398978	22416834	KNOWN	3034	ift88	intraflagellar transport 88 homolog [Source:ZFIN;Acc:ZDB-GENE-030131-574]	48.0539	45.6266	51.6028	48.4278	1.73527	1.69067	1.66863	1.72101	1.69397	0.0151824
ENSDARG00000075738	Zv9_NA631	7696	10841	KNOWN_BY_PROJECTION	150	CUTA	cutA divalent cation tolerance homolog (E. coli) [Source:HGNC Symbol;Acc:21101]	52.1718	52.1148	40.9601	48.4156	3.72775	1.72568	1.72522	1.62284	1.69386	0.034204
ENSDARG00000087188	3	13889405	13895597	KNOWN	4613	nfil3-6	nuclear factor, interleukin 3 regulated, member 6 [Source:ZFIN;Acc:ZDB-GENE-040704-63]	26.3303	48.7121	70.0968	48.3798	12.6354	1.43664	1.69646	1.85185	1.69355	0.121117
ENSDARG00000068709	18	24787024	24794558	KNOWN	2350	fam174b	family with sequence similarity 174, member B [Source:ZFIN;Acc:ZDB-GENE-050419-78]	45.9053	47.6815	51.4083	48.3317	1.62151	1.67122	1.68736	1.7194	1.69313	0.0141579
ENSDARG00000052073	6	51720579	51722453	KNOWN	955	blcap	bladder cancer associated protein [Source:ZFIN;Acc:ZDB-GENE-000330-7]	47.0489	48.7056	49.1275	48.294	0.634344	1.68168	1.69641	1.70008	1.69279	0.00561981
ENSDARG00000076833	1	9896314	9915324	KNOWN	2362	atp1b1b	ATPase, Na+/K+ transporting, beta 1b polypeptide [Source:ZFIN;Acc:ZDB-GENE-001127-4]	49.4729	57.3741	37.996	48.281	5.62563	1.70306	1.76622	1.59102	1.69268	0.0512277
ENSDARG00000003573	3	35636166	35640105	KNOWN	1028	dctn5	dynactin 5 [Source:ZFIN;Acc:ZDB-GENE-040718-201]	46.0922	46.0747	52.6695	48.2788	2.19533	1.67295	1.67279	1.72973	1.69266	0.0189529
ENSDARG00000056896	15	20908817	20942192	KNOWN	2130	ttc12	tetratricopeptide repeat domain 12 [Source:ZFIN;Acc:ZDB-GENE-071016-4]	48.3591	41.9686	54.2328	48.1868	3.5414	1.69337	1.63315	1.7422	1.69185	0.0315358
ENSDARG00000079840	13	16571581	16938070	KNOWN	8050	kcnma1a	potassium large conductance calcium-activated channel, subfamily M, alpha member 1a [Source:ZFIN;Acc:ZDB-GENE-070202-9]	43.5154	42.1328	58.8831	48.1771	5.36784	1.64851	1.63481	1.7773	1.69176	0.0453876
ENSDARG00000055080	7	23963174	23967956	KNOWN	2665	rbm4.2	RNA binding motif protein 4.2 [Source:ZFIN;Acc:ZDB-GENE-030131-3019]	46.1972	46.0072	52.2225	48.1423	2.04085	1.67392	1.67216	1.7261	1.69146	0.0176923
ENSDARG00000005162	19	11477868	11521523	KNOWN	4520	tpm3	tropomyosin 3 [Source:ZFIN;Acc:ZDB-GENE-030826-16]	52.2382	47.9083	44.0649	48.0705	2.36083	1.72622	1.68938	1.65384	1.69082	0.0208969
ENSDARG00000086728	Zv9_scaffold3516	50252	60900	KNOWN_BY_PROJECTION	762	CZv9_scaffold3516HXorf58	chromosome X open reading frame 58 [Source:HGNC Symbol;Acc:26356]	42.9791	47.395	53.7595	48.0445	3.12892	1.64325	1.6848	1.73846	1.69059	0.0275595
ENSDARG00000071031	25	6265392	6297495	KNOWN	2324	snx1a	sorting nexin 1a [Source:ZFIN;Acc:ZDB-GENE-060302-3]	50.1675	55.6933	38.1747	48.0118	5.17076	1.70899	1.75353	1.59301	1.6903	0.0478455
ENSDARG00000069168	18	18712195	18722809	KNOWN_BY_PROJECTION	4428	C18H15orf39	chromosome 15 open reading frame 39 [Source:HGNC Symbol;Acc:24497]	47.7014	51.6984	44.5065	47.9688	2.0804	1.68754	1.7218	1.65807	1.68992	0.0184127
ENSDARG00000088601	21	26691539	26693739	KNOWN	1573	si:dkey-175m17.6	si:dkey-175m17.6 [Source:ZFIN;Acc:ZDB-GENE-091204-392]	37.8198	50.5398	55.5287	47.9628	5.27199	1.58905	1.71214	1.75227	1.68987	0.0491032
ENSDARG00000044619	21	21948887	21966212	KNOWN	3108	birc2	baculoviral IAP repeat-containing 2 [Source:ZFIN;Acc:ZDB-GENE-030825-6]	50.6392	50.7029	42.4933	47.9451	2.72599	1.71298	1.71352	1.63842	1.68971	0.0249422
ENSDARG00000018898	5	27325391	27338911	KNOWN	2682	zfand5a	zinc finger, AN1-type domain 5a [Source:ZFIN;Acc:ZDB-GENE-040426-1979]	46.3779	43.8065	53.6403	47.9416	2.94448	1.67558	1.65134	1.73751	1.68968	0.0256572
ENSDARG00000042796	17	30916118	30922362	KNOWN	2041	yy1a	YY1 transcription factor a [Source:ZFIN;Acc:ZDB-GENE-030131-1117]	49.2452	46.8798	47.5802	47.9017	0.701509	1.70109	1.68015	1.68646	1.68932	0.00620287
ENSDARG00000055124	18	39852413	39866799	KNOWN	4159	ccnl1a	cyclin L1a [Source:ZFIN;Acc:ZDB-GENE-050419-206]	45.9051	44.0282	53.7263	47.8865	2.96973	1.67122	1.65348	1.7382	1.68919	0.0257945
ENSDARG00000062957	Zv9_scaffold3512	15195	28738	KNOWN	2801	sult4a1	sulfotransferase family 4A, member 1 [Source:ZFIN;Acc:ZDB-GENE-060421-2705]	44.1492	44.6539	54.8427	47.8819	3.48342	1.65465	1.65948	1.74697	1.68915	0.0299998
ENSDARG00000014366	3	59670091	59688061	KNOWN	2037	luc7l3	LUC7-like 3 (S. cerevisiae) [Source:ZFIN;Acc:ZDB-GENE-060616-375]	45.6016	47.602	50.3734	47.859	1.3835	1.6684	1.68665	1.71074	1.68894	0.0122605
ENSDARG00000042056	2	59600501	59615379	KNOWN	651	mau2	MAU2 chromatid cohesion factor homolog (C. elegans) [Source:ZFIN;Acc:ZDB-GENE-050522-383]	45.2721	38.7048	59.5763	47.8511	6.16151	1.66532	1.59884	1.7823	1.68887	0.053625
ENSDARG00000009844	20	43145228	43150174	KNOWN_BY_PROJECTION	1121	DUSP23 (2 of 2)	dual specificity phosphatase 23 [Source:HGNC Symbol;Acc:21480]	48.6435	47.8105	47.0643	47.8394	0.456113	1.69586	1.68851	1.68182	1.68877	0.00405449
ENSDARG00000036895	9	53975568	53979084	KNOWN	273	dap1b	death associated protein 1b [Source:ZFIN;Acc:ZDB-GENE-000511-4]	34.5612	58.3256	50.5371	47.808	6.99458	1.55098	1.77324	1.71212	1.68849	0.0662926
ENSDARG00000034668	19	9439193	9503224	KNOWN	2907	celf3a	cugbp, Elav-like family member 3a [Source:ZFIN;Acc:ZDB-GENE-000501-2]	42.9101	45.2632	55.2442	47.8059	3.78069	1.64256	1.66524	1.75008	1.68847	0.0327203
ENSDARG00000068386	7	1613072	1618942	NOVEL	780	CABZ01101003.1	Uncharacterized protein [Source:UniProtKB/TrEMBL;Acc:F1QEE1]	47.9125	43.2133	52.0441	47.7233	2.55101	1.68942	1.64555	1.72464	1.68774	0.0228753
ENSDARG00000019062	20	34176278	34180204	KNOWN	1648	arpc5b	actin related protein 2/3 complex, subunit 5B [Source:ZFIN;Acc:ZDB-GENE-040120-7]	52.6204	46.3581	44.1805	47.7196	2.52971	1.72933	1.67539	1.65495	1.6877	0.0221851
ENSDARG00000004171	16	12532687	12540990	KNOWN	2324	rabac1	Rab acceptor 1 (prenylated) [Source:ZFIN;Acc:ZDB-GENE-040625-146]	46.7683	46.5021	49.8354	47.702	1.06951	1.67914	1.67671	1.70617	1.68755	0.00943944
ENSDARG00000086230	16	49582369	49589405	KNOWN	2283	tmem176l.1	transmembrane protein 176l.1 [Source:ZFIN;Acc:ZDB-GENE-080829-11]	49.8978	52.467	40.6564	47.6737	3.5862	1.7067	1.72809	1.61968	1.68729	0.0331502
ENSDARG00000052840	5	42110633	42126862	KNOWN	629	ndufs4	NADH dehydrogenase (ubiquinone) Fe-S protein 4, (NADH-coenzyme Q reductase) [Source:ZFIN;Acc:ZDB-GENE-050522-421]	41.785	53.1515	48.0765	47.671	3.28749	1.63129	1.73361	1.69087	1.68727	0.0296701
ENSDARG00000086332	3	62000819	62007818	KNOWN	2687	bri3	brain protein I3 [Source:ZFIN;Acc:ZDB-GENE-030131-3038]	49.9074	42.5334	50.5547	47.6652	2.57269	1.70678	1.63882	1.71227	1.68722	0.0236206
ENSDARG00000015546	11	28845674	28887240	KNOWN	2458	alpl	alkaline phosphatase, liver/bone/kidney [Source:ZFIN;Acc:ZDB-GENE-040420-1]	40.8607	57.0169	45.1044	47.6607	4.83584	1.62181	1.76355	1.66374	1.68718	0.0420406
ENSDARG00000004470	3	46800816	46833402	KNOWN	2285	prkcsh	protein kinase C substrate 80K-H [Source:ZFIN;Acc:ZDB-GENE-040426-770]	46.2871	50.698	45.8245	47.6032	1.55314	1.67474	1.71347	1.67047	1.68666	0.0136775
ENSDARG00000007526	7	20254852	20279641	KNOWN	1593	ndufs2	NADH dehydrogenase (ubiquinone) Fe-S protein 2 [Source:ZFIN;Acc:ZDB-GENE-050522-273]	42.9991	54.7944	44.9827	47.5921	3.6464	1.64344	1.74659	1.66259	1.68657	0.0316766
ENSDARG00000018432	16	19641611	19648583	KNOWN	2433	m6pr	mannose-6-phosphate receptor (cation dependent) [Source:ZFIN;Acc:ZDB-GENE-040426-2285]	46.9732	44.1461	51.65	47.5898	2.18802	1.681	1.65462	1.7214	1.68654	0.0194184
ENSDARG00000013110	10	20141545	20181526	KNOWN	3232	dmtn	dematin actin binding protein [Source:ZFIN;Acc:ZDB-GENE-030131-9438]	38.4764	46.7004	57.45	47.5423	5.49334	1.59634	1.67852	1.76678	1.68612	0.0492141
ENSDARG00000018806	15	42362040	42383557	KNOWN	3145	ctsc	cathepsin C [Source:ZFIN;Acc:ZDB-GENE-030619-9]	52.189	47.0751	43.2536	47.5059	2.58841	1.72582	1.68192	1.64595	1.68579	0.0230953
ENSDARG00000025091	20	13482834	13540362	KNOWN	2974	ezrb	ezrin b [Source:ZFIN;Acc:ZDB-GENE-050803-1]	52.5534	52.8226	36.9051	47.427	5.26153	1.72879	1.73096	1.5787	1.68509	0.0503966
ENSDARG00000053728	6	40260172	40287060	KNOWN	2524	ttll3	tubulin tyrosine ligase-like family, member 3 [Source:ZFIN;Acc:ZDB-GENE-060616-182]	51.469	46.4059	44.3651	47.4133	2.11167	1.7199	1.67583	1.65672	1.68496	0.0187071
ENSDARG00000003705	25	3734055	3741695	KNOWN	3654	prnprs3	prion protein, related sequence 3 [Source:ZFIN;Acc:ZDB-GENE-041221-3]	41.5086	51.7078	49.0173	47.4112	3.05181	1.62848	1.72187	1.69912	1.68495	0.0281183
ENSDARG00000057147	Zv9_NA706	2470	21134	KNOWN	1416	hadhb	hydroxyacyl-Coenzyme A dehydrogenase/3-ketoacyl-Coenzyme A thiolase/enoyl-Coenzyme A hydratase (trifunctional protein), beta subunit [Source:ZFIN;Acc:ZDB-GENE-030131-8550]	38.9578	51.3256	51.8549	47.3794	4.21358	1.6016	1.71871	1.72309	1.68466	0.039786
ENSDARG00000044339	6	37462947	37474227	KNOWN	2148	rp2	retinitis pigmentosa 2 (X-linked recessive) [Source:ZFIN;Acc:ZDB-GENE-040426-2795]	46.0978	45.3905	50.4455	47.3113	1.58036	1.673	1.66643	1.71135	1.68405	0.0140065
ENSDARG00000042071	10	7679256	7777017	KNOWN	4100	pam	peptidylglycine alpha-amidating monooxygenase [Source:ZFIN;Acc:ZDB-GENE-090313-384]	39.4242	52.7879	49.7094	47.3072	4.04044	1.60664	1.73068	1.70509	1.68401	0.0378108
ENSDARG00000020449	13	3593110	3605257	KNOWN	1948	yipf3	Yip1 domain family, member 3 [Source:ZFIN;Acc:ZDB-GENE-030131-6443]	44.979	49.7768	47.0427	47.2662	1.38951	1.66256	1.70567	1.68163	1.68364	0.0124712
ENSDARG00000015572	6	19292286	19304748	KNOWN	1935	znf207b	zinc finger protein 207, b [Source:ZFIN;Acc:ZDB-GENE-030131-7377]	46.0137	43.9172	51.8664	47.2658	2.3786	1.67222	1.65241	1.72318	1.68364	0.0210778
ENSDARG00000070675	23	25423197	25437627	KNOWN	1775	fam3a	family with sequence similarity 3, member A [Source:ZFIN;Acc:ZDB-GENE-040426-1772]	41.0608	49.1029	51.5504	47.2381	3.16839	1.62388	1.69986	1.72058	1.68339	0.0293951
ENSDARG00000091208	16	57691461	57713739	KNOWN	3482	CABZ01072585.1	Uncharacterized protein [Source:UniProtKB/TrEMBL;Acc:E7F727]	47.5281	49.6435	44.5066	47.2261	1.49056	1.68599	1.70452	1.65807	1.68328	0.0134997
ENSDARG00000052673	16	50601112	50637397	KNOWN_BY_PROJECTION	2485	39326	septin 7 [Source:HGNC Symbol;Acc:1717]	46.0734	47.9932	47.589	47.2185	0.584324	1.67278	1.69014	1.68654	1.68321	0.00528996
ENSDARG00000086284	19	20108090	20115593	KNOWN_BY_PROJECTION	1821	KANSL1L (2 of 2)	KAT8 regulatory NSL complex subunit 1-like [Source:HGNC Symbol;Acc:26310]	44.5319	43.4747	53.6448	47.2171	3.2283	1.65832	1.64811	1.73755	1.6832	0.0282654
ENSDARG00000037079	13	1073	5966	KNOWN	1053	ccdc104	coiled-coil domain containing 104 [Source:ZFIN;Acc:ZDB-GENE-060421-8162]	43.6658	48.2133	49.7389	47.206	1.82407	1.64998	1.69208	1.70534	1.6831	0.0166904
ENSDARG00000074697	21	11904663	11953632	KNOWN	1359	npdc1	neural proliferation, differentiation and control, 1 [Source:ZFIN;Acc:ZDB-GENE-031204-31]	58.2584	52.8203	30.5167	47.1985	8.48734	1.77275	1.73095	1.49854	1.68303	0.0852939
ENSDARG00000019098	7	27835119	27863990	KNOWN	2571	cd82a	CD82 antigen, a [Source:ZFIN;Acc:ZDB-GENE-030131-2818]	48.943	47.7959	44.797	47.1786	1.23601	1.69847	1.68838	1.66084	1.68285	0.0112479
ENSDARG00000014463	5	31441870	31456338	KNOWN	2074	usf1l	upstream transcription factor 1, like [Source:ZFIN;Acc:ZDB-GENE-040426-2269]	44.1971	43.526	53.7861	47.1698	3.31385	1.65511	1.64861	1.73867	1.68277	0.0289967
ENSDARG00000005926	19	36967043	36977274	KNOWN	1575	ak2	adenylate kinase 2 [Source:ZFIN;Acc:ZDB-GENE-030131-512]	50.2593	47.005	44.2255	47.1632	1.74361	1.70977	1.68129	1.65538	1.68272	0.0157068
ENSDARG00000019732	7	40059168	40070192	KNOWN	1846	mtch2	mitochondrial carrier homolog 2 [Source:ZFIN;Acc:ZDB-GENE-991008-9]	48.4641	45.4095	47.599	47.1575	0.908997	1.69429	1.66661	1.68663	1.68266	0.00825261
ENSDARG00000019941	11	15013810	15019264	KNOWN_BY_PROJECTION	465	SGTA (2 of 2)	small glutamine-rich tetratricopeptide repeat (TPR)-containing, alpha [Source:HGNC Symbol;Acc:10819]	51.1874	47.2079	43.0011	47.1321	2.3635	1.71757	1.68312	1.64346	1.68244	0.0214091
ENSDARG00000096681	12	40089163	40090548	KNOWN	1048	si:dkey-1f1.4	si:dkey-1f1.4 [Source:ZFIN;Acc:ZDB-GENE-130531-44]	45.2126	40.0896	55.9697	47.0906	4.67936	1.66476	1.61373	1.75564	1.68206	0.0415013
ENSDARG00000029003	5	25671533	25677932	KNOWN	950	eif1axa	eukaryotic translation initiation factor 1A, X-linked, a [Source:ZFIN;Acc:ZDB-GENE-041010-185]	49.7057	45.6523	45.8925	47.0835	1.31292	1.70506	1.66887	1.6711	1.682	0.0117072
ENSDARG00000013822	12	49612490	49620904	KNOWN	597	anapc16	anaphase promoting complex subunit 16 [Source:ZFIN;Acc:ZDB-GENE-050417-430]	42.4171	43.5103	55.2479	47.0584	4.10686	1.63766	1.64846	1.75011	1.68177	0.0358177
ENSDARG00000020607	6	42301409	42308717	KNOWN	2644	emc3	ER membrane protein complex subunit 3 [Source:ZFIN;Acc:ZDB-GENE-040426-2904]	46.0336	44.4634	50.6766	47.0579	1.8653	1.67241	1.65766	1.71329	1.68176	0.0166402
ENSDARG00000024815	11	20511782	20518122	KNOWN	2337	ogfrl2	opioid growth factor receptor-like 2 [Source:ZFIN;Acc:ZDB-GENE-030616-523]	55.739	41.9048	43.3495	46.9978	4.39048	1.75388	1.63251	1.64689	1.68122	0.0382873
ENSDARG00000075151	13	38042870	38046893	KNOWN	859	si:dkey-188i13.10	si:dkey-188i13.10 [Source:ZFIN;Acc:ZDB-GENE-090313-208]	55.3839	44.0075	41.5421	46.9778	4.26285	1.75116	1.65328	1.62882	1.68104	0.0373743
ENSDARG00000069279	8	17277704	17289206	KNOWN	1902	elovl7a	ELOVL family member 7, elongation of long chain fatty acids (yeast) a [Source:ZFIN;Acc:ZDB-GENE-030131-6149]	47.076	48.0005	45.8226	46.9664	0.631099	1.68193	1.6902	1.67046	1.68094	0.00572487
ENSDARG00000076861	16	32670139	32678928	KNOWN	1790	tmem79b	transmembrane protein 79b [Source:ZFIN;Acc:ZDB-GENE-120807-1]	46.788	46.2178	47.7933	46.933	0.460563	1.67932	1.67411	1.68836	1.68063	0.00416417
ENSDARG00000042642	20	30957322	30964154	KNOWN	2578	wtap	Wilms tumor 1 associated protein [Source:ZFIN;Acc:ZDB-GENE-030131-5990]	49.8754	46.6758	44.2338	46.9284	1.63349	1.70651	1.6783	1.65546	1.68059	0.0147627
ENSDARG00000009771	21	24658396	24672944	KNOWN	1722	ppme1	protein phosphatase methylesterase 1 [Source:ZFIN;Acc:ZDB-GENE-030131-7064]	43.971	45.17	51.6239	46.9216	2.37647	1.65293	1.66436	1.72118	1.68053	0.021105
ENSDARG00000076110	11	7288460	7312671	KNOWN_BY_PROJECTION	3936	NWD1	NACHT and WD repeat domain containing 1 [Source:HGNC Symbol;Acc:27619]	44.4956	52.0632	44.0838	46.8809	2.59389	1.65797	1.72479	1.65402	1.68016	0.0229611
ENSDARG00000052304	6	24021387	24036382	KNOWN	2394	uqcrc1	ubiquinol-cytochrome c reductase core protein I [Source:ZFIN;Acc:ZDB-GENE-040426-1792]	46.0916	51.173	43.2569	46.8405	2.31567	1.67294	1.71745	1.64598	1.6798	0.0208363
ENSDARG00000014472	11	45992023	46009554	KNOWN	1507	eif4a3	eukaryotic translation initiation factor 4A, isoform 3 [Source:ZFIN;Acc:ZDB-GENE-040426-915]	45.5803	53.6433	41.2613	46.8283	3.62842	1.6682	1.73754	1.62594	1.67969	0.0325288
ENSDARG00000011055	13	2206942	2220571	KNOWN	2137	fbxo9	F-box protein 9 [Source:ZFIN;Acc:ZDB-GENE-030131-4194]	53.3344	47.3317	39.3333	46.6665	4.05545	1.73508	1.68423	1.60566	1.67821	0.0376427
ENSDARG00000000656	19	7742916	7744909	KNOWN	1153	psmb9a	proteasome (prosome, macropain) subunit, beta type, 9a [Source:ZFIN;Acc:ZDB-GENE-990415-140]	50.9689	45.9081	42.8677	46.5816	2.36272	1.71574	1.67125	1.64214	1.67744	0.0214003
ENSDARG00000037038	20	9944195	9957165	KNOWN	1561	psmc6	proteasome (prosome, macropain) 26S subunit, ATPase, 6 [Source:ZFIN;Acc:ZDB-GENE-030131-304]	46.2643	49.0896	44.3146	46.5562	1.38614	1.67453	1.69975	1.65624	1.67721	0.012613
ENSDARG00000035043	6	39592452	39597586	KNOWN	1444	pfdn5	prefoldin 5 [Source:ZFIN;Acc:ZDB-GENE-030131-6858]	48.8676	46.7346	44.0587	46.5536	1.39115	1.69782	1.67883	1.65378	1.67718	0.0127533
ENSDARG00000028957	12	20437068	20442960	KNOWN	1504	maff	v-maf musculoaponeurotic fibrosarcoma oncogene homolog f (avian) [Source:ZFIN;Acc:ZDB-GENE-040426-1280]	42.5689	48.8883	48.0549	46.504	1.98221	1.63918	1.698	1.69068	1.67673	0.0185088
ENSDARG00000055757	8	26614597	26619618	KNOWN	2096	tmem9	transmembrane protein 9 [Source:ZFIN;Acc:ZDB-GENE-030131-6083]	39.7953	45.0303	54.6414	46.489	4.34733	1.61061	1.66304	1.7454	1.67659	0.0392283
ENSDARG00000004748	3	39467970	39483264	KNOWN	3745	zgc:100868	zgc:100868 [Source:ZFIN;Acc:ZDB-GENE-040801-33]	47.2854	44.0005	48.1155	46.4671	1.2564	1.68382	1.65322	1.69122	1.67639	0.0116314
ENSDARG00000091734	6	36844509	36845091	NOVEL	267	CR548641.1	Uncharacterized protein [Source:UniProtKB/TrEMBL;Acc:E7FCL1]	51.9838	43.8089	43.6085	46.4671	2.75896	1.72414	1.65136	1.64942	1.67639	0.0245903
ENSDARG00000056307	19	12828284	12834922	KNOWN	1533	znf706	zinc finger protein 706 [Source:ZFIN;Acc:ZDB-GENE-040718-454]	47.4079	44.7646	47.1995	46.4573	0.848482	1.68492	1.66053	1.68304	1.6763	0.00783508
ENSDARG00000038612	2	44462271	44467626	KNOWN	1337	pih1d3	PIH1 domain containing 3 [Source:ZFIN;Acc:ZDB-GENE-040722-2]	49.6531	39.4823	50.2107	46.4487	3.4869	1.70461	1.60727	1.70936	1.67622	0.0332676
ENSDARG00000023145	19	44640552	44693855	KNOWN	4033	pum1	pumilio homolog 1 (Drosophila) [Source:ZFIN;Acc:ZDB-GENE-030131-2074]	43.5719	49.3841	46.3798	46.4453	1.67815	1.64906	1.70229	1.67559	1.67619	0.0153669
ENSDARG00000017329	13	37095018	37105030	KNOWN	1510	cdkl1	cyclin-dependent kinase-like 1 (CDC2-related kinase) [Source:ZFIN;Acc:ZDB-GENE-040808-34]	48.2376	53.1546	37.8098	46.4007	4.52389	1.6923	1.73364	1.58894	1.67578	0.0430295
ENSDARG00000071691	12	11503762	11520747	KNOWN	1974	uqcrc2b	ubiquinol-cytochrome c reductase core protein IIb [Source:ZFIN;Acc:ZDB-GENE-030131-1269]	44.9775	49.092	45.0336	46.3677	1.36224	1.66255	1.69977	1.66307	1.67548	0.0123203
ENSDARG00000009001	20	31243403	31257030	KNOWN	2058	pdip5	protein disulfide isomerase-related protein (provisional) [Source:ZFIN;Acc:ZDB-GENE-030131-879]	42.0583	58.9601	38.0843	46.3676	6.39994	1.63406	1.77786	1.592	1.67548	0.0562696
ENSDARG00000036785	23	33551402	33564661	KNOWN	2948	si:ch211-226m16.2	si:ch211-226m16.2 [Source:ZFIN;Acc:ZDB-GENE-030131-2302]	53.1271	38.2393	47.721	46.3625	4.35109	1.73341	1.59372	1.68772	1.67543	0.0411216
ENSDARG00000014123	3	36526652	36544908	KNOWN	2601	gspt1l	G1 to S phase transition 1, like [Source:ZFIN;Acc:ZDB-GENE-030131-4009]	51.2056	51.7805	36.0285	46.3382	5.15753	1.71772	1.72247	1.56854	1.67521	0.0505385
ENSDARG00000074686	13	11742835	11759423	NOVEL	4507	mgea5	meningioma expressed antigen 5 (hyaluronidase) [Source:ZFIN;Acc:ZDB-GENE-030131-3208]	45.4009	39.8062	53.6098	46.2723	4.00849	1.66653	1.61073	1.73727	1.67461	0.0366149
ENSDARG00000091367	23	7111964	7119387	KNOWN	798	prpf6	PRP6 pre-mRNA processing factor 6 homolog (S. cerevisiae) [Source:ZFIN;Acc:ZDB-GENE-030131-2575]	46.1841	44.8592	47.6565	46.2333	0.807864	1.6738	1.66143	1.68714	1.67425	0.00742469
ENSDARG00000014573	12	50615116	50616796	KNOWN	360	ghitm	growth hormone inducible transmembrane protein [Source:ZFIN;Acc:ZDB-GENE-040426-1537]	42.5331	53.8455	42.2097	46.1961	3.82585	1.63882	1.73914	1.63558	1.67391	0.0339931
ENSDARG00000036036	7	40558562	40569729	KNOWN	2179	mdka	midkine-related growth factor [Source:ZFIN;Acc:ZDB-GENE-990621-1]	44.8118	49.4973	44.2648	46.1913	1.66052	1.66098	1.70327	1.65576	1.67386	0.0150419
ENSDARG00000012140	2	36385006	36394838	KNOWN	2879	ccnl1b	cyclin L1b [Source:ZFIN;Acc:ZDB-GENE-030131-4813]	45.2456	43.2537	49.989	46.1628	1.99765	1.66507	1.64595	1.70748	1.6736	0.0181802
ENSDARG00000030512	18	21712452	21731462	KNOWN	3073	tsnaxip1	translin-associated factor X interacting protein 1 [Source:ZFIN;Acc:ZDB-GENE-070424-39]	46.1707	40.4198	51.7378	46.1095	3.26737	1.67367	1.61721	1.72212	1.67311	0.0303155
ENSDARG00000045373	24	14463461	14481677	KNOWN	3578	pabpn1	poly(A) binding protein, nuclear 1 [Source:ZFIN;Acc:ZDB-GENE-040426-2401]	44.0616	47.2352	47.0074	46.1014	1.02204	1.65381	1.68336	1.68131	1.67303	0.00952853
ENSDARG00000000069	24	22678238	22711533	KNOWN	2290	dap	death associated protein [Source:ZFIN;Acc:ZDB-GENE-000511-3]	44.5612	43.3506	50.3897	46.1005	2.17289	1.65859	1.6469	1.71088	1.67303	0.0196682
ENSDARG00000059246	10	5004025	5020399	KNOWN	3038	hnrnpd	heterogeneous nuclear ribonucleoprotein D [Source:ZFIN;Acc:ZDB-GENE-070424-97]	39.4511	46.9053	51.8915	46.0826	3.61471	1.60693	1.68038	1.72339	1.67286	0.0339988
ENSDARG00000091143	10	37457939	37458880	KNOWN	942	or106-10	odorant receptor, family G, subfamily 106, member 10 [Source:ZFIN;Acc:ZDB-GENE-070806-62]	35.8481	50.4496	51.8874	46.0617	5.12362	1.56642	1.71138	1.72335	1.67267	0.0504357
ENSDARG00000032458	7	26056874	26144251	KNOWN	4191	mark2b	MAP/microtubule affinity-regulating kinase 2b [Source:ZFIN;Acc:ZDB-GENE-080215-4]	43.4548	44.7348	49.9259	46.0385	1.97853	1.64792	1.66025	1.70694	1.67245	0.0179747
ENSDARG00000021372	12	1044228	1047498	KNOWN	2273	tob1b	transducer of ERBB2, 1b [Source:ZFIN;Acc:ZDB-GENE-040426-2151]	40.3991	44.3347	53.355	46.0296	3.83483	1.61699	1.65643	1.73524	1.67237	0.0347601
ENSDARG00000039578	6	7450416	7467955	KNOWN	2476	pa2g4a	proliferation-associated 2G4, a [Source:ZFIN;Acc:ZDB-GENE-030616-161]	48.0419	47.8472	42.1511	46.0134	1.93197	1.69057	1.68884	1.63499	1.67222	0.0182441
ENSDARG00000052428	6	23260036	23266970	KNOWN_BY_PROJECTION	1733	C6H22orf23	chromosome 22 open reading frame 23 [Source:HGNC Symbol;Acc:18589]	43.8708	41.005	53.148	46.0079	3.66463	1.65196	1.6233	1.73358	1.67217	0.0330363
ENSDARG00000042534	5	70272375	70289177	KNOWN	2823	rsrc2	arginine/serine-rich coiled-coil 2 [Source:ZFIN;Acc:ZDB-GENE-040426-2457]	46.6139	40.704	50.5774	45.9651	2.86861	1.67773	1.62018	1.71246	1.67178	0.0269098
ENSDARG00000068177	2	36337663	36357699	KNOWN	2681	pak2a	p21 (CDKN1A)-activated kinase 2a [Source:ZFIN;Acc:ZDB-GENE-021011-2]	46.8523	43.8551	47.0103	45.9059	1.02641	1.6799	1.65181	1.68133	1.67123	0.00961115
ENSDARG00000035048	21	39072287	39074349	KNOWN	1479	or115-10	odorant receptor, family F, subfamily 115, member 10 [Source:ZFIN;Acc:ZDB-GENE-010309-3]	41.142	43.8051	52.7061	45.8844	3.4964	1.62472	1.65133	1.73002	1.67103	0.0316149
ENSDARG00000015853	3	10231802	10243908	KNOWN	1465	rnps1	RNA binding protein S1, serine-rich domain [Source:ZFIN;Acc:ZDB-GENE-030131-5228]	42.3516	46.5077	48.6133	45.8242	1.83964	1.637	1.67676	1.6956	1.67047	0.0172703
ENSDARG00000035066	3	19931192	19953067	KNOWN	4527	ubtf	upstream binding transcription factor, RNA polymerase I [Source:ZFIN;Acc:ZDB-GENE-030616-252]	45.5362	48.5065	43.4121	45.8183	1.47737	1.66779	1.69466	1.6475	1.67042	0.0136583
ENSDARG00000052623	13	46547570	46567520	KNOWN	2139	bsdc1	BSD domain containing 1 [Source:ZFIN;Acc:ZDB-GENE-040905-1]	43.7377	47.3077	46.2787	45.7747	1.06094	1.65067	1.68402	1.67467	1.67001	0.0099298
ENSDARG00000009505	6	59776159	59786039	KNOWN	1634	slmo2	slowmo homolog 2 (Drosophila) [Source:ZFIN;Acc:ZDB-GENE-031002-13]	36.0736	45.0517	55.8142	45.6465	5.70636	1.56906	1.66325	1.75446	1.66882	0.0535203
ENSDARG00000015315	12	11242671	11254573	KNOWN	1557	psmc5	proteasome (prosome, macropain) 26S subunit, ATPase, 5 [Source:ZFIN;Acc:ZDB-GENE-030131-6547]	42.457	52.2448	42.1119	45.6046	3.32162	1.63806	1.72628	1.6346	1.66843	0.0299996
ENSDARG00000041068	18	20959432	20969479	KNOWN	2573	got2a	glutamic-oxaloacetic transaminase 2a, mitochondrial (aspartate aminotransferase 2) [Source:ZFIN;Acc:ZDB-GENE-040426-2703]	49.628	46.5704	40.5141	45.5708	2.67802	1.70439	1.67734	1.6182	1.66811	0.0254508
ENSDARG00000002082	16	33740930	33756680	KNOWN	3031	ck2a1	casein kinase 2 alpha 1 [Source:ZFIN;Acc:ZDB-GENE-990415-27]	43.0546	49.2121	44.4144	45.5603	1.86758	1.64399	1.70081	1.65719	1.66802	0.0171671
ENSDARG00000011637	19	45359678	45381419	KNOWN_BY_PROJECTION	2496	TCEB3C	transcription elongation factor B polypeptide 3C (elongin A3) [Source:HGNC Symbol;Acc:24617]	43.51	49.4574	43.7035	45.557	1.95102	1.64846	1.70292	1.65034	1.66798	0.0178501
ENSDARG00000060471	25	35353099	35354492	KNOWN	1394	gcnt3	glucosaminyl (N-acetyl) transferase 3, mucin type [Source:ZFIN;Acc:ZDB-GENE-110411-253]	39.5515	47.9143	49.1414	45.5357	3.01302	1.60801	1.68944	1.7002	1.66779	0.0291027
ENSDARG00000016143	14	29493295	29503541	KNOWN	2196	xiap	X-linked inhibitor of apoptosis [Source:ZFIN;Acc:ZDB-GENE-030825-7]	31.0037	45.8433	59.6224	45.4898	8.26339	1.5052	1.67065	1.78263	1.66736	0.080582
ENSDARG00000068820	5	14853213	14858612	KNOWN	1359	h2afva	H2A histone family, member Va [Source:ZFIN;Acc:ZDB-GENE-020717-1]	45.3942	43.5022	47.5612	45.4859	1.17262	1.66646	1.64838	1.68629	1.66732	0.0109469
ENSDARG00000038099	17	43057958	43063846	KNOWN	1900	gskip	gsk3b interacting protein [Source:ZFIN;Acc:ZDB-GENE-040426-2777]	46.0764	43.8077	46.5349	45.473	0.843113	1.6728	1.65135	1.67701	1.6672	0.0079453
ENSDARG00000006915	6	42883372	42902332	KNOWN	1508	arl8ba	ADP-ribosylation factor-like 8Ba [Source:ZFIN;Acc:ZDB-GENE-030131-9370]	41.8587	46.4823	48.0729	45.4713	1.86375	1.63204	1.67653	1.69084	1.66719	0.0177046
ENSDARG00000035869	19	34305940	34319514	KNOWN	2845	azin1b	antizyme inhibitor 1b [Source:ZFIN;Acc:ZDB-GENE-030121-1]	47.006	50.7514	38.6412	45.4662	3.5797	1.6813	1.71392	1.59815	1.66714	0.034466
ENSDARG00000041169	15	24834885	24858855	KNOWN	3236	hif1al	hypoxia-inducible factor 1, alpha subunit, like [Source:ZFIN;Acc:ZDB-GENE-040426-1315]	27.7882	51.2156	57.3917	45.4652	9.01652	1.45921	1.7178	1.76635	1.66713	0.0953232
ENSDARG00000093484	9	41898108	41899032	KNOWN	656	si:dkey-95p16.2	si:dkey-95p16.2 [Source:ZFIN;Acc:ZDB-GENE-081105-65]	46.4576	43.2907	46.5995	45.4493	1.08005	1.67631	1.64631	1.6776	1.66698	0.0102206
ENSDARG00000013681	22	10670836	10680925	KNOWN_BY_PROJECTION	2210	SHISA4 (4 of 4)	shisa homolog 4 (Xenopus laevis) [Source:HGNC Symbol;Acc:27139]	50.2164	47.7979	38.3319	45.4487	3.62627	1.70941	1.6884	1.59474	1.66697	0.0352458
ENSDARG00000036489	7	41476368	41484742	KNOWN_BY_PROJECTION	2786	MAF1	MAF1 homolog (S. cerevisiae) [Source:HGNC Symbol;Acc:24966]	45.1607	44.066	47.0698	45.4322	0.877689	1.66427	1.65385	1.68187	1.66682	0.00817765
ENSDARG00000017388	21	13916165	13923602	KNOWN	1333	gstt1b	glutathione S-transferase theta 1b [Source:ZFIN;Acc:ZDB-GENE-040426-1491]	48.1516	44.3399	43.7151	45.4022	1.38648	1.69154	1.65648	1.65045	1.66654	0.0128088
ENSDARG00000038694	2	36810195	36824455	KNOWN	1159	zgc:101744	zgc:101744 [Source:ZFIN;Acc:ZDB-GENE-050320-111]	45.2396	42.7834	48.1836	45.4022	1.56102	1.66501	1.64131	1.69182	1.66654	0.0145903
ENSDARG00000012684	4	15142111	15189811	KNOWN	5980	atp2b1a	ATPase, Ca++ transporting, plasma membrane 1a [Source:ZFIN;Acc:ZDB-GENE-030925-29]	38.272	45.8036	52.0182	45.3646	3.97423	1.59408	1.67028	1.72442	1.66619	0.0378053
ENSDARG00000052975	16	49717892	49732988	KNOWN	3328	ubqln4	ubiquilin 4 [Source:ZFIN;Acc:ZDB-GENE-030131-6269]	44.0217	49.0587	42.8779	45.3194	1.89856	1.65342	1.69948	1.64225	1.66576	0.0175149
ENSDARG00000043781	4	61218243	61227140	KNOWN_BY_PROJECTION	989	PSMB10	proteasome (prosome, macropain) subunit, beta type, 10 [Source:HGNC Symbol;Acc:9538]	44.5506	48.6646	42.71	45.3084	1.76021	1.65849	1.69605	1.64058	1.66566	0.0163428
ENSDARG00000037967	3	32800841	32806071	KNOWN	889	BX571714.2	Uncharacterized protein [Source:UniProtKB/TrEMBL;Acc:E7EY00]	45.4262	42.3926	48.0387	45.2859	1.6314	1.66676	1.63742	1.69054	1.66545	0.0153634
ENSDARG00000056600	12	18526498	18546627	KNOWN	2674	papss2b	3'-phosphoadenosine 5'-phosphosulfate synthase 2b [Source:ZFIN;Acc:ZDB-GENE-010323-5]	42.4138	49.2396	44.0818	45.2451	2.05449	1.63763	1.70105	1.654	1.66507	0.0190076
ENSDARG00000057513	11	23825393	23851008	KNOWN	3200	mdm4	transformed 3T3 cell double minute 4 homolog (mouse) [Source:ZFIN;Acc:ZDB-GENE-030131-6872]	44.2368	42.8315	48.5959	45.2214	1.73532	1.65549	1.64179	1.69545	1.66484	0.0160959
ENSDARG00000025074	1	56969373	56981222	NOVEL	2507	CABZ01059390.1	Uncharacterized protein [Source:UniProtKB/TrEMBL;Acc:E7F238]	47.5715	49.2864	38.8017	45.2199	3.24706	1.68638	1.70145	1.5999	1.66483	0.0316388
ENSDARG00000089320	17	14301327	14317472	KNOWN	1896	BX004994.2	Uncharacterized protein [Source:UniProtKB/TrEMBL;Acc:E7EZB7]	56.4769	36.0421	43.096	45.205	5.99253	1.75949	1.5687	1.6444	1.66469	0.0554685
ENSDARG00000032430	15	20706322	20734481	KNOWN	3026	ppp2r1b	protein phosphatase 2 (formerly 2A), regulatory subunit A, beta isoform [Source:ZFIN;Acc:ZDB-GENE-040927-20]	44.8336	45.6662	45.0225	45.1741	0.252025	1.66118	1.669	1.66297	1.6644	0.00236538
ENSDARG00000022788	16	23936933	23962555	KNOWN	1195	cops7a	COP9 constitutive photomorphogenic homolog subunit 7A [Source:ZFIN;Acc:ZDB-GENE-030131-8680]	40.1575	48.531	46.7779	45.1555	2.54971	1.61445	1.69488	1.67923	1.66422	0.0246191
ENSDARG00000095908	5	4373742	4373894	KNOWN	153	si:ch1073-228p2.2	si:ch1073-228p2.2 [Source:ZFIN;Acc:ZDB-GENE-110411-88]	53.465	39.9694	41.9497	45.128	4.2075	1.73612	1.61246	1.63296	1.66396	0.038263
ENSDARG00000014165	18	32802232	32809465	KNOWN	940	ssr3	signal sequence receptor, gamma [Source:ZFIN;Acc:ZDB-GENE-030131-9134]	43.3072	45.0332	46.9935	45.1113	1.06486	1.64647	1.66307	1.68118	1.66381	0.0100225
ENSDARG00000001994	21	12063686	12123119	KNOWN	3629	stxbp1a	syntaxin binding protein 1a [Source:ZFIN;Acc:ZDB-GENE-050626-106]	33.897	54.0034	47.371	45.0905	5.91517	1.54279	1.74039	1.68458	1.66361	0.0588156
ENSDARG00000093186	3	16400436	16404262	KNOWN	2115	si:dkey-30j10.5	si:dkey-30j10.5 [Source:ZFIN;Acc:ZDB-GENE-091118-81]	49.4909	43.7938	41.9341	45.073	2.2733	1.70321	1.65122	1.6328	1.66345	0.0210824
ENSDARG00000039041	13	40471770	40507554	KNOWN	1999	sfrp5	secreted frizzled-related protein 5 [Source:ZFIN;Acc:ZDB-GENE-011108-2]	40.707	57.3958	36.9443	45.0157	6.28464	1.62021	1.76638	1.57915	1.66291	0.0568182
ENSDARG00000007175	4	16592514	16606454	KNOWN	2975	recql	RecQ protein-like (DNA helicase Q1-like) [Source:ZFIN;Acc:ZDB-GENE-050809-134]	42.1626	43.739	49.1181	45.0066	2.10552	1.63511	1.65069	1.69999	1.66282	0.0195565
ENSDARG00000010541	3	50199566	50218501	KNOWN	2025	zgc:92161	zgc:92161 [Source:ZFIN;Acc:ZDB-GENE-040912-22]	40.476	50.847	43.6217	44.9816	3.07009	1.6178	1.71472	1.64955	1.66258	0.0285297
ENSDARG00000054793	3	30392356	30399420	KNOWN	1286	emc10	ER membrane protein complex subunit 10 [Source:ZFIN;Acc:ZDB-GENE-030131-9045]	39.6237	45.7473	49.5572	44.9761	2.89336	1.60878	1.66976	1.70378	1.66253	0.0277905
ENSDARG00000033184	8	27183220	27222058	KNOWN	2719	prkar2aa	protein kinase, cAMP-dependent, regulatory, type II, alpha A [Source:ZFIN;Acc:ZDB-GENE-030131-1007]	42.7925	47.0508	45.052	44.9651	1.23003	1.6414	1.6817	1.66325	1.66243	0.0116476
ENSDARG00000046030	25	10758371	10764828	KNOWN	1040	zgc:110339	zgc:110339 [Source:ZFIN;Acc:ZDB-GENE-050417-323]	47.7752	47.7204	39.3232	44.9396	2.80825	1.6882	1.68771	1.60556	1.66219	0.027467
ENSDARG00000002970	2	2368246	2384584	KNOWN	2026	ss18	synovial sarcoma translocation, chromosome 18 (H. sapiens) [Source:ZFIN;Acc:ZDB-GENE-030131-4867]	43.3639	47.718	43.7356	44.9392	1.39357	1.64703	1.68769	1.65065	1.66218	0.0129916
ENSDARG00000060316	6	41434718	41437613	KNOWN	1731	cish	cytokine inducible SH2-containing protein [Source:ZFIN;Acc:ZDB-GENE-050907-1]	41.243	40.0109	53.5025	44.9188	4.30658	1.62576	1.6129	1.73642	1.66199	0.039206
ENSDARG00000090150	22	66607	72822	KNOWN_BY_PROJECTION	4025	CROCC (2 of 2)	ciliary rootlet coiled-coil, rootletin [Source:HGNC Symbol;Acc:21299]	44.9168	42.6811	47.1466	44.9148	1.2891	1.66197	1.64029	1.68257	1.66195	0.0122045
ENSDARG00000058246	14	10648845	10661387	KNOWN	1560	cysltr1	cysteinyl leukotriene receptor 1 [Source:ZFIN;Acc:ZDB-GENE-050522-250]	33.9987	41.7617	58.8837	44.8814	7.35108	1.54405	1.63106	1.77731	1.66164	0.0680556
ENSDARG00000069421	21	29154395	29159585	KNOWN	975	grpel2	GrpE-like 2, mitochondrial [Source:ZFIN;Acc:ZDB-GENE-091204-188]	38.1331	53.9047	42.5074	44.8484	4.70092	1.59254	1.73961	1.63856	1.66132	0.0434334
ENSDARG00000043257	20	20888907	20893949	KNOWN	1971	ckbb	creatine kinase, brain b [Source:ZFIN;Acc:ZDB-GENE-020103-2]	40.5286	58.9942	34.9434	44.8221	7.26717	1.61835	1.77811	1.55562	1.66107	0.0662321
ENSDARG00000024940	16	46213659	46237542	KNOWN_BY_PROJECTION	1769	RNF144B	ring finger protein 144B [Source:HGNC Symbol;Acc:21578]	46.8092	45.038	42.5927	44.8133	1.22236	1.67951	1.66312	1.63941	1.66099	0.011639
ENSDARG00000045019	6	59640325	59648597	KNOWN	1855	aamp	angio-associated, migratory cell protein [Source:ZFIN;Acc:ZDB-GENE-040426-2370]	44.05	31.2017	59.1676	44.8064	8.0819	1.6537	1.50788	1.77936	1.66093	0.0784425
ENSDARG00000079846	3	32272013	32273204	NOVEL	528	BX511021.4	Ferritin [Source:UniProtKB/TrEMBL;Acc:E7EXI4]	53.3855	30.3755	50.5197	44.7602	7.23977	1.73548	1.49659	1.71197	1.66049	0.0760159
ENSDARG00000018174	11	35635060	35755762	KNOWN	2592	gnai2a	guanine nucleotide binding protein (G protein), alpha inhibiting activity polypeptide 2a [Source:ZFIN;Acc:ZDB-GENE-030131-8365]	45.3279	44.7266	44.1959	44.7501	0.32698	1.66584	1.66017	1.6551	1.66039	0.00310292
ENSDARG00000013382	5	25245263	25252381	KNOWN_BY_PROJECTION	1114	CWC15	CWC15 spliceosome-associated protein homolog (S. cerevisiae) [Source:HGNC Symbol;Acc:26939]	41.1555	47.3729	45.6857	44.738	1.85632	1.62485	1.6846	1.66918	1.66028	0.0179083
ENSDARG00000038242	3	18562706	18577974	KNOWN	3052	zgc:113333	zgc:113333 [Source:ZFIN;Acc:ZDB-GENE-050320-57]	39.4491	45.452	49.2718	44.7243	2.85883	1.60691	1.667	1.70132	1.66015	0.027592
ENSDARG00000061100	21	1071552	1092450	KNOWN	2464	nars	asparaginyl-tRNA synthetase [Source:ZFIN;Acc:ZDB-GENE-030131-1016]	41.708	50.0236	42.3731	44.7016	2.66794	1.63051	1.70777	1.63722	1.65993	0.0247115
ENSDARG00000014731	2	35316287	35322203	KNOWN	1072	cacybp	calcyclin binding protein [Source:ZFIN;Acc:ZDB-GENE-040426-2579]	43.9938	47.157	42.7422	44.631	1.31367	1.65315	1.68266	1.6409	1.65926	0.0123931
ENSDARG00000027154	8	24047155	24064580	KNOWN	2518	tpd52l2a	tumor protein D52-like 2a [Source:ZFIN;Acc:ZDB-GENE-030131-7047]	43.2706	42.3465	48.2616	44.6262	1.83715	1.64612	1.63695	1.69251	1.65921	0.0171958
ENSDARG00000054849	3	30101106	30119174	KNOWN	3484	bcat2	branched chain aminotransferase 2, mitochondrial [Source:ZFIN;Acc:ZDB-GENE-040718-425]	41.915	41.7246	50.1888	44.6095	2.79021	1.63261	1.63068	1.70917	1.65905	0.0258498
ENSDARG00000069194	1	57700573	57748929	KNOWN	3094	mycbpap	mycbp associated protein [Source:ZFIN;Acc:ZDB-GENE-080923-1]	44.2825	37.3672	52.1003	44.5833	4.25574	1.65593	1.58396	1.7251	1.65881	0.0407454
ENSDARG00000056803	7	27370930	27389074	KNOWN	1826	ap1s1	adaptor-related protein complex 1, sigma 1 subunit [Source:ZFIN;Acc:ZDB-GENE-040426-1119]	47.8629	43.3556	42.5174	44.5786	1.65984	1.68898	1.64695	1.63866	1.65876	0.0155757
ENSDARG00000068404	18	35599636	35610576	KNOWN	2204	tbcb	tubulin folding cofactor B [Source:ZFIN;Acc:ZDB-GENE-030131-9296]	48.6648	44.9047	40.1536	44.5744	2.46252	1.69605	1.66186	1.61441	1.65872	0.0236711
ENSDARG00000016855	13	24121865	24125622	KNOWN	564	sf3b5	splicing factor 3b, subunit 5 [Source:ZFIN;Acc:ZDB-GENE-040718-181]	42.3595	42.1435	49.1917	44.5649	2.31423	1.63708	1.63492	1.70063	1.65863	0.021553
ENSDARG00000094490	10	41879717	41880748	KNOWN	1032	taar19k	trace amine associated receptor 19k [Source:ZFIN;Acc:ZDB-GENE-091116-71]	27.9144	38.1676	67.3225	44.4682	11.8043	1.46111	1.59293	1.83456	1.65771	0.109348
ENSDARG00000045014	11	3317116	3324048	KNOWN	3463	tuba2	tubulin, alpha 2 [Source:ZFIN;Acc:ZDB-GENE-040426-1970]	36.5409	50.7905	46.0101	44.4472	4.18707	1.5745	1.71425	1.67219	1.65751	0.0413926
ENSDARG00000044642	21	23806973	23813231	KNOWN	3718	sc5d	sterol-C5-desaturase [Source:ZFIN;Acc:ZDB-GENE-040912-56]	53.1808	43.0709	37.0154	44.4224	4.71521	1.73385	1.64415	1.57996	1.65727	0.0446258
ENSDARG00000058389	5	14556212	14594925	KNOWN	949	ccl-c5a	chemokine CCL-C5a [Source:ZFIN;Acc:ZDB-GENE-060526-181]	44.748	40.2595	48.0941	44.3672	2.26965	1.66037	1.61552	1.69103	1.65674	0.0219244
ENSDARG00000096711	12	30388000	30396176	KNOWN	1759	si:ch211-194k22.8	si:ch211-194k22.8 [Source:ZFIN;Acc:ZDB-GENE-030131-1820]	43.5749	44.638	44.8854	44.3661	0.402005	1.64909	1.65933	1.66167	1.65673	0.00386341
ENSDARG00000069298	8	17135198	17193984	KNOWN	3841	osbpl9	oxysterol binding protein-like 9 [Source:ZFIN;Acc:ZDB-GENE-061110-103]	43.7625	44.568	44.685	44.3385	0.289974	1.65091	1.65866	1.65977	1.65647	0.0027861
ENSDARG00000070319	6	19470809	19491741	KNOWN	2266	rab11fip4b	RAB11 family interacting protein 4 (class II) b [Source:ZFIN;Acc:ZDB-GENE-080722-8]	44.5509	39.2461	49.1743	44.3238	2.86827	1.6585	1.60472	1.70048	1.65633	0.0277126
ENSDARG00000022974	8	7490483	7512839	KNOWN	2497	wdr13	WD repeat domain 13 [Source:ZFIN;Acc:ZDB-GENE-050522-274]	38.1233	45.2153	49.4474	44.262	3.30356	1.59244	1.66479	1.70284	1.65573	0.0323793
ENSDARG00000029510	11	25833721	25839823	KNOWN	1596	timm17a	translocase of inner mitochondrial membrane 17 homolog A (yeast) [Source:ZFIN;Acc:ZDB-GENE-031030-6]	42.354	44.5249	45.8519	44.2436	1.01953	1.63703	1.65825	1.67073	1.65556	0.00983649
ENSDARG00000035023	16	58309747	58324684	KNOWN	2043	kiaa0907	KIAA0907 protein [Source:ZFIN;Acc:ZDB-GENE-030131-405]	41.1746	40.0707	51.4741	44.2398	3.63116	1.62505	1.61353	1.71994	1.65552	0.0337155
ENSDARG00000018569	16	19123791	19134140	KNOWN	2509	tnfrsf1a	tumor necrosis factor receptor superfamily, member 1a [Source:ZFIN;Acc:ZDB-GENE-040426-2252]	49.0578	44.5219	39.0222	44.2006	2.90149	1.69947	1.65822	1.6023	1.65514	0.0281572
ENSDARG00000036016	19	30390929	30401410	KNOWN	2307	sh3bgrl3	SH3 domain binding glutamic acid-rich protein like 3 [Source:ZFIN;Acc:ZDB-GENE-040426-1059]	45.8137	45.7444	41.0122	44.1901	1.58907	1.67037	1.66973	1.62338	1.65504	0.0155597
ENSDARG00000058597	16	8379869	8402571	KNOWN	1949	nt5c3a	5'-nucleotidase, cytosolic IIIA [Source:ZFIN;Acc:ZDB-GENE-030131-439]	44.7817	44.0457	43.6973	44.1749	0.319623	1.66069	1.65365	1.65028	1.6549	0.00306667
ENSDARG00000022995	17	25286114	25322065	KNOWN	3125	clic4	chloride intracellular channel 4 [Source:ZFIN;Acc:ZDB-GENE-030326-3]	40.1152	48.9502	43.3724	44.1459	2.57961	1.614	1.69854	1.64711	1.65462	0.0245933
ENSDARG00000013605	23	45574171	45605549	KNOWN	2550	atp1b2a	ATPase, Na+/K+ transporting, beta 2a polypeptide [Source:ZFIN;Acc:ZDB-GENE-001127-2]	32.6001	59.3715	40.4654	44.1457	7.94428	1.52634	1.78083	1.61769	1.65462	0.0744335
ENSDARG00000075569	6	33583527	33595756	KNOWN	3207	gpbp1l1	GC-rich promoter binding protein 1-like 1 [Source:ZFIN;Acc:ZDB-GENE-031118-220]	43.5647	45.9851	42.7766	44.1088	0.965347	1.64899	1.67196	1.64124	1.65426	0.00922331
ENSDARG00000021702	1	24928736	24945386	KNOWN	2620	pdcd4a	programmed cell death 4a [Source:ZFIN;Acc:ZDB-GENE-040426-1920]	44.6688	41.3475	46.2571	44.0911	1.4464	1.65962	1.62683	1.67447	1.65409	0.0140736
ENSDARG00000058044	7	19347260	19362897	KNOWN	2984	rab1ba	zRAB1B, member RAS oncogene family a [Source:ZFIN;Acc:ZDB-GENE-040426-873]	44.47	48.3632	39.4195	44.0842	2.589	1.65772	1.6934	1.60659	1.65402	0.0251924
ENSDARG00000021647	4	21616132	21649753	KNOWN	2431	gnai1	guanine nucleotide binding protein (G protein), alpha inhibiting activity polypeptide 1 [Source:ZFIN;Acc:ZDB-GENE-040426-1310]	44.145	45.541	42.5534	44.0798	0.863082	1.65461	1.66784	1.63902	1.65398	0.00832728
ENSDARG00000013063	8	32565217	32666958	KNOWN	3391	oxct1a	3-oxoacid CoA transferase 1a [Source:ZFIN;Acc:ZDB-GENE-040723-3]	40.809	41.9545	49.4743	44.0793	2.71773	1.62127	1.63301	1.70307	1.65398	0.0255364
ENSDARG00000087421	2	3397407	3409194	KNOWN_BY_PROJECTION	1245	SERBP1 (2 of 3)	SERPINE1 mRNA binding protein 1 [Source:HGNC Symbol;Acc:17860]	49.0645	56.1509	26.8448	44.0201	8.8279	1.69953	1.75702	1.44474	1.65341	0.0959567
ENSDARG00000014496	16	14044291	14069829	KNOWN	2579	trpv6	transient receptor potential cation channel, subfamily V, member 6 [Source:ZFIN;Acc:ZDB-GENE-040624-12]	46.2091	36.569	49.2578	44.0119	3.82413	1.67403	1.57483	1.7012	1.65333	0.0384049
ENSDARG00000078871	10	17067673	17073873	KNOWN	1419	fam166b	family with sequence similarity 166, member B [Source:ZFIN;Acc:ZDB-GENE-070209-41]	44.8379	50.719	36.4749	44.0106	4.13268	1.66122	1.71365	1.57374	1.65331	0.040809
ENSDARG00000092493	14	6581450	6592260	KNOWN	3280	si:dkeyp-44a8.2	si:dkeyp-44a8.2 [Source:ZFIN;Acc:ZDB-GENE-070705-542]	41.5192	45.5465	44.8852	43.9836	1.2469	1.62859	1.66789	1.66167	1.65305	0.0121974
ENSDARG00000089921	23	19964499	19966056	KNOWN_BY_PROJECTION	246	SMIM4	small integral membrane protein 4 [Source:HGNC Symbol;Acc:37257]	44.2968	44.8517	42.6482	43.9323	0.661694	1.65607	1.66136	1.63997	1.65256	0.00643209
ENSDARG00000070055	1	24298452	24343971	KNOWN	4252	arfip1	ADP-ribosylation factor interacting protein 1 (arfaptin 1) [Source:ZFIN;Acc:ZDB-GENE-040426-2690]	42.3973	40.5856	48.742	43.9083	2.47279	1.63746	1.61894	1.69672	1.65233	0.0234575
ENSDARG00000068637	15	38775395	38801331	KNOWN	8442	CR388129.1	Uncharacterized protein [Source:UniProtKB/TrEMBL;Acc:E7FBQ2]	30.815	54.0441	46.85	43.903	6.86563	1.50263	1.74071	1.67988	1.65228	0.0714139
ENSDARG00000027738	19	43583222	43604802	KNOWN	2867	si:ch211-13c6.2	si:ch211-13c6.2 [Source:ZFIN;Acc:ZDB-GENE-060503-666]	42.2161	40.2554	49.208	43.8932	2.71703	1.63565	1.61548	1.70077	1.65218	0.0257369
ENSDARG00000040971	16	14015165	14026232	KNOWN	1075	zgc:92606	zgc:92606 [Source:ZFIN;Acc:ZDB-GENE-040718-462]	38.5004	44.3286	48.721	43.85	2.9601	1.5966	1.65637	1.69654	1.65176	0.0290339
ENSDARG00000086206	Zv9_NA276	3254	13050	KNOWN	309	CABZ01066957.1	Uncharacterized protein [Source:UniProtKB/TrEMBL;Acc:H9GZ07]	66.9469	42.2885	22.2802	43.8386	12.9174	1.83217	1.63637	1.36699	1.65165	0.134845
ENSDARG00000018757	21	37092133	37117080	KNOWN	2361	zgc:136851	zgc:136851 [Source:ZFIN;Acc:ZDB-GENE-060312-34]	40.8321	40.0494	50.6286	43.8367	3.40346	1.62151	1.61331	1.71289	1.65163	0.0319154
ENSDARG00000015385	7	39980968	39986698	KNOWN	910	ndufs3	NADH dehydrogenase (ubiquinone) Fe-S protein 3, (NADH-coenzyme Q reductase) [Source:ZFIN;Acc:ZDB-GENE-050417-274]	40.646	46.7239	44.127	43.8323	1.76072	1.61957	1.67874	1.65444	1.65159	0.0171694
ENSDARG00000090370	10	30599324	30599438	NOVEL	115	5S_rRNA	5S ribosomal RNA [Source:RFAM;Acc:RF00001]	32.7411	46.1533	52.4722	43.7889	5.81728	1.52816	1.67351	1.72813	1.65117	0.0596741
ENSDARG00000010073	Zv9_scaffold3562	17222	54526	KNOWN	1674	rab3ip	RAB3A interacting protein (rabin3) [Source:ZFIN;Acc:ZDB-GENE-050522-323]	40.2834	47.8007	43.2813	43.7885	2.1848	1.61578	1.68843	1.64622	1.65117	0.0210636
ENSDARG00000015325	9	9451858	9464189	KNOWN	1004	u2af1	U2(RNU2) small nuclear RNA auxiliary factor 1 [Source:ZFIN;Acc:ZDB-GENE-020419-1]	42.4143	47.0756	41.7987	43.7629	1.66587	1.63763	1.68192	1.63143	1.65092	0.0158987
ENSDARG00000004948	12	45923376	45930711	KNOWN	1039	bccip	BRCA2 and CDKN1A interacting protein [Source:ZFIN;Acc:ZDB-GENE-050320-39]	45.4763	48.5992	37.1435	43.7397	3.41907	1.66723	1.69548	1.58142	1.65069	0.0342941
ENSDARG00000071018	17	23480396	23504322	KNOWN	3316	ptena	phosphatase and tensin homolog A [Source:ZFIN;Acc:ZDB-GENE-030131-3776]	42.2574	47.2877	41.6352	43.7267	1.7895	1.63606	1.68384	1.62977	1.65057	0.0170709
ENSDARG00000058458	3	12486340	12502204	KNOWN	1872	cyp2k16	cytochrome P450, family 2, subfamily K, polypeptide16 [Source:ZFIN;Acc:ZDB-GENE-041010-37]	30.1149	48.4462	52.6156	43.7255	6.91095	1.49297	1.69413	1.72929	1.65056	0.0736175
ENSDARG00000003017	9	9024874	9028935	KNOWN	1820	zgc:55512	zgc:55512 [Source:ZFIN;Acc:ZDB-GENE-030131-4195]	34.3097	43.2767	53.5085	43.6983	5.54622	1.54789	1.64617	1.73646	1.65029	0.0544517
ENSDARG00000058841	5	9830088	9839379	KNOWN	1719	ugt2b6	UDP glucuronosyltransferase 2 family, polypeptide B6 [Source:ZFIN;Acc:ZDB-GENE-100402-4]	50.3096	39.2582	41.502	43.6899	3.37261	1.7102	1.60485	1.62841	1.65021	0.0319215
ENSDARG00000061774	2	57737888	57762598	KNOWN	1851	mbd3a	methyl-CpG binding domain protein 3a [Source:ZFIN;Acc:ZDB-GENE-030131-9077]	44.3128	45.4271	41.3134	43.6844	1.22837	1.65622	1.66677	1.62648	1.65016	0.0120635
ENSDARG00000015422	6	40578657	40582808	KNOWN	690	ppil1	peptidylprolyl isomerase (cyclophilin)-like 1 [Source:ZFIN;Acc:ZDB-GENE-051009-1]	43.9116	45.0037	42.1169	43.6774	0.841518	1.65236	1.66279	1.63465	1.65009	0.00821469
ENSDARG00000088605	5	73132252	73159766	KNOWN	1640	rgs3a	regulator of G-protein signaling 3a [Source:ZFIN;Acc:ZDB-GENE-040801-150]	38.1745	44.7198	48.1089	43.6677	2.91566	1.593	1.6601	1.69116	1.64999	0.0289653
ENSDARG00000011488	15	6672373	6693579	KNOWN	2589	sirt2	sirtuin 2 (silent mating type information regulation 2, homolog) 2 (S. cerevisiae) [Source:ZFIN;Acc:ZDB-GENE-030131-1028]	41.7817	41.6309	47.5155	43.6427	1.93689	1.63126	1.62972	1.68588	1.64975	0.0184684
ENSDARG00000045929	25	6548195	6555882	KNOWN_BY_PROJECTION	492	OAZ2 (1 of 2)	ornithine decarboxylase antizyme 2 [Source:HGNC Symbol;Acc:8096]	42.5862	65.8998	22.4391	43.6417	12.5571	1.63935	1.82542	1.36994	1.64974	0.132218
ENSDARG00000042816	8	25134455	25148890	KNOWN	3134	mmp9	matrix metalloproteinase 9 [Source:ZFIN;Acc:ZDB-GENE-040426-2132]	53.6301	36.3886	40.8367	43.6185	5.16789	1.73743	1.57274	1.62156	1.64951	0.0488387
ENSDARG00000059768	3	37657226	37694774	KNOWN	7867	gpatch8	G patch domain containing 8 [Source:ZFIN;Acc:ZDB-GENE-030131-6966]	44.9087	37.8952	47.9522	43.5854	2.97766	1.66189	1.5899	1.68977	1.64919	0.0297548
ENSDARG00000038401	3	5651586	5669392	KNOWN	4865	tefb	thyrotroph embryonic factor b [Source:ZFIN;Acc:ZDB-GENE-050522-224]	41.9355	45.3944	43.2431	43.5243	1.00833	1.63282	1.66647	1.64585	1.6486	0.00979553
ENSDARG00000086075	10	174836	201891	KNOWN	5423	ttc3	tetratricopeptide repeat domain 3 [Source:ZFIN;Acc:ZDB-GENE-090313-3]	43.8775	41.04	45.561	43.4928	1.3192	1.65203	1.62366	1.66802	1.64829	0.0129705
ENSDARG00000042732	8	29306638	29318415	KNOWN	3650	tmem189	transmembrane protein 189 [Source:ZFIN;Acc:ZDB-GENE-041010-150]	40.7692	46.1217	43.4425	43.4445	1.54512	1.62086	1.67322	1.6478	1.64782	0.0151184
ENSDARG00000012871	6	49693937	49712542	KNOWN	2086	npepl1	aminopeptidase-like 1 [Source:ZFIN;Acc:ZDB-GENE-050417-177]	44.5658	45.4259	40.3278	43.4398	1.57572	1.65864	1.66676	1.61624	1.64777	0.0156624
ENSDARG00000002967	3	40272486	40279526	KNOWN	1421	pdap1b	pdgfa associated protein 1b [Source:ZFIN;Acc:ZDB-GENE-040426-942]	37.8232	45.4205	47.0592	43.4343	2.84514	1.58909	1.66671	1.68178	1.64772	0.0287152
ENSDARG00000003835	21	16054058	16081836	KNOWN	3860	stom	stomatin [Source:ZFIN;Acc:ZDB-GENE-980526-486]	39.8174	44.5317	45.8933	43.4141	1.84082	1.61085	1.65831	1.67111	1.64752	0.0183317
ENSDARG00000088841	22	25447525	25457203	KNOWN	1050	dnal4b	dynein, axonemal, light chain 4b [Source:ZFIN;Acc:ZDB-GENE-050208-510]	36.6046	43.1726	50.3512	43.3761	3.9696	1.57524	1.64515	1.71055	1.64715	0.0390677
ENSDARG00000041947	16	34282843	34290739	KNOWN	2146	styk1	serine/threonine/tyrosine kinase 1 [Source:ZFIN;Acc:ZDB-GENE-030131-3435]	48.8792	39.868	41.3475	43.3649	2.79004	1.69792	1.61138	1.62683	1.64704	0.026647
ENSDARG00000008788	23	39704032	39743425	KNOWN	5192	camk1gb	calcium/calmodulin-dependent protein kinase IGb [Source:ZFIN;Acc:ZDB-GENE-040426-1694]	32.2471	47.7301	50.079	43.3521	5.59371	1.52175	1.6878	1.70824	1.64691	0.0590508
ENSDARG00000011408	13	52339436	52362099	KNOWN	3414	lsm14ab	LSM14 homolog Ab (SCD6, S. cerevisiae) [Source:ZFIN;Acc:ZDB-GENE-040426-2462]	44.18	44.0883	41.6411	43.3032	0.831436	1.65495	1.65406	1.62983	1.64643	0.00822947
ENSDARG00000003513	19	4660783	4674161	KNOWN	3734	thrap3b	thyroid hormone receptor associated protein 3b [Source:ZFIN;Acc:ZDB-GENE-040516-9]	47.2191	43.1722	39.5159	43.3024	2.22466	1.68322	1.64515	1.60763	1.64643	0.021822
ENSDARG00000052438	1	51916360	51936946	KNOWN	4778	actr2a	ARP2 actin-related protein 2a homolog (yeast) [Source:ZFIN;Acc:ZDB-GENE-040426-2894]	47.0194	43.7125	39.1711	43.301	2.27493	1.68142	1.65043	1.60391	1.64641	0.0225223
ENSDARG00000015263	7	68773102	68774762	KNOWN_BY_PROJECTION	1456	ADM (2 of 2)	adrenomedullin [Source:HGNC Symbol;Acc:259]	62.5611	35.3143	31.997	43.2908	9.68263	1.80319	1.56008	1.51847	1.64631	0.0887878
ENSDARG00000021147	17	26770026	26777029	KNOWN	2732	nipal3	NIPA-like domain containing 3 [Source:ZFIN;Acc:ZDB-GENE-040718-379]	43.9131	45.9295	39.9985	43.2803	1.74112	1.65237	1.67145	1.61277	1.64621	0.0172811
ENSDARG00000094760	5	24925122	24934535	KNOWN	2319	si:dkey-125i10.3	si:dkey-125i10.3 [Source:ZFIN;Acc:ZDB-GENE-060526-198]	40.1326	44.7365	44.8688	43.246	1.55714	1.61419	1.66026	1.66152	1.64587	0.0155721
ENSDARG00000079575	9	22524163	22540428	KNOWN	4424	aff3	AF4/FMR2 family, member 3 [Source:ZFIN;Acc:ZDB-GENE-030219-193]	38.6796	41.0714	49.8695	43.2068	3.40212	1.59857	1.62399	1.70646	1.64549	0.0325642
ENSDARG00000059035	15	1836441	1874553	KNOWN_BY_PROJECTION	4166	POR (2 of 2)	P450 (cytochrome) oxidoreductase [Source:HGNC Symbol;Acc:9208]	43.2973	45.5225	40.7908	43.2035	1.36675	1.64638	1.66766	1.62108	1.64546	0.013464
ENSDARG00000054807	22	33749186	33772756	KNOWN	1473	sec13	SEC13 homolog (S. cerevisiae) [Source:ZFIN;Acc:ZDB-GENE-040426-2649]	44.3369	45.8929	39.2344	43.1547	2.01098	1.65645	1.67111	1.6046	1.64498	0.0201759
ENSDARG00000091834	3	38700212	38740107	KNOWN	5573	CR388126.1	Uncharacterized protein [Source:UniProtKB/TrEMBL;Acc:E7F7A0]	47.5371	37.7615	44.0936	43.1307	2.86276	1.68607	1.5884	1.65411	1.64474	0.0287518
ENSDARG00000006125	12	34815412	34831695	KNOWN	3081	csnk1db	casein kinase 1, delta b [Source:ZFIN;Acc:ZDB-GENE-040426-2385]	41.3686	46.6907	41.2854	43.1149	1.78806	1.62704	1.67843	1.62619	1.64459	0.0172739
ENSDARG00000079823	8	17682894	17687230	KNOWN_BY_PROJECTION	866	MRPS36	mitochondrial ribosomal protein S36 [Source:HGNC Symbol;Acc:16631]	44.2456	42.6192	42.3624	43.0758	0.589626	1.65558	1.63968	1.63711	1.6442	0.00577473
ENSDARG00000005372	5	57172460	57257542	KNOWN	2350	camk4	calcium/calmodulin-dependent protein kinase IV [Source:ZFIN;Acc:ZDB-GENE-050417-76]	39.9174	42.925	46.3836	43.0754	1.86816	1.61191	1.64271	1.67563	1.6442	0.0183979
ENSDARG00000061850	7	21633384	21659828	NOVEL	1926	CR847986.1	Uncharacterized protein [Source:UniProtKB/TrEMBL;Acc:E7FDN3]	42.6025	38.2739	48.3206	43.0657	2.90947	1.63951	1.5941	1.69303	1.6441	0.028589
ENSDARG00000095579	7	21997467	22003543	KNOWN_BY_PROJECTION	465	FIS1	fission 1 (mitochondrial outer membrane) homolog (S. cerevisiae) [Source:HGNC Symbol;Acc:21689]	40.9309	44.2613	43.9154	43.0358	1.05721	1.62253	1.65573	1.65239	1.64381	0.0105529
ENSDARG00000058203	23	12952070	13009566	KNOWN	5236	smc1al	structural maintenance of chromosomes 1A, like [Source:ZFIN;Acc:ZDB-GENE-040426-57]	39.0403	49.6097	40.4175	43.0225	3.31753	1.6025	1.70423	1.61718	1.64367	0.0317489
ENSDARG00000052712	1	44035000	44067104	KNOWN	1593	suclg1	succinate-CoA ligase, GDP-forming, alpha subunit [Source:ZFIN;Acc:ZDB-GENE-040912-101]	42.6006	47.0623	39.3179	42.9936	2.24425	1.63949	1.6818	1.6055	1.64339	0.0220716
ENSDARG00000016607	20	16245544	16263709	KNOWN	2070	echdc2	enoyl CoA hydratase domain containing 2 [Source:ZFIN;Acc:ZDB-GENE-030219-147]	43.3267	42.9691	42.5939	42.9633	0.211547	1.64667	1.64315	1.63943	1.64309	0.00209005
ENSDARG00000041959	9	10917685	10919710	KNOWN	1674	cxcr4b	chemokine (C-X-C motif), receptor 4b [Source:ZFIN;Acc:ZDB-GENE-010614-1]	34.7706	43.3463	50.7283	42.9484	4.61088	1.55353	1.64686	1.71373	1.64294	0.0464561
ENSDARG00000039872	16	49707856	49714207	KNOWN	785	lamtor2	late endosomal/lysosomal adaptor, MAPK and MTOR activator 2 [Source:ZFIN;Acc:ZDB-GENE-040801-63]	39.0113	41.1742	48.6204	42.9353	2.91031	1.60218	1.62505	1.69566	1.64281	0.0281337
ENSDARG00000002401	17	24708479	24719085	KNOWN	1623	gale	UDP-galactose-4-epimerase [Source:ZFIN;Acc:ZDB-GENE-060421-6479]	44.133	42.931	41.7261	42.93	0.694837	1.65449	1.64277	1.63069	1.64276	0.00687124
ENSDARG00000070042	14	599032	603055	KNOWN	624	zgc:158257	zgc:158257 [Source:ZFIN;Acc:ZDB-GENE-061215-142]	41.3626	45.3721	42.0221	42.9189	1.24126	1.62698	1.66626	1.63369	1.64265	0.0121287
ENSDARG00000033597	25	31120687	31141671	KNOWN	2649	api5	apoptosis inhibitor 5 [Source:ZFIN;Acc:ZDB-GENE-030131-395]	40.6848	42.9148	45.1243	42.908	1.28156	1.61998	1.64261	1.66393	1.64254	0.0126895
ENSDARG00000030782	15	19098095	19142117	KNOWN	5511	AL928724.1	Uncharacterized protein [Source:UniProtKB/TrEMBL;Acc:E7EY52]	44.8595	39.398	44.3582	42.8719	1.74295	1.66143	1.60636	1.65666	1.64219	0.0176147
ENSDARG00000010290	19	30356247	30374283	KNOWN	1954	stx12	syntaxin 12 [Source:ZFIN;Acc:ZDB-GENE-040625-11]	38.8636	43.6156	46.0771	42.8521	2.11706	1.60058	1.64949	1.67281	1.64199	0.0212835
ENSDARG00000091600	7	47614357	47618762	KNOWN	534	CR352229.2	Uncharacterized protein [Source:UniProtKB/TrEMBL;Acc:F1QK00]	34.2872	44.6192	49.6182	42.8415	4.51405	1.54762	1.65915	1.70431	1.64189	0.0465654
ENSDARG00000070686	3	21338354	21350423	KNOWN	1563	cdipt	CDP-diacylglycerol--inositol 3-phosphatidyltransferase (phosphatidylinositol synthase) [Source:ZFIN;Acc:ZDB-GENE-040426-2536]	38.1752	46.2031	44.0473	42.8085	2.39882	1.59301	1.67397	1.65367	1.64156	0.0243197
ENSDARG00000070097	7	10089247	10103115	KNOWN	3587	vimp	VCP-interacting membrane protein [Source:ZFIN;Acc:ZDB-GENE-060804-1]	47.6846	51.7327	28.9504	42.7892	7.01741	1.68739	1.72208	1.4764	1.64137	0.0767672
ENSDARG00000052182	6	271848	295086	KNOWN	3026	rbfox2	RNA binding protein, fox-1 homolog (C. elegans) 2 [Source:ZFIN;Acc:ZDB-GENE-040426-2464]	39.4953	41.1525	47.6285	42.7588	2.48143	1.6074	1.62482	1.68689	1.64107	0.0241223
ENSDARG00000089002	19	19345469	19363953	KNOWN	1208	ube2e1	ubiquitin-conjugating enzyme E2E 1 [Source:ZFIN;Acc:ZDB-GENE-071004-16]	39.6887	43.7463	44.81	42.7483	1.56034	1.60947	1.65076	1.66096	1.64096	0.0157398
ENSDARG00000005172	21	38392296	38401717	KNOWN	807	dynll2b	dynein, light chain, LC8-type 2b [Source:ZFIN;Acc:ZDB-GENE-050320-132]	42.2292	43.2509	42.7575	42.7459	0.29497	1.63578	1.64592	1.64105	1.64094	0.0029291
ENSDARG00000086699	8	17245786	17249768	KNOWN	738	smim15	small integral membrane protein 15 [Source:ZFIN;Acc:ZDB-GENE-070410-48]	48.0582	43.7182	36.4601	42.7455	3.38324	1.69071	1.65048	1.57357	1.64093	0.0343648
ENSDARG00000011545	7	27046660	27129626	KNOWN	2968	arrb2b	arrestin, beta 2b [Source:ZFIN;Acc:ZDB-GENE-040426-1332]	44.3316	43.6429	40.2466	42.7404	1.26265	1.6564	1.64975	1.61539	1.64088	0.0127087
ENSDARG00000076568	16	29452307	29459898	KNOWN	1614	sec61b	Sec61 beta subunit [Source:ZFIN;Acc:ZDB-GENE-040718-260]	41.8999	46.9415	39.3501	42.7305	2.23044	1.63246	1.68071	1.60584	1.64078	0.0219111
ENSDARG00000068484	11	46364393	46374543	KNOWN_BY_PROJECTION	1044	ATL2 (1 of 2)	atlastin GTPase 2 [Source:HGNC Symbol;Acc:24047]	41.0438	38.917	48.1841	42.715	2.80263	1.6237	1.60116	1.69182	1.64063	0.0272533
ENSDARG00000036299	7	28151103	28164325	KNOWN	1845	nucb2a	nucleobindin 2a [Source:ZFIN;Acc:ZDB-GENE-030826-14]	38.5426	50.7108	38.8833	42.7122	4.00049	1.59707	1.71358	1.60079	1.6406	0.0382328
ENSDARG00000074560	25	20880735	20881085	KNOWN_BY_PROJECTION	351	CHST8 (2 of 2)	carbohydrate (N-acetylgalactosamine 4-0) sulfotransferase 8 [Source:HGNC Symbol;Acc:15993]	34.9158	42.8578	50.325	42.6995	4.44895	1.55529	1.64205	1.71033	1.64048	0.0448629
ENSDARG00000090628	6	39962063	39969407	NOVEL	858	CU467879.1	Uncharacterized protein [Source:UniProtKB/TrEMBL;Acc:E7EZA8]	43.488	41.4701	43.109	42.689	0.619216	1.64824	1.62808	1.64453	1.64037	0.00619424
ENSDARG00000071203	17	9809280	9815112	KNOWN	1005	sptssa	serine palmitoyltransferase, small subunit A [Source:ZFIN;Acc:ZDB-GENE-050320-26]	37.4796	37.7005	52.8104	42.6635	5.07385	1.58523	1.58772	1.73087	1.64012	0.0481362
ENSDARG00000044541	21	26390670	26405231	KNOWN	1444	ppp1r14ba	protein phosphatase 1, regulatory (inhibitor) subunit 14Ba [Source:ZFIN;Acc:ZDB-GENE-060825-331]	43.1924	42.6495	42.0928	42.6449	0.317463	1.64535	1.63998	1.6344	1.63993	0.0031594
ENSDARG00000055736	11	35478838	35534077	KNOWN	7908	dnah1	dynein, axonemal, heavy chain 1 [Source:ZFIN;Acc:ZDB-GENE-081015-3]	45.025	41.1932	41.7032	42.6405	1.20133	1.66299	1.62524	1.63046	1.63989	0.0118106
ENSDARG00000055837	16	28391679	28483195	KNOWN	5965	arhgef1b	Rho guanine nucleotide exchange factor (GEF) 1b [Source:ZFIN;Acc:ZDB-GENE-060616-136]	45.2647	39.2235	43.4214	42.6366	1.78753	1.66525	1.60448	1.64759	1.63985	0.0180483
ENSDARG00000060495	21	40224198	40230696	KNOWN_BY_PROJECTION	3879	CPEB4 (2 of 3)	cytoplasmic polyadenylation element binding protein 4 [Source:HGNC Symbol;Acc:21747]	36.166	42.1756	49.5611	42.6342	3.87363	1.57015	1.63524	1.70382	1.63983	0.0385918
ENSDARG00000039316	14	17943773	17968729	KNOWN	825	rraga	Ras-related GTP binding A [Source:ZFIN;Acc:ZDB-GENE-030131-4083]	40.0014	38.7758	49.1056	42.6276	3.25829	1.6128	1.59962	1.69989	1.63976	0.031457
ENSDARG00000030236	17	50510509	50524151	KNOWN	3826	tmem30aa	transmembrane protein 30Aa [Source:ZFIN;Acc:ZDB-GENE-040704-26]	41.109	43.1556	43.5052	42.59	0.747305	1.62438	1.64499	1.64841	1.63939	0.00750644
ENSDARG00000018124	19	49774635	49784721	KNOWN	1805	psmd3	proteasome (prosome, macropain) 26S subunit, non-ATPase, 3 [Source:ZFIN;Acc:ZDB-GENE-040426-1444]	42.2762	45.1305	40.2009	42.5359	1.42898	1.63625	1.66399	1.61491	1.63885	0.0142088
ENSDARG00000021991	13	24925648	24941278	KNOWN	3837	erlin1	ER lipid raft associated 1 [Source:ZFIN;Acc:ZDB-GENE-050327-13]	46.1132	43.2687	38.2193	42.5337	2.30821	1.67314	1.6461	1.5935	1.63883	0.0233819
ENSDARG00000075709	9	693528	697947	KNOWN	680	ndufb3	NADH dehydrogenase (ubiquinone) 1 beta subcomplex, 3 [Source:ZFIN;Acc:ZDB-GENE-091204-407]	38.4991	42.2294	46.6287	42.4524	2.34946	1.59659	1.63578	1.67787	1.63801	0.0234689
ENSDARG00000004297	17	11190578	11193371	KNOWN	2794	irf2bpl	interferon regulatory factor 2 binding protein-like [Source:ZFIN;Acc:ZDB-GENE-040426-1968]	40.106	47.6978	39.4692	42.4243	2.64314	1.61391	1.68751	1.60712	1.63773	0.0257394
ENSDARG00000045025	11	1498369	1511287	KNOWN	1961	ift52	intraflagellar transport protein 52 [Source:ZFIN;Acc:ZDB-GENE-040614-3]	38.243	43.0481	45.8916	42.3942	2.23204	1.59376	1.64393	1.6711	1.63743	0.0226508
ENSDARG00000026967	15	8902966	8935293	KNOWN	2805	ap2s1	adaptor-related protein complex 2, sigma 1 subunit [Source:ZFIN;Acc:ZDB-GENE-040426-2174]	42.0122	47.9992	37.0263	42.3459	3.17202	1.63359	1.69019	1.58008	1.63695	0.031789
ENSDARG00000016687	7	21455929	21491112	KNOWN	3596	acadvl	acyl-Coenzyme A dehydrogenase, very long chain [Source:ZFIN;Acc:ZDB-GENE-030131-899]	39.624	43.5054	43.8927	42.3407	1.36293	1.60878	1.64841	1.65218	1.6369	0.0138796
ENSDARG00000052928	17	45899381	45901975	KNOWN	2312	arf6b	ADP-ribosylation factor 6b [Source:ZFIN;Acc:ZDB-GENE-030131-9056]	44.2329	43.275	39.4643	42.3241	1.45638	1.65545	1.64616	1.60707	1.63673	0.0148231
ENSDARG00000058638	2	8371294	8396016	KNOWN	1620	si:ch211-71m22.1	si:ch211-71m22.1 [Source:ZFIN;Acc:ZDB-GENE-070705-193]	47.259	41.2745	38.4255	42.3197	2.60301	1.68358	1.62608	1.59578	1.63669	0.0257482
ENSDARG00000018618	4	1906112	1920282	KNOWN	3132	cpsf6	cleavage and polyadenylation specific factor 6 [Source:ZFIN;Acc:ZDB-GENE-030131-5277]	37.6495	43.8766	45.2853	42.2705	2.34602	1.58714	1.65202	1.66544	1.63619	0.0241753
ENSDARG00000058858	19	16814706	16822427	KNOWN	2432	clic1	chloride intracellular channel 1 [Source:ZFIN;Acc:ZDB-GENE-030131-3202]	42.7425	39.153	44.8761	42.2572	1.66985	1.6409	1.60372	1.66159	1.63606	0.0169302
ENSDARG00000054122	17	28161597	28169291	KNOWN_BY_PROJECTION	3068	TMEM30B	transmembrane protein 30B [Source:HGNC Symbol;Acc:27254]	38.9402	39.7805	48.0493	42.2567	2.90647	1.60141	1.61045	1.69063	1.63605	0.0283543
ENSDARG00000035433	5	33698496	33712252	KNOWN	1101	arpc5lb	actin related protein 2/3 complex, subunit 5-like, b [Source:ZFIN;Acc:ZDB-GENE-060531-161]	38.7312	41.8408	46.1629	42.245	2.15483	1.59913	1.63186	1.6736	1.63594	0.0215497
ENSDARG00000042978	20	25592712	25598048	KNOWN	2549	cyp2p6	cytochrome P450, family 2, subfamily P, polypeptide 6 [Source:ZFIN;Acc:ZDB-GENE-040426-790]	40.8791	43.5969	42.1276	42.2012	0.785426	1.622	1.6493	1.63476	1.6355	0.00788862
ENSDARG00000005679	3	55285729	55351822	KNOWN_BY_PROJECTION	3162	TRIP10 (2 of 2)	thyroid hormone receptor interactor 10 [Source:HGNC Symbol;Acc:12304]	38.3383	42.3519	45.8099	42.1667	2.15886	1.59482	1.63701	1.67034	1.63515	0.0218514
ENSDARG00000033234	16	18215815	18233105	KNOWN	2102	stmn2a	stathmin-like 2a [Source:ZFIN;Acc:ZDB-GENE-041010-85]	33.9005	49.252	43.2895	42.1473	4.46825	1.54283	1.70115	1.6463	1.63495	0.0464163
ENSDARG00000045768	4	11077567	11091060	KNOWN	3353	cry1a	cryptochrome 1a [Source:ZFIN;Acc:ZDB-GENE-010426-2]	38.3826	41.66	46.3375	42.1267	2.30821	1.5953	1.63002	1.67521	1.63475	0.0231313
ENSDARG00000090482	Zv9_NA163	2938	15295	KNOWN_BY_PROJECTION	367	FBF1 (1 of 2)	Fas (TNFRSF6) binding factor 1 [Source:HGNC Symbol;Acc:24674]	39.509	39.2209	47.5704	42.1001	2.73642	1.60755	1.60445	1.68637	1.63448	0.026805
ENSDARG00000077323	2	22110767	22117094	KNOWN	1141	thap4	THAP domain containing 4 [Source:ZFIN;Acc:ZDB-GENE-070912-5]	38.0593	40.9934	47.2249	42.0925	2.70236	1.59172	1.62318	1.68327	1.6344	0.0268548
ENSDARG00000088052	22	27098715	27110848	NOVEL	1089	CR759791.3	Uncharacterized protein [Source:UniProtKB/TrEMBL;Acc:E7F0S3]	36.8394	45.8513	43.5358	42.0755	2.70203	1.57794	1.67072	1.64871	1.63423	0.0279879
ENSDARG00000008188	7	23976996	23987907	KNOWN	3009	sf1	splicing factor 1 [Source:ZFIN;Acc:ZDB-GENE-030131-2492]	42.7167	42.7319	40.6371	42.0286	0.695747	1.64065	1.6408	1.61948	1.63376	0.00708093
ENSDARG00000011240	10	30627156	30636177	KNOWN	1605	ift46	intraflagellar transport protein 46 [Source:ZFIN;Acc:ZDB-GENE-080102-3]	44.5912	45.5602	35.9136	42.0217	3.06682	1.65888	1.66802	1.56719	1.63369	0.0321953
ENSDARG00000017602	21	5811391	5818644	KNOWN	2417	ccng2	cyclin G2 [Source:ZFIN;Acc:ZDB-GENE-021016-1]	32.3597	39.199	54.4942	42.0176	6.54325	1.52322	1.60422	1.74425	1.63365	0.0645588
ENSDARG00000091656	4	8608852	8611255	KNOWN	467	lsm8	LSM8 homolog, U6 small nuclear RNA associated [Source:ZFIN;Acc:ZDB-GENE-070629-3]	42.6527	40.52	42.8757	42.0161	0.750804	1.64001	1.61826	1.64222	1.63363	0.00764653
ENSDARG00000040121	16	46261526	46269856	KNOWN	887	psma2	proteasome (prosome, macropain) subunit, alpha type, 2 [Source:ZFIN;Acc:ZDB-GENE-050522-479]	43.3646	42.8297	39.6587	41.951	1.1565	1.64704	1.64177	1.60915	1.63297	0.0118477
ENSDARG00000096803	20	51727110	51728498	KNOWN	1013	si:ch73-91k6.6	si:ch73-91k6.6 [Source:ZFIN;Acc:ZDB-GENE-130603-26]	45.39	35.5661	44.8119	41.9227	3.18267	1.66642	1.56308	1.66098	1.63269	0.0335778
ENSDARG00000044301	6	39440298	39452696	KNOWN	2140	atf1	activating transcription factor 1 [Source:ZFIN;Acc:ZDB-GENE-030131-4334]	39.4255	41.0783	45.1484	41.8841	1.70045	1.60666	1.62406	1.66416	1.6323	0.0170245
ENSDARG00000045146	12	20444820	20450053	KNOWN	1241	tomm22	translocase of outer mitochondrial membrane 22 homolog (yeast) [Source:ZFIN;Acc:ZDB-GENE-030131-9810]	42.6311	42.1298	40.8778	41.8795	0.521364	1.6398	1.63478	1.62198	1.63225	0.00530268
ENSDARG00000045887	10	40051610	40071814	KNOWN	1687	mmp30	matrix metallopeptidase 30 [Source:ZFIN;Acc:ZDB-GENE-060421-5765]	32.5858	30.2137	62.751	41.8502	10.4728	1.52616	1.49435	1.80449	1.63195	0.0985076
ENSDARG00000087456	20	50361663	50362039	KNOWN_BY_PROJECTION	290	NDUFB1	NADH dehydrogenase (ubiquinone) 1 beta subcomplex, 1, 7kDa [Source:HGNC Symbol;Acc:7695]	38.4924	39.7873	47.1489	41.8096	2.69574	1.59651	1.61053	1.68259	1.63154	0.0266644
ENSDARG00000008359	24	31349968	31374453	KNOWN	2000	cnn3a	calponin 3, acidic a [Source:ZFIN;Acc:ZDB-GENE-030131-5130]	41.6095	45.7639	37.7007	41.6914	2.328	1.62951	1.66991	1.58772	1.63034	0.0237278
ENSDARG00000011740	19	10921538	10946854	KNOWN	3427	u2af2b	U2 small nuclear RNA auxiliary factor 2b [Source:ZFIN;Acc:ZDB-GENE-040426-1881]	41.0524	40.7309	43.244	41.6758	0.789572	1.62379	1.62046	1.64585	1.63018	0.00796816
ENSDARG00000026068	1	46134420	46140137	KNOWN	1479	trappc5	trafficking protein particle complex 5 [Source:ZFIN;Acc:ZDB-GENE-040718-185]	41.2518	40.899	42.8677	41.6729	0.606048	1.62585	1.6222	1.64215	1.63015	0.0061309
ENSDARG00000013333	9	24773851	24780609	KNOWN	1309	ndufa10	NADH dehydrogenase (ubiquinone) 1 alpha subcomplex, 10 [Source:ZFIN;Acc:ZDB-GENE-030131-670]	40.7661	47.5879	36.6065	41.6535	3.20096	1.62082	1.68653	1.57526	1.62995	0.0322945
ENSDARG00000054937	7	26296611	26300944	KNOWN	1238	badb	BCL2-antagonist of cell death b [Source:ZFIN;Acc:ZDB-GENE-000616-1]	37.57	40.6241	46.693	41.629	2.68109	1.58625	1.61935	1.67845	1.62971	0.0269681
ENSDARG00000061173	18	42948854	42981407	KNOWN	3778	st14a	suppression of tumorigenicity 14 (colon carcinoma) a [Source:ZFIN;Acc:ZDB-GENE-030131-6496]	40.5839	40.4399	43.8002	41.608	1.09689	1.61893	1.61742	1.65128	1.62949	0.0110446
ENSDARG00000028542	5	25797843	25804504	KNOWN	4123	si:ch211-114c12.2	si:ch211-114c12.2 [Source:ZFIN;Acc:ZDB-GENE-030131-8522]	42.5778	38.7001	43.488	41.5887	1.46797	1.63927	1.59879	1.64824	1.62929	0.0152099
ENSDARG00000014556	24	43916745	43926516	KNOWN	1384	serpinb1l3	serpin peptidase inhibitor, clade B (ovalbumin), member 1, like 3 [Source:ZFIN;Acc:ZDB-GENE-030131-7059]	46.964	39.0794	38.5468	41.5301	2.72131	1.68092	1.60292	1.59711	1.6287	0.0270184
ENSDARG00000012399	21	25916058	25925022	KNOWN	2365	adssl	adenylosuccinate synthase, like [Source:ZFIN;Acc:ZDB-GENE-020419-28]	40.376	41.9027	42.3086	41.5291	0.588343	1.61675	1.63248	1.63657	1.62869	0.00604346
ENSDARG00000068641	8	26664835	26670049	KNOWN	1201	taf10	TAF10 RNA polymerase II, TATA box binding protein (TBP)-associated factor [Source:ZFIN;Acc:ZDB-GENE-060526-334]	34.6826	44.3375	45.5165	41.5122	3.43174	1.55246	1.65646	1.66761	1.62851	0.036667
ENSDARG00000008097	10	1713673	1723772	KNOWN	1546	srsf9	serine/arginine-rich splicing factor 9 [Source:ZFIN;Acc:ZDB-GENE-040426-2397]	40.7439	40.6286	42.9527	41.4417	0.756209	1.62059	1.61939	1.64299	1.62779	0.00767216
ENSDARG00000036625	3	2570661	2580119	KNOWN	1328	polr2f	polymerase (RNA) II (DNA directed) polypeptide F [Source:ZFIN;Acc:ZDB-GENE-040718-279]	38.8931	45.5603	39.8005	41.418	2.08767	1.6009	1.66802	1.61067	1.62755	0.0209355
ENSDARG00000040884	22	33020249	33050753	KNOWN	4028	mxi1	max interacting protein [Source:ZFIN;Acc:ZDB-GENE-990415-151]	38.6662	45.9793	39.4951	41.3802	2.31196	1.59842	1.67191	1.6074	1.62716	0.023144
ENSDARG00000020742	4	756777	762909	KNOWN	1709	naga	N-acetylgalactosaminidase, alpha [Source:ZFIN;Acc:ZDB-GENE-051113-256]	37.4454	42.6273	44.048	41.3736	2.00646	1.58484	1.63976	1.65368	1.62709	0.021012
ENSDARG00000070674	11	19922641	19931892	KNOWN	1430	psmd6	proteasome (prosome, macropain) 26S subunit, non-ATPase, 6 [Source:ZFIN;Acc:ZDB-GENE-040426-1038]	38.5454	44.5093	41.0375	41.3641	1.72934	1.5971	1.6581	1.62364	1.627	0.0176597
ENSDARG00000058818	23	6637280	6682919	KNOWN	2419	rbm38	RNA binding motif protein 38 [Source:ZFIN;Acc:ZDB-GENE-030131-5923]	42.3923	40.4485	41.2451	41.362	0.564166	1.63741	1.61751	1.62578	1.62698	0.00577316
ENSDARG00000093960	5	39661416	39664522	KNOWN	1060	si:dkey-111e8.5	si:dkey-111e8.5 [Source:ZFIN;Acc:ZDB-GENE-060526-192]	42.667	41.2005	40.1597	41.3424	0.727263	1.64015	1.62532	1.61447	1.62678	0.00744327
[truncated: 30,806 more rows]
