# Supplementary material for: Molecular and neuronal homology between the olfactory systems of zebrafish and mouse
Source: Sci Rep. 2015 Jun 25;5:11487. doi: 10.1038/srep11487 (PMC4480006; doi:10.1038/srep11487)
Supplement: Supplementary Dataset S2 [file srep11487-s3.xls]

## Sheet: or
			FPKM
Ensembl Gene ID	Associated Gene Name	Chromossomal position	dr OM I	dr OM II	dr OM III	dr OM Mean	dr OM Std Err
ENSDARG00000094153	or132-4	21:24631955..24632923	78.5365	90.3032	116.098	94.9792	11.0922
ENSDARG00000041030	or111-1	15:30648450..30649677	68.7342	79.4457	118.267	88.8155	15.0467
ENSDARG00000086383	or111-8	15:30702611..30703645	63.8559	88.4466	111.013	87.7719	13.6173
ENSDARG00000043142	or108-3	10:37358810..37360188	53.1151	74.212	87.8098	71.7123	10.0932
ENSDARG00000094515	or132-2	21:24613662..24614630	51.2301	57.8405	71.0626	60.0444	5.83025
ENSDARG00000056277	or132-5	21:24653101..24654069	50.1939	55.3101	70.355	58.6197	6.05067
ENSDARG00000091143	or106-10	10:37457939..37458880	35.8481	50.4496	51.8874	46.0617	5.12362
ENSDARG00000035048	or115-10	21:39072287..39074349	41.142	43.8051	52.7061	45.8844	3.4964
ENSDARG00000088846	or111-4	15:30668742..30669796	36.5151	30.2949	53.8564	40.2222	7.04963
ENSDARG00000041024	or111-6	15:30686955..30688535	30.7725	31.0655	58.6509	40.163	9.24434
ENSDARG00000088453	or111-7	15:30697656..30698831	30.6487	38.829	49.248	39.5752	5.38211
ENSDARG00000018521	or115-1	21:39038999..39040817	21.1702	33.7856	38.6776	31.2111	5.21529
ENSDARG00000093273	or137-6p	6:52856167..52857090	20.886	29.4702	41.2024	30.5195	5.88826
ENSDARG00000091877	or137-7	6:52847916..52848845	20.8147	27.6517	40.1402	29.5355	5.65775
ENSDARG00000022319	or115-5	21:39123514..39124455	17.6811	33.8066	36.8045	29.4307	5.93821
ENSDARG00000054719	or118-3	15:30615532..30616473	27.1016	24.6353	32.6844	28.1404	2.38091
ENSDARG00000095431	or132-3	21:24642187..24643155	24.335	24.187	34.859	27.7937	3.53292
ENSDARG00000044748	or115-12	21:39062300..39063708	17.9784	24.3964	38.1079	26.8276	5.93666
ENSDARG00000089994	or116-2	15:30600923..30601973	15.6119	22.3946	30.18	22.7288	4.20874
ENSDARG00000056911	or133-1	21:20486796..20487758	12.9103	27.393	24.495	21.5994	4.42438
ENSDARG00000094235	or115-14	21:39051757..39053940	16.4321	17.4952	27.4356	20.4543	3.50413
ENSDARG00000086633	or111-3	15:30662261..30664294	19.7964	17.0395	23.9428	20.2595	2.00623
ENSDARG00000095656	or132-1	21:24601059..24602030	14.8719	19.7499	25.7497	20.1238	3.14569
ENSDARG00000068660	or105-1	10:37525273..37526385	16.1984	23.9863	18.8033	19.6627	2.28889
ENSDARG00000091791	or111-5	15:30679886..30681113	14.7896	14.7048	28.2216	19.2387	4.49153
ENSDARG00000068661	or106-1	10:37515129..37515917	12.576	16.6348	27.6199	18.9436	4.49359
ENSDARG00000041005	or102-1	15:30760223..30761600	15.6121	19.4992	21.6563	18.9225	1.76847
ENSDARG00000044338	or115-7	21:39104645..39106110	13.0249	17.6452	24.67	18.4467	3.38545
ENSDARG00000092756	or133-8	21:20423567..20424517	14.719	19.7917	18.5742	17.695	1.52892
ENSDARG00000093399	or133-4	21:20456257..20457210	10.9272	16.9174	24.9704	17.605	4.0685
ENSDARG00000044343	or115-13	21:39051810..39058023	13.1467	17.5595	21.3481	17.3514	2.36982
ENSDARG00000077211	or112-1	15:5221640..5223327	10.9684	16.0384	21.6283	16.2117	3.07849
ENSDARG00000090931	or128-4	15:5080459..5081397	13.4043	18.2867	16.6149	16.102	1.43257
ENSDARG00000041034	zgc:152857	15:30625007..30626515	10.3983	14.3112	20.2431	14.9842	2.86181
ENSDARG00000079294	or115-15	21:39032140..39033090	11.2256	14.6201	18.9059	14.9172	2.22208
ENSDARG00000041033	or119-2	15:30630104..30631333	15.0717	13.6814	15.8636	14.8722	0.637781
ENSDARG00000053779	si:ch211-218m3.13	21:39113241..39114241	10.9607	12.8781	19.2262	14.355	2.49772
ENSDARG00000025658	or111-2	15:30653398..30655186	9.94524	11.3632	20.721	14.0098	3.38046
ENSDARG00000044336	si:ch211-218m3.16	21:39129897..39130850	13.3417	14.0601	14.3181	13.9066	0.292132
ENSDARG00000087761	or122-1	15:5146846..5147769	8.78905	12.3469	18.5233	13.2197	2.84371
ENSDARG00000041019	or111-11	15:30715438..30717364	8.98139	15.1063	15.3465	13.1447	2.08282
ENSDARG00000092238	or111-9	15:30705392..30711921	9.63212	15.0216	13.816	12.8233	1.63308
ENSDARG00000092406	or115-8	21:39090811..39092049	9.02342	11.3836	17.0641	12.4904	2.3862
ENSDARG00000087002	or109-11	10:37393642..37394622	11.2285	12.5704	13.3928	12.3972	0.630757
ENSDARG00000087635	or128-5	15:5074607..5076493	13.2632	12.3286	11.4904	12.3608	0.512023
ENSDARG00000073812	or131-2	15:17182675..17183804	7.29133	10.4534	16.3844	11.3764	2.66519
ENSDARG00000044337	or115-6	21:39116409..39118522	6.95634	12.1832	11.4406	10.1934	1.63266
ENSDARG00000068937	si:ch211-218m3.11	21:39097599..39098663	5.05714	8.20246	17.2227	10.1608	3.64582
ENSDARG00000075128	or103-5	15:30719092..30728409	8.43096	8.31957	13.5069	10.0858	1.71085
ENSDARG00000004598	or102-2	15:30764546..30765529	5.88223	11.6233	11.8328	9.77946	1.94955
ENSDARG00000093856	or125-1	21:20596570..20597529	6.62914	9.13451	11.8143	9.19266	1.49712
ENSDARG00000091915	or115-1	21:39133156..39134082	6.33949	10.2999	10.859	9.16613	1.42251
ENSDARG00000044704	or137-2	6:52876934..52877878	10.75	6.83753	9.60729	9.06493	1.16153
ENSDARG00000058765	or128-2	15:5097067..5097984	6.56249	8.75116	10.338	8.55056	1.09451
ENSDARG00000056940	or125-8	21:20543103..20544198	6.39932	8.51425	10.4234	8.44566	1.16216
ENSDARG00000070345	or137-4	6:52833236..52834168	5.57073	8.74959	9.87785	8.06606	1.28947
ENSDARG00000092193	or133-5	21:20441184..20442149	4.29517	9.43611	10.3922	8.04117	1.89323
ENSDARG00000091064	or109-13	10:37385493..37386458	5.68613	7.89826	9.68238	7.75559	1.15582
ENSDARG00000091172	or110-2	10:37432820..37434043	4.30725	9.50961	8.96021	7.59236	1.65019
ENSDARG00000068704	or108-1	10:37374384..37375793	7.26324	7.29904	7.64838	7.40355	0.122848
ENSDARG00000091854	or109-1	10:37423866..37424828	6.0565	6.45511	9.5274	7.34634	1.09659
ENSDARG00000069040	or115-9	21:39075749..39076930	4.77837	8.03142	9.20953	7.33977	1.32509
ENSDARG00000053813	or115-11	21:39069372..39070289	4.92187	8.71973	8.12701	7.2562	1.17964
ENSDARG00000077414	or11A-1(CR376787.3)	7:21492964..21495613	6.94226	8.71013	5.94006	7.19748	0.80977
ENSDARG00000005865	or131-1	15:17165784..17167320	5.0375	8.52999	8.01287	7.19345	1.08827
ENSDARG00000057354	or130-1	8:5892616..5893572	6.32591	7.44506	7.53787	7.10294	0.38944
ENSDARG00000091929	or126-1	15:5109953..5110882	4.47731	7.81629	8.72999	7.00786	1.29247
ENSDARG00000090892	or117-1	15:30605547..30606527	5.253	6.93946	8.52777	6.90675	0.945486
ENSDARG00000095443	or125-3	21:20579683..20580612	6.38255	5.2884	8.99542	6.88879	1.09965
ENSDARG00000042810	or128-10	15:5014131..5016170	4.21428	8.35492	7.16161	6.57694	1.23053
ENSDARG00000091216	or111-10	15:30710156..30711536	5.36737	8.82502	5.48176	6.55805	1.13397
ENSDARG00000090279	or109-6(BX088524.1)	10: 37401957..37403361	5.44245	6.51805	7.38464	6.44838	0.561744
ENSDARG00000092707	or124-1	21:20612569..20613495	5.57493	5.75672	7.92976	6.42047	0.756467
ENSDARG00000055465	or137-1	6:52871413..52872345	3.18101	6.13708	9.59856	6.30555	1.8545
ENSDARG00000093183	or125-7	21:20550439..20551374	5.2216	4.39159	9.2308	6.28133	1.49407
ENSDARG00000094714	or125-2	21:20590011..20590931	5.51506	6.29534	6.96885	6.25975	0.420051
ENSDARG00000025600	or102-5	15:30779485..30781012	6.51557	5.7014	6.54198	6.25298	0.275897
ENSDARG00000070344	or137-3	6:52826825..52827757	4.05144	6.50809	7.67297	6.0775	1.06738
ENSDARG00000053648	or135-1	8:38639014..38640843	4.1967	5.63654	8.13975	5.991	1.15198
ENSDARG00000053817	si:ch211-218m3.19	21:39144059..39145290	4.46044	5.03299	8.28574	5.92639	1.1912
ENSDARG00000092982	or133-3	21:20466327..20467274	4.14309	6.81589	6.4087	5.78923	0.83142
ENSDARG00000058767	or128-1	15:5103309..5104226	5.21139	8.04415	4.01869	5.75808	1.19377
ENSDARG00000091358	or120-1	15:5166966..5168651	4.13813	6.55308	5.47409	5.38843	0.698452
ENSDARG00000054734	or116-1	15:30594176..30595143	4.74497	4.14697	7.16161	5.35118	0.921527
ENSDARG00000094125	or103-2	15:30733509..30735663	4.15903	4.30345	7.26764	5.24338	1.01299
ENSDARG00000041032	or107-1	15:30642024..30643346	3.77458	4.71798	6.97971	5.15742	0.950974
ENSDARG00000091203	or110-1	10:37436831..37440089	5.27126	2.99735	7.0547	5.10777	1.1741
ENSDARG00000089560	or109-4	10:37410850..37411794	3.54687	4.92974	6.54515	5.00725	0.866396
ENSDARG00000013014	or101-1	21:39151877..39153417	4.07412	6.54819	4.2886	4.9703	0.791371
ENSDARG00000094812	or125-5	21:20566461..20567387	4.58737	4.34088	5.71061	4.87962	0.421544
ENSDARG00000094505	si:ch211-218m3.9	21:39085466..39086407	3.76194	3.96553	6.7407	4.82272	0.960787
ENSDARG00000055485	or137-5	6:52844807..52845739	2.97528	4.77672	6.51174	4.75458	1.02095
ENSDARG00000058762	or128-3	15:5087988..5088899	4.98663	5.8514	3.30828	4.71544	0.746552
ENSDARG00000093379	or133-7	21:20427283..20428233	3.99028	4.48915	5.65302	4.71082	0.49262
ENSDARG00000055458	or136-1	6:52895561..52896655	3.70826	4.63641	4.25833	4.201	0.269463
ENSDARG00000087707	or109-2	10:37419890..37420837	1.86906	4.57943	5.64197	4.03015	1.12324
ENSDARG00000070347	or137-5	6:52842149..52843081	2.54798	3.88012	5.4681	3.9654	0.844043
ENSDARG00000094092	or128-6	15:5070585..5071502	2.83088	4.57197	4.37723	3.92669	0.550784
ENSDARG00000094913	or133-2	21:20480973..20481902	3.19127	4.29586	4.12905	3.87206	0.343781
ENSDARG00000068659	or104-2	10:37529388..37530746	2.40118	3.90554	4.95492	3.75388	0.741093
ENSDARG00000093930	or128-9	15:5055874..5056791	2.3966	4.22632	4.57145	3.73145	0.674824
ENSDARG00000095060	or127-1	15:5120644..5121588	2.8125	4.15136	4.07802	3.68062	0.43458
ENSDARG00000096264	or124-4	21:20690243..20691184	2.13176	3.42965	5.03732	3.53291	0.840351
ENSDARG00000095417	or125-4	21:20572641..20573564	2.90838	3.41842	4.15586	3.49422	0.362106
ENSDARG00000054720	or118-1	15:30610064..30611002	0.770516	3.30237	5.50618	3.19302	1.36816
ENSDARG00000092581	or126-3	15:5041868..5042815	2.42978	2.23646	3.99278	2.88634	0.556027
ENSDARG00000057349	or129-1	8:5940146..5941093	1.49525	3.69701	3.09585	2.7627	0.657059
ENSDARG00000087968	or122-2	15:5158481..5159404	2.52485	2.38821	3.07237	2.66181	0.209034
ENSDARG00000095222	or128-7	15:5065471..5066388	1.17417	2.84373	3.95893	2.65894	0.809183
ENSDARG00000055495	or137-8	6:52830072..52831004	1.63007	2.08692	4.13047	2.61582	0.768722
ENSDARG00000094462	or128-8	15:5061035..5061967	1.48764	3.12265	3.02803	2.5461	0.529938
ENSDARG00000092415	or126-2	15:5049372..5050307	1.56175	2.46545	3.10624	2.37781	0.448005
ENSDARG00000094919	or133-9	21:20416973..20417929	1.75891	3.07448	1.99195	2.27511	0.405304
ENSDARG00000094080	or103-1	15:30724320..30726367	2.08362	2.12682	2.52456	2.245	0.140336
ENSDARG00000041003	or102-4	15:30774365..30775589	1.71624	2.54352	2.17121	2.14366	0.239211
ENSDARG00000094326	or124-2	21:20617028..20617960	1.66172	2.82893	1.7345	2.07505	0.377524
ENSDARG00000095143	si:ch211-218m3.18	21:39139533..39140471	1.80835	2.28862	1.84026	1.97908	0.155044
ENSDARG00000092236	or136-2p	6:52880526..52881449	1.59801	2.13846	2.04824	1.92824	0.167156
ENSDARG00000093536	or126-4	15:5036586..5037530	1.54687	1.80096	2.03175	1.79319	0.140027
ENSDARG00000058724	or126-7	15:5022856..5023785	1.23841	2.26424	1.85807	1.78691	0.298264
ENSDARG00000092852	or133-6	21:20436118..20437071	1.34655	2.01074	1.96946	1.77558	0.214848
ENSDARG00000090513	or109-5	10:37404811..37405779	1.38666	1.22051	2.70324	1.77014	0.46901
ENSDARG00000003090	or103-4	15:30736120..30743311	1.79532	1.70594	1.79228	1.76451	0.0293012
ENSDARG00000070341	or134-1	6:52812177..52813124	0.918956	1.68876	2.40146	1.66972	0.428066
ENSDARG00000093603	si:ch211-51a20.14	21:20614668..20615604	1.33946	1.83173	1.82955	1.66691	0.163727
ENSDARG00000042809	or126-5	15:5029963..5030910	0.950107	1.20191	1.41773	1.18991	0.135123
ENSDARG00000092558	or123-1	21:20600768..20601703	0.962288	0.770455	1.17217	0.968303	0.116003
ENSDARG00000074966	or102-3	15:30769798..30770875	0.904016	0.856277	1.09409	0.951462	0.072635
ENSDARG00000092577	or125-6	21:20560865..20561818	0.851266	0.740799	1.15005	0.914038	0.122238
ENSDARG00000037147	CU915534.1	21:20642429..20643346	0.386029	0.942674	0.985998	0.771567	0.193174
ENSDARG00000092217	or102-6p	15:30777209..30778118	0.746393	0.919262	0.43705	0.700902	0.141049
ENSDARG00000054718	or118-2	15:30620222..30621426	0.608264	1.06946	0.240107	0.639278	0.239916
ENSDARG00000077146	CABZ01018874.1	15:5202740..5204422	0.314496	0.322557	0.0876315	0.241562	0.0770002
ENSDARG00000094819	or133-10	21:20450393..20451205	0.199781	0.0709614	0.337376	0.202706	0.0769212
ENSDARG00000092218	or103-3	15:30736316..30737278	0.0766646	0	0.0996888	0.0587845	0.0301344

## Sheet: taar
			FPKM
Ensembl Gene ID	Associated Gene Name	Chromossomal position	dr OM I	dr OM II	dr OM III	dr OM Mean	dr OM Std Err
ENSDARG00000094490	taar19k	10:41879717..41880748	27.9144	38.1676	67.3225	44.4682	11.8043
ENSDARG00000054261	taar20c	10:41744866..41746241	22.1162	32.7241	49.0866	34.6423	7.84452
ENSDARG00000092796	si:ch211-238p8.31	10:42000119..42001147	14.823	31.4669	34.1992	26.8297	6.05494
ENSDARG00000094682	taar32	10:41995721..41996749	15.6983	29.1402	29.4945	24.7777	4.54082
ENSDARG00000092188	taar19j	10:42092504..42093535	15.481	21.8859	26.3788	21.2486	3.16204
ENSDARG00000068542	si:dkey-181m19.16	10:41864264..41865290	16.0739	22.9615	22.2073	20.4143	2.18105
ENSDARG00000095570	taar18h	10:41927797..41928822	13.2833	17.0235	20.1037	16.8035	1.97195
ENSDARG00000054252	taar18d	10:41897234..41898262	10.3029	17.5346	20.898	16.2452	3.12575
ENSDARG00000090227	taar19n	10:42066545..42067902	8.63702	14.771	19.4992	14.3024	3.14439
ENSDARG00000095156	taar20w	10:41786157..41788866	10.422	16.1841	15.4778	14.0279	1.81448
ENSDARG00000087049	taar20b1	10:41827332..41828999	9.46367	14.0331	17.0238	13.5068	2.19822
ENSDARG00000087419	taar12g	20:46255259..46257095	8.83645	14.0452	14.7652	12.5489	1.86785
ENSDARG00000069177	taar13b	20:46141163..46142188	8.43337	14.7743	14.2624	12.49	2.03371
ENSDARG00000086412	taar12c	20:46220574..46221591	9.48596	14.4512	11.3163	11.7512	1.44975
ENSDARG00000094375	taar18g	10:41893348..41894364	7.30295	12.6785	12.8243	10.9353	1.81665
ENSDARG00000096160	taar20h	10:41713185..41714237	6.66065	10.7932	13.3497	10.2678	1.94874
ENSDARG00000078171	taar19u	10:42031287..42032309	7.9818	9.16412	13.6473	10.2644	1.72554
ENSDARG00000096185	taar20u	10:41762407..41763459	5.87539	8.82085	16.0196	10.2386	3.01296
ENSDARG00000089074	taar12f	20:46250646..46252261	8.33656	10.9725	9.51473	9.60791	0.762342
ENSDARG00000095620	taar19b	10:42140320..42141348	5.58194	11.8159	10.409	9.26894	1.8877
ENSDARG00000092656	taar19m	10:42056516..42057538	5.38374	8.95264	13.1513	9.16255	2.24475
ENSDARG00000096028	taar20i	10:41731447..41732502	5.81675	8.09923	13.4026	9.10621	2.24699
ENSDARG00000095264	si:ch211-238p8.25	10:41973806..41974822	6.28663	10.2109	10.6397	9.04576	1.38511
ENSDARG00000054237	taar16a	10:41959557..41960522	7.45923	10.7052	8.6318	8.93208	0.948985
ENSDARG00000086390	si:dkey-246e3.4	20:46083884..46085018	8.82033	8.81894	8.42193	8.68707	0.132569
ENSDARG00000095683	taar19o	10:42043581..42044612	5.45125	9.22395	10.2858	8.32032	1.46691
ENSDARG00000093785	taar17a	10:41964896..41965906	5.9004	10.2287	7.96272	8.03061	1.24994
ENSDARG00000092005	si:ch211-238p8.32	10:42004881..42005909	5.2806	8.60609	9.72931	7.872	1.33565
ENSDARG00000069213	taar14l	20:46078943..46080243	6.52951	6.53742	10.3099	7.79227	1.2588
ENSDARG00000094718	taar19d	10:42134332..42135363	4.65002	5.89774	12.226	7.59124	2.34518
ENSDARG00000096027	taar20f	10:41717303..41718355	4.17868	8.84824	9.48152	7.50281	1.67209
ENSDARG00000094806	taar18e	10:41902082..41903095	4.79081	8.53427	9.02117	7.44875	1.33638
ENSDARG00000086376	taar12e	20:46264043..46265413	5.34044	8.96674	6.15335	6.82018	1.09863
ENSDARG00000092943	si:ch211-139n6.17	10:42113978..42115003	4.31743	6.01657	9.7845	6.70617	1.61543
ENSDARG00000090383	taar19a	10:42103645..42104670	4.43256	7.87215	7.57897	6.6279	1.10093
ENSDARG00000090372	taar14e	20:46519903..46521050	4.95188	6.16868	7.64562	6.25539	0.778825
ENSDARG00000094170	taar19h	10:42050863..42051894	4.27802	6.90399	7.0565	6.0795	0.901818
ENSDARG00000092750	si:ch211-238p8.26	10:41975566..41976058	4.16312	6.67023	7.31617	6.04984	0.961611
ENSDARG00000041466	taar10a	20:46166706..46167717	5.23799	5.6295	6.81651	5.89467	0.474576
ENSDARG00000041454	taar12b	20:46224045..46225059	5.25161	5.78337	5.93162	5.65553	0.206447
ENSDARG00000095035	taar20t	10:41767963..41769009	4.13211	6.94283	5.60624	5.5604	0.811709
ENSDARG00000095395	si:ch211-139n6.10	10:42072205..42073236	4.39248	6.12135	5.3555	5.28978	0.500163
ENSDARG00000094237	taar12h	20:46271973..46273008	3.94795	6.58498	5.12302	5.21865	0.762746
ENSDARG00000074516	taar19l	10:42026877..42027872	4.25475	4.2284	6.81586	5.09967	0.858129
ENSDARG00000068528	taar19q	10:42088361..42089392	3.80586	5.39462	5.99338	5.06462	0.652681
ENSDARG00000092030	taar18f	10:41909015..41910028	2.88322	6.72785	5.46409	5.02505	1.13135
ENSDARG00000069206	taar15	20:46117709..46118695	3.50066	5.81593	5.47462	4.9304	0.721629
ENSDARG00000092414	taar19c	10:42147181..42148212	3.04755	4.598	6.91032	4.85196	1.12229
ENSDARG00000093466	taar10d	20:46178964..46179975	3.63304	4.60336	6.09827	4.77822	0.717002
ENSDARG00000092991	taar19e	10:42108814..42109845	3.82017	5.07317	5.43524	4.77619	0.489305
ENSDARG00000074325	CU672229.1	15:2040432..2041457	3.6986	5.2153	5.10612	4.67334	0.488389
ENSDARG00000092371	taar19s	10:42012893..42013924	3.66278	4.36041	5.95351	4.6589	0.677908
ENSDARG00000095748	taar18j	10:41950035..41951060	2.73437	5.15907	5.90812	4.60052	0.957804
ENSDARG00000090471	si:dkey-181m19.9	10:41834477..41835499	2.10731	6.54177	5.02725	4.55878	1.30137
ENSDARG00000088462	taar12j	20:46278935..46279958	5.45058	3.91559	4.03126	4.46581	0.493515
ENSDARG00000093526	taar20a1	10:41839708..41840733	3.39638	5.27153	4.67838	4.44876	0.553352
ENSDARG00000022938	taar11	20:46192439..46193881	3.15104	4.20986	5.70826	4.35639	0.741833
ENSDARG00000076345	taar19p	10:42036952..42038710	2.77852	3.55858	6.34649	4.22786	1.08298
ENSDARG00000091796	taar18c	10:41908868..41919171	3.08027	4.89802	4.30808	4.09546	0.535399
ENSDARG00000094065	taar20z	10:41849617..41850923	3.04794	5.00171	3.95074	4.00013	0.564543
ENSDARG00000090464	taar14h	20:46073570..46074749	3.11603	3.75097	4.86367	3.91022	0.510743
ENSDARG00000095096	taar19t	10:42008670..42009698	2.29591	3.9246	4.6914	3.6373	0.706278
ENSDARG00000091733	taar14b	20:46554920..46556442	2.69523	3.55127	4.38535	3.54395	0.487908
ENSDARG00000054254	taar18a	10:41889812..41890846	2.48233	3.41412	4.54494	3.48047	0.596348
ENSDARG00000069211	taar14i	20:46069677..46070636	2.58398	3.51558	3.88573	3.32843	0.387258
ENSDARG00000095498	si:ch211-238p8.10	10:41914721..41915746	2.41776	4.00636	3.55557	3.32656	0.472669
ENSDARG00000069203	taar13d	20:46133038..46134063	1.89967	3.10669	4.66501	3.22379	0.800431
ENSDARG00000095513	si:ch211-238p8.23	10:41966040..41966607	2.85954	3.40259	2.82496	3.02903	0.187047
ENSDARG00000090592	taar10b	20:46187583..46188892	2.56181	2.84608	3.50376	2.97055	0.278947
ENSDARG00000095151	si:ch211-249g19.12	10:41741115..41742101	2.39361	1.44667	5.02998	2.95676	1.07205
ENSDARG00000092734	taar64	20:46148101..46149128	1.14907	3.76006	3.66872	2.85928	0.855511
ENSDARG00000092171	taar16f	10:41977913..41978878	2.00237	2.89653	3.62024	2.83971	0.467902
ENSDARG00000094649	taar19i	10:42097963..42098994	2.23201	2.44575	3.78739	2.82171	0.486764
ENSDARG00000094997	taar18b	10:41922308..41923315	2.73925	2.11765	3.17008	2.67566	0.30547
ENSDARG00000093837	taar16g	10:41978009..41983639	2.16533	2.30639	3.26436	2.57869	0.345241
ENSDARG00000069214	taar10	20:46076508..46161355	2.04873	3.0829	2.25429	2.46197	0.316083
ENSDARG00000096168	taar20g	10:41725682..41726740	0.976008	2.05652	4.19589	2.40947	0.946104
ENSDARG00000086732	si:ch211-238p8.24	10:41971977..41975739	1.59882	2.96726	2.48081	2.34896	0.400497
ENSDARG00000088760	TAAR1 (2 of 8)	Zv9_NA223:6229..7141	1.87926	2.75346	2.4104	2.34771	0.254301
ENSDARG00000059138	CU570800.3	13:305967..306950	1.86071	2.25724	2.34147	2.15314	0.148225
ENSDARG00000088859	taar14f	20:46537079..46538331	2.22721	1.51941	2.63779	2.12814	0.326627
ENSDARG00000095762	taar10c	20:46170540..46171551	2.59711	0.969128	2.50707	2.02444	0.528294
ENSDARG00000075828	taar14j	20:46064040..46065113	1.31983	2.64554	2.08141	2.0156	0.384113
ENSDARG00000092399	taar20d1	10:41845033..41846016	1.63562	1.93478	2.38328	1.98456	0.217262
ENSDARG00000086268	taar12i	20:46211226..46212248	1.97741	2.00201	1.1261	1.70184	0.287955
ENSDARG00000094261	taar19g	10:42128317..42129333	1.11795	0.936	2.7105	1.58815	0.563629
ENSDARG00000091786	TAAR1 (8 of 8)	Zv9_NA223:9754..11180	0.834577	2.0537	1.86336	1.58388	0.378658
ENSDARG00000086692	taar14a	20:46087730..46088693	1.33258	1.52608	1.67873	1.51246	0.100155
ENSDARG00000091705	taar14d	20:46542132..46543524	1.27198	1.346	1.81151	1.4765	0.168864
ENSDARG00000094626	taar16b	10:41955012..41955746	0.984373	1.68758	1.10088	1.25761	0.217599
ENSDARG00000090812	taar14g	20:46525115..46532494	0.963618	1.28879	1.19794	1.15012	0.0968676
ENSDARG00000069205	taar13c	20:46122478..46123505	0.890532	1.03823	1.24069	1.05648	0.101494
ENSDARG00000096115	taar20n	10:41775937..41776989	0.616986	1.356	0.989829	0.987605	0.213338
ENSDARG00000095012	si:ch211-249g19.14	10:41749887..41750537	0.748487	1.28499	0.80053	0.944669	0.170823
ENSDARG00000092953	taar18i	10:41934840..41935871	0.901388	0.824566	0.956814	0.894256	0.038343
ENSDARG00000096025	taar20c1	10:41753315..41754370	0.587268	0.751193	0.610392	0.649618	0.0512245
ENSDARG00000093829	taar20x	10:41855763..41856752	0.328124	0.859547	0.706496	0.631389	0.157938
ENSDARG00000093266	taar19f	10:42122481..42123488	0.322265	0.329094	1.02041	0.557257	0.231586
ENSDARG00000092603	si:dkey-181m19.17	10:41868478..41869500	0.331973	0.733129	0.361962	0.475688	0.129011
ENSDARG00000096169	taar20b	10:41704355..41705415	0.29225	0.62531	0.426553	0.448038	0.0967443
ENSDARG00000069201	taar13e	20:46147295..46153044	0.250774	0.607487	0.326088	0.394783	0.108551
ENSDARG00000094011	si:ch211-238p8.18	10:41944437..41945468	0.186001	0.628906	0.239204	0.35137	0.139615
ENSDARG00000092401	si:ch211-238p8.11	10:41916835..41917059	0.2625	0.576916	0.121905	0.32044	0.134507
ENSDARG00000092891	taar20m	10:41873634..41874662	0.114796	0.294345	0.49313	0.300757	0.109263
ENSDARG00000096106	taar20r	10:41794800..41795852	0.112179	0.31503	0.325601	0.250937	0.069446
ENSDARG00000092138	taar20q	10:41808802..41809827	0.230263	0.295206	0.227236	0.250901	0.0221694
ENSDARG00000096087	taar20a	10:41698366..41699424	0.264916	0.245149	0.181304	0.230456	0.02523
ENSDARG00000096070	taar20l	10:41771388..41772383	0.0741245	0.448906	0.151464	0.224831	0.11424
ENSDARG00000093229	taar20o	10:41819765..41820790	0.143914	0.182746	0.147035	0.157898	0.0124566
ENSDARG00000093961	si:ch211-238p8.13	10:41921022..41921236	0.206032	0.20125	0	0.135761	0.0678943
ENSDARG00000095225	si:ch211-139n6.11	10:42077391..42078422	0.057231	0.125781	0.0531563	0.0787228	0.0235586
ENSDARG00000093348	si:ch211-238p8.7	10:41903545..41904152	0.0242855	0.0711657	0.112782	0.0694112	0.0255619
ENSDARG00000096086	taar20j	10:41781167..41782159	0	0.0435737	0.041433	0.0283356	0.0141813
ENSDARG00000094641	si:ch211-238p8.35	10:42024060..42025091	0	0.0419271	0.0265782	0.0228351	0.0122471
ENSDARG00000089000	taar1b	20:46197030..46198192	0.0253923	0.0372044	0	0.0208656	0.0109759
ENSDARG00000094679	taar20p	10:41813816..41814841	0	0	0	0	0
ENSDARG00000094654	si:ch211-238p8.35	10:42018510..42019538	0	0	0	0	0
ENSDARG00000094548	taar12a	20:46239853..46240885	0	0	0	0	0
						Genes without evidence of expression in our RNA-seq experiments

## Sheet: ora-V1r
			FPKM
Ensembl Gene ID	Associated Gene Name	Chromossomal position	dr OM I	dr OM II	dr OM III	dr OM Mean	dr OM Std Err
ENSDARG00000059315	ora3	22:364677..365331	6.5152	10.3934	10.2629	9.0572	1.27156
ENSDARG00000078223	ora4	22:370790..373420	10.1871	10.5377	5.9668	8.8972	1.46869
#	ora1	22:221063..222013	6.1083	9.04848	8.71943	7.95873	0.930083
ENSDARG00000078257	ora5	10:1617302..1617802	1.44535	1.37972	0.945816	1.25696	0.156723
ENSDARG00000076078	ora6	20:54917858..54918463	0.0163698	0.0959395	0.0152044	0.0425046	0.0267196
# missing from the Danio_rerio.Zv9.73 genome annotation, thus it was manually added to the gene models used in the RNA-seq data processing step

## Sheet: olfC-V2r
			FPKM
Ensembl Gene ID	Associated Gene Name	Chromossomal position	dr OM I	dr OM II	dr OM III	dr OM Mean	dr OM Std Err
ENSDARG00000005942	v2rl1	18:32452939..32469977	47.8956	78.8969	71.344	66.0455	9.33321
ENSDARG00000061873	v2rx3	18:31504812..31509813	45.9865	47.546	62.8634	52.1319	5.38456
ENSDARG00000068549	si:dkey-47k20.4	18:31809206..31813005	15.7634	34.7486	34.2338	28.2486	6.24435
ENSDARG00000056009	v2rh9	18:31696158..31702127	22.0911	26.3543	30.4047	26.2834	2.4002
ENSDARG00000040594	v2rh32	18:31602471..31606614	19.9002	26.2173	25.4474	23.855	1.98983
ENSDARG00000055994	v2rh1	18:31718810..31722159	14.2497	21.2714	24.5075	20.0095	3.02764
ENSDARG00000079535	CU929403.1	Zv9_scaffold:3499:7631..12282	12.7829	18.0867	22.3834	17.751	2.77649
ENSDARG00000004975	olfcg9	14:17585097..17589334	9.83047	19.038	17.1944	15.3543	2.81272
ENSDARG00000022229	v2ra1	7:71861749..71866421	9.51473	14.2797	20.1315	14.642	3.07014
ENSDARG00000056006	si:dkey-47k20.2	18:31785338..31790285	11.8035	17.0523	14.8127	14.5562	1.52062
ENSDARG00000056180	v2ra17	18:31512748..31522677	9.79011	16.5835	16.4145	14.2627	2.23684
ENSDARG00000035214	si:dkey-47k20.8	18:31903981..31907800	10.8604	14.7125	16.0865	13.8865	1.56416
ENSDARG00000092523	si:dkey-47k20.1	18:31779213..31782443	10.4289	14.9216	12.5741	12.6415	1.29738
ENSDARG00000094735	v2rc1	18:31414570..31418110	9.24575	12.4069	15.4642	12.3723	1.79518
ENSDARG00000008095	olfcd1	18:31441116..31445310	9.48303	12.3089	13.6927	11.8282	1.23877
ENSDARG00000068566	olfcq19	18:32046812..32050437	9.53635	12.5116	12.7116	11.5865	1.02671
ENSDARG00000033266	olfcs2	7:71329871..71333958	8.43191	10.7654	12.968	10.7218	1.30963
ENSDARG00000040632	v2rx1	18:31561957..31566249	7.312	10.7383	11.3155	9.78862	1.24947
ENSDARG00000055920	si:dkey-47k20.9	18:31913696..31917001	6.41712	10.6554	11.9783	9.68361	1.6773
ENSDARG00000091990	v2ra16	18:31539357..31543382	7.1913	10.3803	9.04732	8.87296	0.92469
ENSDARG00000011604	olfcg1	14:17755324..17758629	6.32059	8.33476	11.6814	8.77891	1.56338
ENSDARG00000045973	olfcg8	14:17616350..17620182	5.18634	12.3031	8.37707	8.62216	2.05807
ENSDARG00000055952	v2rc2	18:31465673..31469049	8.11481	8.05488	9.36304	8.51091	0.426418
ENSDARG00000023168	v2rx4	18:31494060..31497072	6.60747	7.00159	10.5619	8.057	1.25763
ENSDARG00000026692	olfcg4	14:17890051..17893056	6.04636	7.9418	10.0451	8.0111	1.15487
ENSDARG00000061903	v2ra18	18:31551061..31560187	5.54511	8.11893	9.85701	7.84035	1.25251
ENSDARG00000027720	olfcg5	14:17903531..17906677	4.78023	6.58312	11.1655	7.50962	1.90059
ENSDARG00000055949	olfcd2	Zv9_scaffold3499:28770..31890	5.80098	8.70007	7.95571	7.48559	0.869281
ENSDARG00000027697	olfcw1	7:71552483..71557007	5.64956	7.5647	8.65134	7.28853	0.877471
ENSDARG00000057293	olfcg6	14:17712488..17715690	5.65442	7.25059	8.79737	7.23413	0.907329
ENSDARG00000088029	si:ch73-125k17.2	18:31401180..31404162	5.54697	6.7744	8.60507	6.97548	0.888505
ENSDARG00000079954	olfcj1	14:17920713..17923942	4.80714	6.24208	8.50353	6.51758	1.07591
ENSDARG00000055983	v2rh12	18:31614918..31618300	4.39008	6.7749	7.21448	6.12648	0.877427
ENSDARG00000068576	olfcd3	18:31310450..31322287	5.02115	6.0615	6.80118	5.96128	0.516286
ENSDARG00000011034	si:dkey-47k20.5	18:31820263..31824256	4.06026	6.19932	7.20238	5.82065	0.926602
ENSDARG00000029635	si:dkey-47k20.3	18:31798716..31805770	4.44905	6.17091	6.40214	5.67403	0.616119
ENSDARG00000075988	olfch1	14:17907722..17911010	4.26485	5.37059	7.33358	5.65634	0.897315
ENSDARG00000088192	v2rh13	18:31581972..31585510	4.15555	6.00339	6.7896	5.64951	0.780698
ENSDARG00000073780	CABZ01012885.1	7:72032423..72036823	3.09743	6.01671	7.56277	5.55897	1.30919
ENSDARG00000056097	olfcs1	7:71382393..71388243	3.32463	4.28819	8.81821	5.47701	1.6936
ENSDARG00000053036	si:ch211-203b20.7	18:32201377..32207968	5.19013	4.9039	5.40539	5.16647	0.145251
ENSDARG00000056000	v2rh7	18:31750155..31754558	2.77866	6.12804	5.45139	4.78603	1.02252
ENSDARG00000056014	si:dkey-47k20.7	18:31881522..31884971	3.04498	5.54983	5.45624	4.68368	0.819797
ENSDARG00000025351	v2ra1	14:17691335..17695164	2.4706	3.45561	5.52667	3.81763	0.90059
ENSDARG00000061883	v2rh10	18:31649541..31653099	2.79191	4.54139	3.48826	3.60719	0.50852
ENSDARG00000056154	si:ch211-229c8.4	18:31478870..31482353	2.63155	3.48568	3.89996	3.33906	0.373426
ENSDARG00000053075	v2rh11	18:31636796..31640183	2.55166	3.43403	3.96578	3.31716	0.412383
ENSDARG00000068520	v2rh14	18:31569414..31572861	3.25527	2.82837	3.73066	3.27143	0.260594
ENSDARG00000038532	CABZ01012890.1	7:71980895..71984753	1.86691	3.35563	2.96791	2.73015	0.445893
ENSDARG00000096362	si:ch211-229c8.14	18:31360812..31363963	1.46493	2.3565	4.36267	2.72803	0.856884
ENSDARG00000094862	v2ra20	18:31493682..31504666	1.86765	2.48123	2.81687	2.38858	0.277903
ENSDARG00000091790	si:ch211-203b20.4	18:32142714..32146902	1.96282	1.42491	2.86955	2.08576	0.421535
ENSDARG00000043686	olfcg2	14:17827236..17830859	1.15982	1.77123	2.32947	1.75351	0.337765
ENSDARG00000067828	si:ch211-229c8.13	18:31329152..31363277	1.23547	1.83218	1.81185	1.6265	0.195604
ENSDARG00000043681	olfcg3	14:17861424..17865016	0.540348	1.44	0.87283	0.951058	0.262635
ENSDARG00000092034	v2rh25p	18:31671810..31672803	0	0	0	0	0
						Genes without evidence of expression in our RNA-seq experiments

## Sheet: gucy
			FPKM
Ensembl Gene ID	Associated Gene Name	Chromossomal position	dr OM I	dr OM II	dr OM III	dr OM Mean	dr OM Std Err
ENSDARG00000056591	CR352256.1 (gucy1b2)	11:30619376..30631968	5.39165	6.18427	6.31678	5.96424	0.288838
ENSDARG00000025504	gucy2f	15:28711807..28728732	4.36523	3.55689	5.31353	4.41188	0.507636
ENSDARG00000086790	gucy1b3	1:24659048..24699059	1.11993	1.71119	1.11574	1.31562	0.197789
ENSDARG00000056045	GUCY2C (1 of 2)	12:20161961..20187496	1.47528	1.32859	1.42173	1.40853	0.0428568
ENSDARG00000014320	gucy2c	3:4299002..4315304	0.556328	0.447519	0.44985	0.484566	0.0358875
ENSDARG00000013787	gucy1a3	1:24641201..24656451	0.30247	0.21174	0.126421	0.213544	0.0508291
ENSDARG00000093185	GUCY1A2	15:43249718..43286918	0.0278072	0.172025	0.00860912	0.0694803	0.0515708
ENSDARG00000018329	gc2	7:52724991..52749813	0.0130592	0.0552765	0.0161726	0.0281694	0.0135833
ENSDARG00000026820	gc3	5:39724090..39761490	0.0357599	0.107965	0.0150972	0.0529409	0.0281515
ENSDARG00000076776	si:ch73-92e20.2 (gucy2g)	12:33147978..33163215	0.161444	0.208842	0.0486324	0.13964	0.0475163
